# Supplementary material for: Draft genome sequence data of maqui (Aristotelia chilensis) and identification of SSR markers
Source: Data Brief. 2019 Sep 20;27:104545. doi: 10.1016/j.dib.2019.104545 (PMC6817651; doi:10.1016/j.dib.2019.104545)
Supplement: Multimedia component 1 [file mmc1.xlsx]

## Sheet: DI
ID	SSR nr.	SSR type	SSR	size	start	end	FORWARD PRIMER1 (5'-3')	Tm(°C)	size	REVERSE PRIMER1 (5'-3')	Tm(°C)	size	PRODUCT1 size (bp)	start (bp)	end (bp)
scaffold1	3	p2	(GT)9	18	3991	4008	CAGCTGGATCCCCAATAAAG	55856	20	ACTCATTCGGCATTATGGATAT	55163	22	245	3806	4051
scaffold1	9	p2	(CT)11	22	9650	9671	TGGTCTAGCACACCATAATC	54548	20	TGCAAGGGAGTTACCATTTT	55118	20	195	9566	9761
scaffold1	10	p2	(TA)6	12	13583	13594	TGCCTGACTCGCTAATTTTT	55657	20	TCAATTTGGAAAACCAGCATAA	54783	22	322	13353	13675
scaffold1	11	p2	(TG)7	14	17007	17020	AGGCTCGTGCTTACATAAAA	55075	20	GGGCTCAAACCAAACAATTT	55217	20	202	16882	17084
scaffold2	2	p2	(AC)9	18	7822	7839	GTGGATTGGGGCAACTATTA	55080	20	TGCTACTGGAAGGTGGATTA	55537	20	192	7778	7970
scaffold2	4	p2	(GA)6	12	11642	11653	GTGAGGATACAAGGGCTAAT	54198	20	GTGAATGGAAAGGTGCTTAA	53781	20	240	11598	11838
scaffold4	5	p2	(GA)11	22	2731	2752	TTCCTGTTGTTTCGCAAAAA	54837	20	ATGGGAGGCATGTACAAATT	54950	20	308	2531	2839
scaffold4	7	p2	(AG)13	26	9452	9477	TGTACCCTGCAAAATGTAGAT	54900	21	ATGCCATGTACGAGCATAAT	54981	20	318	9394	9712
scaffold5	5	p2	(CA)6	12	11082	11093	TTTTCCACCCATGCACTATT	55191	20	TGTCCTGCATCACTGAGATA	55658	20	331	10876	11207
scaffold6	3	p2	(TA)6	12	13571	13582	AATTGTGCCTGTGTCCTTTA	55152	20	GACATTGGTGATCAAAACTAGAT	54705	23	325	13450	13775
scaffold6	6	p2	(AG)6	12	16290	16301	GCTTCTGCTTTTGAGCTTTTA	55333	21	CCGACGATACCACTGATAAA	54715	20	318	16054	16372
scaffold7	6	p2	(TG)11	22	13139	13160	TCTGAAAGGGCATGCTTAAA	55223	20	AGCGTACCCTGCATATTAAG	55024	20	337	13092	13429
scaffold8	2	p2	(TG)9	18	3383	3400	GGTTTTTGGGTGAAGGATATG	54785	21	CTGCAGATGGTATTGACAAAAT	55052	22	289	3253	3542
scaffold8	5	p2	(CA)10	20	12019	12038	AGTTCGGGTGTCATCAATAC	55175	20	CCTTTTGTGTGCATCATTTT	53189	20	243	11975	12218
scaffold8	6	p2	(AG)6	12	13494	13505	ACGTACACTGGCACAAATTA	55310	20	TCTAGCACAGTGACAGTTATG	55093	21	272	13356	13628
scaffold8	7	p2	(CA)6	12	14821	14832	TGATGGCTTCAACTCCTAAA	54250	20	CCCTACATTGCCTTCAAAAT	53794	20	177	14696	14873
scaffold10	2	p2	(GA)7	14	11237	11250	ACCGCATCATGAAGTGAATA	54842	20	AGTGATGCCCATGACTATCT	55685	20	347	11045	11392
scaffold11	4	p2	(TA)7	14	13647	13660	GCACAGTCAATCCAGTTTTT	54690	20	CAGTGTCTTTCTGGGTAGTA	53735	20	337	13446	13783
scaffold12	7	p2	(AT)6	12	14035	14046	CAAGCCACATCATTTCACTTAT	55052	22	GTTTGTCGTGTTGCTGTATT	54853	20	279	13988	14267
scaffold14	2	p2	(GT)6	12	10243	10254	GGTAGCATTAAGTCTCAGAAATT	54447	23	TCCTCCTGTCCTTTCTTTTT	54050	20	288	10117	10405
scaffold16	5	p2	(TC)6	12	5691	5702	GCTGCATCAAAGTAGGTTTAG	54946	21	GGAAAACCGTACGTGAAAAA	54777	20	337	5614	5951
scaffold18	5	p2	(TA)8	16	2914	2929	GCATGTTTCTGCTTGTGATTA	55127	21	GAAGCACTTATACGAGGAGATA	54666	22	265	2795	3060
scaffold19	3	p2	(GT)7	14	12661	12674	GCTATGATCGGATGGCTTAT	54860	20	CCTGTGCAAATGGGAAATAT	53865	20	225	12494	12719
scaffold20	3	p2	(GA)8	16	9448	9463	AGCGTGTGCAGATGAAAAA	56053	19	GTGCGTGTGTATACCCATAT	55038	20	329	9395	9724
scaffold21	6	p2	(AT)8	16	5995	6010	ACACAGTTCAAAGGCATTTT	54174	20	TGGTTTCAAATGCTTGGATAA	53945	21	165	5947	6112
scaffold23	1	p2	(AT)7	14	4846	4859	AGATGACTCTGGCTCTATCT	54424	20	GGAACATGACCCACCTTATT	54995	20	222	4758	4980
scaffold24	1	p2	(AC)9	18	4536	4553	CCGACAAAACCATACCAATTT	55010	21	GCTGAGTGTGATTCAGTTTTT	54981	21	344	4314	4658
scaffold24	3	p2	(AG)6	12	7433	7444	ATGCTGCAAGACGAATAGTA	54584	20	GTTCGCTCCTCTTGGATATT	54940	20	332	7268	7600
scaffold25	3	p2	(TA)7	14	6856	6869	CGGTGAATGGGTTGGTTAT	55151	19	AGCTAATCCAGGCCAGATAT	55427	20	296	6616	6912
scaffold25	5	p2	(AG)13	26	10115	10140	GGTCTCCAGTGTCACTATTC	54904	20	TGCGAAAATCCTGAGCAATA	55439	20	265	10031	10296
scaffold26	3	p2	(TC)6	12	4384	4395	CAGATCAAGTGGGGACTAAT	54114	20	ACCCACATGAATTGGCTAAT	54950	20	151	4284	4435
scaffold26	4	p2	(TC)6	12	4804	4815	TCAAAGCCACTCGTCATTAC	55793	20	GCTTGGGAACAGAAGAGATA	54462	20	307	4528	4835
scaffold26	6	p2	(TA)6	12	8128	8139	AGTGTCAAGTGGGACTAAAG	54615	20	AGCACCCACATCAAGTTATT	54912	20	234	8031	8265
scaffold28	5	p2	(TA)6	12	6229	6240	CATCCATCGAACCAGAAAAA	53893	20	GCTCACACAATCCATGAATTT	55084	21	339	6183	6522
scaffold28	7	p2	(TA)7	14	9060	9073	GCTCAAATCACAAAGCAAAAT	54182	21	CATTTCGCTGGCTGTATTTT	54944	20	280	8877	9157
scaffold28	8	p2	(AT)6	12	9671	9682	AGCAGGTGACTTGTTGTAAT	54875	20	AGACTCGCTGGACACATATA	55473	20	196	9570	9766
scaffold29	3	p2	(AG)7	14	4819	4832	GGAGGGGCACAGTAAATAGA	56309	20	GGTTCATCCGTCATCCTTAT	54615	20	217	4766	4983
scaffold30	6	p2	(TA)6	12	7629	7640	GCTCGTTGATTGTCTCAAAAA	55374	21	TTTTCCCTGGACTGGATTTT	54700	20	235	7524	7759
scaffold30	7	p2	(AG)6	12	11975	11986	TCCTGTCTTTCCTATCCAGATA	55147	22	GTCTTGGCGTATGTGAAAAA	54534	20	167	11942	12109
scaffold31	2	p2	(TC)8	16	2470	2485	TGTCTGGTTGCAGAGAAAAA	55408	20	CACAATGGCTATGGCTATTC	54204	20	187	2377	2564
scaffold33	2	p2	(AG)8	16	12229	12244	ACTTGCCCCAAAGAGAAAAT	55401	20	AAGCTGGGTCAGAAGAAAAT	54826	20	334	12125	12459
scaffold36	5	p2	(AG)15	30	12729	12758	CAGGAAGTTGACCACAAAAT	53989	20	GCACAGTGTTTCAACAGATTA	54721	21	312	12569	12881
scaffold37	12	p2	(CA)7	14	10407	10420	AACCCATTTGTGCACTAAAG	54365	20	GCAAGGGAATGATCGAATTT	54317	20	252	10349	10601
scaffold38	3	p2	(AT)6	12	5691	5702	GGAGGGGAGGGTACTAAAAT	55573	20	GAGGTAAATAGCCGAGTATCT	54074	21	325	5400	5725
scaffold38	6	p2	(AC)6	12	7044	7055	ACATGTGGGGAAAGGTTAAT	54470	20	AGTTGCTGATCTTCCTTTTT	52956	20	209	6937	7146
scaffold38	7	p2	(GA)10	20	7213	7232	GCAACTTGTCGCAGAATAAA	54922	20	TGTTGGTTGCCATGATATCT	54689	20	260	7141	7401
scaffold38	10	p2	(GA)6	12	10269	10280	TGCGTAAGGTTCACAATTATG	54591	21	TGGAAGAACCCTCCAATCTA	55121	20	306	10081	10387
scaffold40	6	p2	(CT)11	22	10696	10717	TGATACCTGAGGAACCATTTT	54500	21	GAGAGACAGTGAGGGAGATA	54786	20	348	10400	10748
scaffold42	1	p2	(TC)12	24	453	476	TTTGGCGAATCGAGAATTTT	54196	20	CGGGTGTTGTCTACAAAAAT	54126	20	330	343	673
scaffold42	2	p2	(TG)9	18	2458	2475	TTCGGCTTGTTACACTATCT	54115	20	CAGGCTGCTCTGTAACATTA	55165	20	303	2389	2692
scaffold45	2	p2	(AG)11	22	1050	1071	TGATTCAATGCGCAGATTTT	54543	20	ACATTAGCCGTTATCCCATAT	54249	21	222	954	1176
scaffold51	1	p2	(TC)7	14	275	288	CGTGGGGCTTTTCTCTTTTT	56822	20	GAGTGAAACAGACTGGAAAAA	54265	21	303	221	524
scaffold51	2	p2	(TC)6	12	433	444	CGTGGGGCTTTTCTCTTTTT	56822	20	GAGTGAAACAGACTGGAAAAA	54265	21	303	221	524
scaffold51	9	p2	(AG)6	12	7011	7022	CGATTGTAGAGAGCCGTTAT	54802	20	TCAAAAAGGGACCCACATAA	54417	20	249	6866	7115
scaffold53	1	p2	(TC)11	22	256	277	CGGAAAGTGGGCACTATTTA	55448	20	TTGAAGTGCCGTTTCGATAT	55478	20	328	35	363
scaffold53	4	p2	(TC)7	14	8615	8628	GGTCACCAACAGTGCTATAA	55075	20	TCAGACTTCGATACGGATTA	53055	20	283	8467	8750
scaffold54	3	p2	(AC)8	16	6745	6760	TAGGTTGCCTGAGACATCTA	54960	20	CAAAGGCGGTTACATGATAT	53447	20	265	6589	6854
scaffold54	6	p2	(GA)9	18	11910	11927	TCACCACCACAGCTAAAAAT	55152	20	ACACAAAAACCCTGCAAAAA	54978	20	221	11739	11960
scaffold55	3	p2	(TC)8	16	7084	7099	GCTGGAAAAGAAGGTGATTTT	54917	21	GCGCTGAAAGCTTGTAGTA	55663	19	233	7023	7256
scaffold56	1	p2	(AT)6	12	2337	2348	TTCCACACCATTCCACATTA	54527	20	GTTCCACAGAGCATTCATAAC	54946	21	205	2205	2410
scaffold63	2	p2	(TC)9	18	7128	7145	TGGTGGCCTAAGTTGATTAG	54736	20	TCCAGGTGCAATACTCTAAAG	55030	21	321	6846	7167
scaffold63	3	p2	(CT)6	12	8381	8392	ACATTGAGACTGGGCAAAAT	55505	20	TCTGACATGCAAGGCTAAAT	55018	20	228	8281	8509
scaffold63	4	p2	(CT)13	26	9372	9397	CCTGCCCTGGTTAAGAATAT	54458	20	TTTGAGGCAAACGAGGTAAT	55265	20	303	9207	9510
scaffold64	1	p2	(TA)6	12	2480	2491	TGGTGTTCCTGACCCATATA	55207	20	TCCCTTCCTGGACTTCTTAT	54803	20	184	2344	2528
scaffold64	2	p2	(TG)13	26	4805	4830	CACCATAGGCACCAGAATAT	54568	20	CGGATGGTGCATTCCATTAT	55938	20	349	4760	5109
scaffold64	3	p2	(CA)6	12	5868	5879	TCACCCTCCTCAGAGAATAC	55358	20	GCAAGGGGAGGAAAGTTAAG	56014	20	158	5812	5970
scaffold65	5	p2	(AG)11	22	11372	11393	ACATTCATTGAATCAGGACTAAT	53779	23	TCTACGCTACGTCATCATATC	54618	21	189	11293	11482
scaffold66	3	p2	(TA)6	12	7643	7654	TGGTGGACTGACCTCATAAT	55525	20	AGTAGGTGCTGGCTTAAATT	54614	20	248	7459	7707
scaffold67	2	p2	(AT)6	12	4530	4541	GAGTTGGGTAGAGGGAAAAA	54557	20	AGAGGAGCCATCTTCCTTAT	54967	20	296	4497	4793
scaffold68	2	p2	(TA)6	12	2513	2524	CCTCTTTCCCTCAGCAATAT	54481	20	TACGTTCATCCGGAAATTTT	53214	20	273	2313	2586
scaffold68	4	p2	(AG)6	12	6757	6768	TGTGTTGTGTTGTTGTGTTAT	54459	21	AGCAAGGTGCCACATATTAA	54998	20	239	6697	6936
scaffold69	1	p2	(CT)9	18	485	502	ACCCACCACATAAACGTATT	54643	20	CGAGCTTGAAACTGGGATAA	55466	20	324	308	632
scaffold69	8	p2	(TG)6	12	7027	7038	TGATTAGGTTGGGGGTCTAT	54855	20	CCTCAACCAGTAGCCTTTAA	54665	20	320	6749	7069
scaffold69	9	p2	(AT)9	18	10208	10225	AATCACGTTGCCTAGCATTA	55146	20	GGATACTGTCTCTGTTGTATCT	54480	22	242	10013	10255
scaffold72	1	p2	(AC)6	12	307	318	GCACACAAACAGGGATAGTA	55075	20	GCTTTTGGCAGTGGAATTAC	55526	20	292	175	467
scaffold72	3	p2	(AG)11	22	3262	3283	AGCACTGAAACCAACCTAAA	55080	20	CCTTAAGATTGACGCAGAATTT	55091	22	294	3101	3395
scaffold73	1	p2	(CA)6	12	586	597	AGCATTGACCTCCTGTTTTA	54545	20	ACGATTCTTCATCTGCCTATT	54803	21	283	349	632
scaffold73	2	p2	(GA)14	28	1457	1484	TCAGCGGATCCTGAAAATAA	54443	20	GCAGGTGCAAGTTTTTATCT	54469	20	317	1302	1619
scaffold73	3	p2	(AG)15	30	2952	2981	TGTGATCTGATCGTCTTCATAA	54766	22	CACCGTCATTGGTCTTAATG	54407	20	260	2785	3045
scaffold76	1	p2	(AC)6	12	5839	5850	ATTTAGTGTCAAGCCATATG	50872	20	TGGTTGGGGTCTTTGTAAAT	54714	20	338	5789	6127
scaffold76	2	p2	(CT)8	16	6255	6270	GCCCTGATGACCACTATAGA	55807	20	CTGCTTTCTGTGCTGTATCT	55472	20	280	6186	6466
scaffold78	5	p2	(TC)14	28	5654	5681	TGCATTGATCCTTGCAGATA	54797	20	CACACACACACACCATAGAT	55387	20	281	5508	5789
scaffold78	6	p2	(GT)10	20	5778	5797	TGCATTGATCCTTGCAGATA	54797	20	ACAGAGCCAATCAAGATCTTTA	55163	22	318	5508	5826
scaffold79	1	p2	(TA)6	12	300	311	ACCAACAGTACCGAGATAGA	55005	20	GGAAGACGTTTGCAGTTATT	54231	20	201	215	416
scaffold79	2	p2	(TA)6	12	4413	4424	GTAGCGGGCAGTAAACTTAT	55255	20	CAGAATGTGGATGCACCTATA	55166	21	183	4294	4477
scaffold82	1	p2	(CT)6	12	8965	8976	GTCTCCTCTTCGCCAATAAA	55175	20	TGGTCCTCCTTTAAGGTACTA	54739	21	346	8778	9124
scaffold83	1	p2	(TC)7	14	1032	1045	CCGTGACGTGAAGGTTTTAT	56088	20	GAACCACAGCTGTCCATATA	54548	20	182	923	1105
scaffold84	1	p2	(GA)6	12	1991	2002	TGTTGCCTCTCAAGACTTAT	53975	20	CCATTGCAAACAGCCTTATT	54796	20	326	1754	2080
scaffold85	2	p2	(TC)7	14	1097	1110	TCCCCTGTAGACTACATAGA	53331	20	CTGCCACGGAAGATGATATC	55799	20	303	1033	1336
scaffold85	6	p2	(CA)7	14	7304	7317	TAGGGTGGGAGGATGAAAAT	55462	20	TGAAGCTTCCAGTTTCATAGA	54571	21	158	7250	7408
scaffold86	2	p2	(AG)6	12	3481	3492	CGAGCCAACGTTGTAATTTT	55217	20	ACACCTCCATCTGACATTTT	54531	20	284	3238	3522
scaffold88	2	p2	(TC)6	12	3806	3817	GGCGTTGGTGTCATACATAT	55616	20	GTAGGCAGCACCAAAATTTT	55028	20	324	3734	4058
scaffold88	5	p2	(TC)17	34	4940	4973	TCGGATGGATGCATCAATTT	55467	20	TCTCCCAATGTTCCGATAAA	54039	20	313	4856	5169
scaffold89	3	p2	(AT)6	12	2480	2491	GTGAGTGCATGAGGCTATAA	54944	20	CTCAATCCTCACTTGGAATTT	53772	21	331	2418	2749
scaffold89	6	p2	(GA)9	18	3643	3660	TGGGGCAATATCCTTGTTAT	54013	20	GGAGAGGAAGAGGGAATAGA	54714	20	252	3605	3857
scaffold89	9	p2	(TA)7	14	7357	7370	TGTATGCCTCTCCAGGATAT	54755	20	ACCTTTCCCTTTTCCTATCT	53152	20	181	7227	7408
scaffold91	5	p2	(TA)9	18	5370	5387	AAGAAATAGCGGGCCAAATT	55962	20	CACCATCACAGAAGGTCTAT	54154	20	325	5107	5432
scaffold92	4	p2	(AG)9	18	2901	2918	AGGGAAAGGAGAGGAAGATA	54180	20	AGCAGAGACTGTGTCTATCT	54998	20	307	2861	3168
scaffold93	2	p2	(TC)7	14	2574	2587	TAAAGTGCATGCCTCCTTAT	54390	20	GCTCCTAGAAGGCATTCATAT	54936	21	253	2544	2797
scaffold94	3	p2	(GA)6	12	9861	9872	CCATGCCTTCCACTTGATAA	55395	20	TGTACTGACCAGACTCTTTTT	54434	21	330	9663	9993
scaffold95	3	p2	(AG)21	42	8489	8530	GCACTGCTGTAAACCTAAAA	54126	20	CAGTCAAGTCCAGCCATAAT	55120	20	296	8254	8550
scaffold95	4	p2	(AC)8	16	9450	9465	TTTCTCGTGCAGGAACTATT	54700	20	CGTGTGATTCCATGGTTTTT	54774	20	168	9352	9520
scaffold97	1	p2	(AT)8	16	4820	4835	AAACCTCCACACCTCTTTTA	54066	20	TCCACCAGCGAAAAGATTAA	54974	20	253	4665	4918
scaffold100	2	p2	(TA)8	16	816	831	TGAAGCAGAAGGTGGAATTT	55138	20	TTATTCGCGGCCATTTAATC	54534	20	161	753	914
scaffold100	6	p2	(AG)6	12	10216	10227	TCTTTCCGCCCTCTTATTTT	54628	20	GCAGCTACCCGTAGTATTG	55209	19	328	10134	10462
scaffold103	1	p2	(CT)7	14	637	650	GCAGTTTTGCCAGTCTACTA	55396	20	GTGCACGGCAACATAATTTA	54971	20	266	558	824
scaffold103	2	p2	(GA)7	14	4049	4062	AGTAAACCACTTGCAAGTAAAA	54415	22	ACTTTTGCTTCCCACATTTT	54134	20	167	4022	4189
scaffold103	3	p2	(AT)7	14	6209	6222	CACATGCCATGTCTCAAATAG	55003	21	ACTCGCACCTCCTTTTAGAT	56252	20	196	6074	6270
scaffold104	1	p2	(TA)7	14	8157	8170	GATCCAGGGTTGAATTGAAAAT	54926	22	TTGACAAGTACGCCACATAT	54785	20	325	7970	8295
scaffold105	1	p2	(AT)7	14	1362	1375	GGGACCAAAATGAGGAAAAT	53680	20	ACTCTGCCTGGTGTTTAAAA	55080	20	279	1300	1579
scaffold105	2	p2	(TA)7	14	1453	1466	GGGACCAAAATGAGGAAAAT	53680	20	ACTCTGCCTGGTGTTTAAAA	55080	20	279	1300	1579
scaffold106	1	p2	(AG)16	32	1132	1163	ATGTGTGCGTCCCTATAATC	55024	20	TACACGAGGCTCCTACTATT	54779	20	326	952	1278
scaffold106	2	p2	(GA)6	12	3761	3772	GGGCCAATCAGCAAAATTAG	55268	20	GGGTATGGATGTCACAAAAA	53447	20	232	3682	3914
scaffold109	1	p2	(AC)7	14	2149	2162	CACACATAGTTGCACATGTATA	54305	22	ATCAGGTCGTTGCTCTTATC	54974	20	336	2127	2463
scaffold109	4	p2	(AT)6	12	7874	7885	TGTCCATTTGAGGTCCTTAA	53841	20	ACCACCGTCTCTTGTTCTAT	55888	20	309	7799	8108
scaffold109	5	p2	(GA)6	12	8027	8038	GCAAAGCAAATGAGACCTTAA	55029	21	ACCACCGTCTCTTGTTCTAT	55888	20	174	7934	8108
scaffold109	8	p2	(TA)6	12	9486	9497	TGCTTGCTCACCAAATTATT	53727	20	ACGGCTTGTTGTCTGAATTA	55297	20	182	9457	9639
scaffold111	1	p2	(AT)7	14	691	704	CCATCCCCCATGTACATAAT	54195	20	TTGGTGAACAGTCTCCATTA	53883	20	331	451	782
scaffold114	1	p2	(TC)9	18	557	574	ACGGATATGCTGCATGTTAT	54981	20	AGGAAGCAGGAACAAAATTT	53524	20	215	501	716
scaffold114	2	p2	(AT)6	12	2727	2738	CCCCCTACCTACGATAAATT	53578	20	TTTCCTGTTCCGACTGTAAT	54301	20	290	2613	2903
scaffold115	3	p2	(CT)12	24	2015	2038	GTGGGGTTCCTATGCAAATT	55962	20	AGCACAATTAAGGCGGATTA	55113	20	279	1911	2190
scaffold115	5	p2	(TC)11	22	9050	9071	CACCATTCGACTCGATCTAT	54502	20	TGGCACCACTGATAGAAAAA	54858	20	259	9008	9267
scaffold116	1	p2	(AT)7	14	2738	2751	CAAGCCCACTTTGAGTTAATC	55124	21	GGGCCTAAATTAAGCCCTAAA	55591	21	333	2649	2982
scaffold117	3	p2	(GA)14	28	8225	8252	ACAGACAACTGAAGAAGATTAG	53537	22	GCATTGCAATGGCCATTAA	54980	19	197	8114	8311
scaffold118	4	p2	(TG)6	12	9344	9355	ACATCAACGCATCAGTTTTT	54402	20	CCTTCAAGCCTTCAGTAGTA	54099	20	173	9214	9387
scaffold119	1	p2	(CT)18	36	1562	1597	CAACATGCGTGCCTATTG	54606	18	GCCCAGGAATAGCCATTAAT	55207	20	346	1506	1852
scaffold119	2	p2	(AT)7	14	1718	1731	CAACATGCGTGCCTATTG	54606	18	GCCCAGGAATAGCCATTAAT	55207	20	346	1506	1852
scaffold120	1	p2	(TA)6	12	1358	1369	TATGGCAGCACACAAGTTAT	55032	20	TCTTTGATCTGCAGCACTATA	54459	21	279	1169	1448
scaffold121	3	p2	(TA)6	12	4461	4472	CAAACGCTTCATGATCAAAAT	53737	21	GTATGCCCCAATTGCTTAAG	54690	20	173	4352	4525
scaffold123	8	p2	(GT)8	16	8131	8146	GGGCAGAGTTTTTGTCATAT	53540	20	TCATCTTTCTCGCACAATAG	53159	20	270	8068	8338
scaffold123	9	p2	(GA)9	18	8390	8407	ACTCAAGTAGAACCCAGAAATT	55001	22	TGCCCAAAAAGCAGATAATG	54506	20	284	8367	8651
scaffold124	2	p2	(TC)7	14	2473	2486	GGTTATAAGGGGGTGCATAA	54451	20	TTCTTTTGGTGGGGGTTAAT	54678	20	212	2373	2585
scaffold125	3	p2	(TG)11	22	2953	2974	TGACACCTGCTAGTGAGTATA	55259	21	TGCAGTTGATGTCATCGTATA	54866	21	335	2868	3203
scaffold128	1	p2	(AT)6	12	1197	1208	CTGGGCCTATTTTGCTTATG	54388	20	GAGCTTTGGGTTGCAAAAAT	55607	20	210	1084	1294
scaffold130	3	p2	(AC)6	12	5964	5975	GAACCACACCTCAGTTTATG	53929	20	TCAAACGGAAATGAGGAAAAA	54210	21	277	5900	6177
scaffold130	4	p2	(TG)6	12	6928	6939	GGCCGGAAGTTAGTGTAAAT	55445	20	TGCTCCCAAGTCCCAATA	54953	18	276	6704	6980
scaffold131	1	p2	(TC)7	14	228	241	TGGTCTAGCAACACTTTCTTTA	55326	22	GTTTTGCGGTTAGGGTTTTA	54406	20	287	131	418
scaffold131	4	p2	(AC)9	18	5268	5285	AGGGGAGGCTGTAGAATAAT	54946	20	CATCATTGTGCACCCAATTT	55088	20	307	5026	5333
scaffold131	7	p2	(AG)6	12	9342	9353	AACTGCTGAAGTTCCCATAA	54545	20	GCTCTCTGTCACTCACTAAA	54465	20	295	9084	9379
scaffold132	1	p2	(TC)6	12	126	137	AACTCAAACCCCAACAATAG	53359	20	GGGACATCACTAAGCCTTTA	54439	20	255	66	321
scaffold132	3	p2	(GT)7	14	3145	3158	GGTGGTGTTCTGTGATGATAT	55376	21	GGGGGAAAAAGTTCAGTTTAG	54650	21	238	2970	3208
scaffold132	5	p2	(AT)6	12	6237	6248	GCCCCACTGAAATCCTAAAA	55598	20	CCTCAGGCTATTGGGATTTT	55053	20	169	6148	6317
scaffold132	6	p2	(TC)10	20	8611	8630	TGCAGTTTTGTTGTCCTAAT	53292	20	GGAATGGGTCCTGGTTATG	54902	19	215	8585	8800
scaffold133	2	p2	(GA)6	12	4944	4955	ACATGTCCGACCTCCTAATT	55932	20	TCAGCCTGTGAATGTTCTTAT	54919	21	286	4721	5007
scaffold133	4	p2	(TA)6	12	9152	9163	CTCACATTGTGGAGGTAGAT	54154	20	ATGATGGTGGTTCGGATTAC	55214	20	311	9022	9333
scaffold133	5	p2	(TA)7	14	9508	9521	GGTCCACCTAGCATGAAATT	55392	20	GATCCTGTTCTGCTTCTACTA	54210	21	191	9462	9653
scaffold134	3	p2	(GA)16	32	2933	2964	CATCCTCTCAGCCCAATAAA	54793	20	ACTTCGTTTGCGCTTTTATT	54819	20	218	2852	3070
scaffold134	4	p2	(CT)6	12	4475	4486	ACTTGGCAATGATAGGGATAA	54350	21	GTGAAAGTTTGTGCGCTAAT	55204	20	304	4440	4744
scaffold136	4	p2	(TC)11	22	9312	9333	AGCAGATGATCCCCATATTC	54326	20	AGGAAGCTTCGACTTTTAATG	54220	21	325	9169	9494
scaffold137	4	p2	(TG)7	14	550	563	GTTAGGAGGGTTGGCATATT	54768	20	CATGTTTGGCTTGAGCAATA	54543	20	303	475	778
scaffold139	1	p2	(GA)8	16	3471	3486	CACGGTAAGACCACCTTTAG	55505	20	GCCAGAGGAAACGTGTAAAT	56052	20	318	3355	3673
scaffold139	2	p2	(AT)6	12	4600	4611	TGGAACTTTTAGGCACAATTA	53310	21	GAAAGGTACGCCTCGATTAT	55067	20	343	4425	4768
scaffold141	4	p2	(CT)8	16	2812	2827	TCATTCAAAGGTGCAAGAATAC	55000	22	TCTCCACATCTTGGGCTATA	54998	20	266	2713	2979
scaffold141	5	p2	(GA)7	14	3558	3571	CCTTGCAAATGTTCAGCATAT	55151	21	TCCAGTAACACCTGCTATCT	55256	20	270	3512	3782
scaffold143	1	p2	(TC)6	12	930	941	GGACATCGGGGATGATTTAG	55383	20	ACTCAAACATGGGAGGTAAAA	55014	21	272	744	1016
scaffold144	2	p2	(AT)9	18	6145	6162	CAAGACAGGTTGGAGTAAAG	53555	20	CTCCAGGTTGGTGGATAGA	55378	19	248	6056	6304
scaffold144	3	p2	(GA)9	18	6793	6810	CAGCCACAACTCTGAAAATT	54388	20	CCCAAGTCTTTTCGCTATCT	55162	20	251	6763	7014
scaffold144	5	p2	(AT)7	14	9766	9779	AGCAATGACCACCCATATAG	54568	20	GACAAGTAACAATGGTGACTATA	53891	23	345	9463	9808
scaffold148	4	p2	(TC)6	12	4456	4467	ACTCATGAGCTGCTTGATTA	54451	20	TCCTCAACTGATGCCAATTT	55210	20	242	4376	4618
scaffold149	2	p2	(AT)8	16	4388	4403	GTGACTCAGTGCAGTGAATA	55128	20	TGATGATGGATTTCGCAATAC	54434	21	324	4223	4547
scaffold150	2	p2	(TC)12	24	201	224	ACGATCTTTCTTCAAGGTATCT	54652	22	CCTACTCAACTCCTTGCTATT	54735	21	295	158	453
scaffold150	4	p2	(CT)9	18	9717	9734	TGGATTCCCGCCATATATTG	55032	20	GTGGGCATCACTTAGTAAAG	53707	20	202	9688	9890
scaffold152	1	p2	(TG)6	12	2893	2904	GGGACTTGACACATCCTTAA	54665	20	CTGCTTTTGGTCGAAGTTAT	53929	20	267	2754	3021
scaffold153	2	p2	(AT)6	12	4487	4498	AAAGATGCCACCCATGTAAT	54950	20	TGGCTCAAGCGTACTATTTT	55075	20	156	4409	4565
scaffold153	3	p2	(AC)6	12	6245	6256	ATTCTTCTCCACGACAAAAA	53041	20	AGCTTTGGCATGGAGAAATA	54984	20	310	6201	6511
scaffold153	4	p2	(TG)8	16	7983	7998	CAAAACACCATGAGCCAATTA	55001	21	AGGATGGGACTGTTCGTATA	55043	20	295	7857	8152
scaffold154	2	p2	(TC)8	16	5269	5284	GGGAGTCCCGAATCCTAAT	55536	19	GAAGAACGCAGCAAGAAAAT	55191	20	199	5162	5361
scaffold154	7	p2	(AG)8	16	9256	9271	TCCTCTGTGAAAGCCTTTTT	55067	20	GGACAAACCGGTCACTTATA	54796	20	222	9224	9446
scaffold155	1	p2	(AG)7	14	88	101	GAAAGTGAGTGTTGTTGTTTTT	54212	22	ACACCACCACAAGTCATAAA	54786	20	250	55	305
scaffold155	4	p2	(AG)6	12	4829	4840	GACACAGGTGTATGGGTATAG	54927	21	ACATCCACTCCTCTCTCTAT	54013	20	240	4672	4912
scaffold161	2	p2	(AG)6	12	3040	3051	AGCTGTCACTAACATGCTTTA	55243	21	GTGTCCCCATCACCTATTC	54629	19	180	2960	3140
scaffold162	1	p2	(TA)6	12	3499	3510	ACAACAAATGAGCCTGTTTAA	54195	21	CCGAACCAAGCTCCTAATAT	54615	20	236	3319	3555
scaffold162	3	p2	(AT)6	12	7904	7915	GTGGGGCTCTCACTTTATTT	55321	20	ATCCATTTTGGGCTGATTAG	53256	20	349	7714	8063
scaffold164	3	p2	(TG)6	12	8185	8196	ACCTGCAAGTCAACACATTA	55184	20	TGATTGTGACGAACGTTTTT	54399	20	229	8128	8357
scaffold165	2	p2	(TC)7	14	3756	3769	GGAGACACGATCCGTTATTA	54425	20	GCTACAAGCTTCAGTGAATCTA	55925	22	311	3535	3846
scaffold167	2	p2	(TC)6	12	640	651	GGTTTGGCTTACTGCATTAC	54954	20	CCAATGCAACCTTGGAGATA	55395	20	324	402	726
scaffold168	2	p2	(AC)6	12	2318	2329	CAGAGTGAAACGGATCAAATT	54497	21	CGGTTAAAGTCCACTGTTTAG	54556	21	274	2247	2521
scaffold168	6	p2	(AG)6	12	9175	9186	TATGCCGATGAGCTGAAAAT	55204	20	ACGAGTTCTCATGTTCTGATAA	54966	22	198	9073	9271
scaffold172	4	p2	(AC)11	22	9280	9301	GCATGCACATGGACCTATAT	55343	20	GTAGGATGGCTGGGAAATAG	54978	20	285	9234	9519
scaffold174	4	p2	(CT)7	14	2432	2445	CCAACAGACAGCTTGTTTTT	54911	20	TGGCTTGGCTTTTGATATTG	54506	20	258	2300	2558
scaffold174	5	p2	(TC)6	12	3334	3345	ACGTAGCACTCTTGTCTTAT	53844	20	GGACAATTTGTGCAGTCTAT	53583	20	243	3312	3555
scaffold174	8	p2	(AG)6	12	5896	5907	ACCAGAATGTAAGGATGCAATA	55211	22	TGCTGGATTTGACACAGATA	54360	20	242	5853	6095
scaffold175	2	p2	(GC)6	12	8344	8355	AGAAGCTGGAAAGCGATTTA	55062	20	CTGCAACAGCAATAGCATTA	54359	20	229	8159	8388
scaffold176	4	p2	(AT)6	12	2100	2111	TGGGTATGTGCATGTTGATTA	55265	21	GGGCCTGGCTTGAAATAAAT	56327	20	342	1906	2248
scaffold176	5	p2	(AG)6	12	3370	3381	TCATTGGACCAGGTGTTTTA	54455	20	CGTACCATGCGTTACATCTA	55116	20	268	3254	3522
scaffold177	4	p2	(GT)7	14	4133	4146	TGACAGTCCCTTAGTGAAAAT	54467	21	TGAGGCGCAAAAACTTTATG	55176	20	252	3916	4168
scaffold177	5	p2	(CT)6	12	4621	4632	TGCTAGGCACATTGGAATAG	55204	20	GTGGAAAAAGCACTCCTAAA	53711	20	217	4463	4680
scaffold177	6	p2	(TC)8	16	6978	6993	CTCATGAGCACGTGTTATCT	55296	20	CCCTCGTCTGAGACAAAAAT	55383	20	236	6777	7013
scaffold177	7	p2	(AT)8	16	7257	7272	TGTTGGGCTTTGTAGTGATAA	55128	21	CCAACCAGGCACAAAATTAC	55429	20	263	7174	7437
scaffold178	1	p2	(TA)8	16	1133	1148	CGTTGCAGGTGTTGATTTAA	54822	20	GCTAAGCGCCTCAGAATATT	55701	20	272	1009	1281
scaffold182	2	p2	(AT)7	14	4637	4650	CACGCGAGTTGTCATTAAAA	54968	20	ACTTGCAACCCAACCTATAA	54523	20	211	4521	4732
scaffold182	6	p2	(AG)6	12	9073	9084	CGTTAGCCAAACAGCATTTT	55460	20	AGCAGCCAAACAGACTTTTA	55476	20	173	8997	9170
scaffold183	2	p2	(GA)6	12	2749	2760	GCACTGCCGATTTCTTTATC	55154	20	ACGCATGAAGGGGATTATAA	54178	20	196	2618	2814
scaffold185	2	p2	(CT)7	14	948	961	GAGAGAGAGAGCGCTTTTTA	54938	20	CACTTACAATCGATGGTCAATA	54038	22	320	912	1232
scaffold185	3	p2	(TA)6	12	2121	2132	CTGTCCTTGTCAGCTCATAT	54555	20	TGGTCAGTGAAAGCCATAAT	54617	20	314	1878	2192
scaffold189	2	p2	(CA)6	12	2073	2084	CGCCTCCAAGGATCATTATG	56060	20	AGGTTCACAAGGTCAACTAAA	54978	21	284	1863	2147
scaffold190	4	p2	(GA)6	12	8860	8871	AGAGAGAGAGTGTGCAAATA	53408	20	CTTTGACTGTTTGACGCATTA	55104	21	182	8744	8926
scaffold191	1	p2	(GA)11	22	2777	2798	TGGCTACAGTGCAGAATATC	54944	20	GATAATCGCCGGCAATTATG	55089	20	246	2686	2932
scaffold191	3	p2	(AG)6	12	8262	8273	GCAGCTCATCCACCTATAAA	54910	20	GGGAAGCCGTTGAATTCTAT	55503	20	306	8222	8528
scaffold194	1	p2	(CT)12	24	3100	3123	AATCTCATTGCAGGCTTTTT	54004	20	GGCCTTGCAATCGAGTTAAA	56705	20	249	2975	3224
scaffold196	1	p2	(AT)6	12	6517	6528	GAGAGGATAGGTGGGAAAAA	54018	20	ACAAGTAGCAAGCCTTGATAT	54985	21	334	6462	6796
scaffold197	1	p2	(AC)9	18	1544	1561	CCATTCCTCCTGCTGTTAAT	55087	20	AGCAGCTCCAATCACTTTAA	54947	20	215	1478	1693
scaffold198	4	p2	(TA)7	14	4254	4267	CGATCAAACCATCTCTTGTAAT	54287	22	GACATGCCAGAACCAGATTA	55133	20	300	4113	4413
scaffold198	6	p2	(TA)6	12	7108	7119	TCCAATTGGGGTGATTACTA	53267	20	CGAAGCCCTGCAAATTAAAT	54911	20	346	6934	7280
scaffold199	1	p2	(GA)12	24	4028	4051	GGGACCCATTCATCGTATTA	54301	20	AGAATGAGTCGTGGGGTATA	55043	20	233	4000	4233
scaffold202	2	p2	(CA)6	12	3607	3618	GCAGAGAGCTTGCTCATAAT	55610	20	ATCATGCTGCCTCAACATAA	55090	20	340	3543	3883
scaffold202	3	p2	(AT)7	14	5533	5546	GTCCCTAATCCCCATTCTAT	53199	20	CCCTCTTACCCCTGAATTAC	54507	20	271	5477	5748
scaffold202	4	p2	(CT)9	18	7668	7685	TGAACACGTGTGACCAATAA	55242	20	TTCCATGCTGTGAGGAAAAT	55210	20	276	7618	7894
scaffold202	5	p2	(CT)7	14	8275	8288	ACTGCTCACTGGTTGTTTTA	55113	20	CCACCCCCAAATCCAAAAT	55586	19	284	8247	8531
scaffold204	4	p2	(TA)6	12	3911	3922	ACCACCCCAGATCCATATTT	55837	20	GCTTTGACTTGTTTCCAAATT	53737	21	219	3783	4002
scaffold206	1	p2	(GA)8	16	8078	8093	GCTTCAGCCTACAACATAGA	54873	20	TATCACCTCCTTGGCATAAC	54511	20	294	7832	8126
scaffold207	1	p2	(CT)9	18	1879	1896	AGGGGTGACTTTCCAATAAA	54098	20	CATGCCATCTGAAAGGAAAAT	54762	21	276	1771	2047
scaffold207	2	p2	(CT)6	12	4368	4379	ACCTGGGTCTATCCAAATTT	53850	20	GGAAGCTCCCAGATTCTAAA	54424	20	349	4203	4552
scaffold208	5	p2	(TC)7	14	7263	7276	TCCCTTCAGGTAGAGACATTA	54829	21	CCTTTGCCTGAAATGCTTAA	54436	20	163	7181	7344
scaffold209	2	p2	(AG)10	20	7490	7509	CCGGTAAAGCTTTTCCAATA	53574	20	TTGTGTTTGCCAACCAAATT	55049	20	291	7374	7665
scaffold210	1	p2	(GT)13	26	7283	7308	TGTCACCCTCTCCTTTAGTA	54482	20	ACTTGAGAATGTCCACTATCT	53687	21	249	7192	7441
scaffold213	4	p2	(AG)7	14	3659	3672	CACACATTCTGCTCACATAT	53390	20	TGTGGAGTCAGTTGTTCTAAT	54502	21	335	3601	3936
scaffold213	5	p2	(CA)7	14	5751	5764	CAACAGGGGCAGTGTAATAA	55337	20	TCCAACCAAGGTCTCTTTTT	54664	20	161	5630	5791
scaffold213	6	p2	(AT)6	12	5935	5946	AATCAGCCCTGAGACTTTTA	53934	20	CTTCAGGGCAGTTTGTATTG	54575	20	245	5834	6079
scaffold214	2	p2	(GT)6	12	2179	2190	AAACACGCAGTCTTCTAATC	53679	20	GAGAGTATACTGGGCTCTTTA	53608	21	272	2120	2392
scaffold218	2	p2	(GA)10	20	4221	4240	CCTATGTTTGGCCTCTGTATA	54502	21	CTCTCCCTTCAACAAGCTATA	54455	21	306	4026	4332
scaffold219	4	p2	(AT)7	14	5120	5133	GCTGGCGTTTTTCTTCTTTA	54819	20	CTGTGTGACAATTGCATAGA	53629	20	346	4901	5247
scaffold221	1	p2	(TA)6	12	539	550	CAGCCAACAAAGCAACTAAA	54994	20	AGATGCCATCAATCATGAGATA	54806	22	303	338	641
scaffold222	1	p2	(GA)8	16	1100	1115	ATCGCCATCATCACGAATTT	55895	20	CTGGATACTCAGGTGCTTTA	54170	20	289	996	1285
scaffold223	3	p2	(AT)7	14	6074	6087	ACGTTCTTCTCTGTCCATAT	53492	20	ACGATTGGTGAAGCTAGAATA	54470	21	257	5903	6160
scaffold227	1	p2	(AG)6	12	8008	8019	ACCTCCTCTCCTACCAAAAA	55347	20	GGGATAGGTAGGAAAGGTTTAG	55041	22	338	7970	8308
scaffold228	1	p2	(TC)10	20	5110	5129	ACGATCCAATGTCACCATTA	54443	20	GGTAGCTTTGTAGAGCCAATA	55107	21	266	5035	5301
scaffold231	1	p2	(AT)8	16	357	372	ACTCTTCACCGCTTGTTATC	55493	20	TTGCACCCACAAAACTTTTT	54978	20	349	70	419
scaffold233	1	p2	(TC)6	12	2004	2015	TGGCTTGCAGATAGTGTTAT	54428	20	GCAAAGGGATACAGAGGATTA	54783	21	280	1839	2119
scaffold234	2	p2	(TA)6	12	375	386	CTTGCTCCCTCTCCATTATC	54998	20	CCCCTGTACATTCCTCTTTTA	54615	21	320	125	445
scaffold234	5	p2	(AC)7	14	6820	6833	TGAAGAACCACATCCCTAGTA	55414	21	TCCTTCTCACATCCCAATTT	54195	20	236	6634	6870
scaffold235	2	p2	(TA)6	12	316	327	GAAAATGCGGCAAAAGAAAAA	55041	21	TTGCCTGCTTCAACAATTAC	54774	20	262	206	468
scaffold239	1	p2	(TG)8	16	523	538	TCCTTTCTGCTTTCCATTTT	53228	20	CCACCATTTCTGCAGATAGA	54828	20	288	334	622
scaffold239	4	p2	(TC)9	18	8215	8232	ACTGCCATGGATCCAAATTA	54653	20	TGAATTGAAGTTGTGATGTATCT	54027	23	334	8120	8454
scaffold240	2	p2	(AT)11	22	5344	5365	TGCAAGGCATAGGCATATTT	55436	20	CGGTTTTACCCCATGATAGA	54526	20	298	5189	5487
scaffold240	4	p2	(GA)8	16	8248	8263	AACAGCAGCTGTGAGAAATA	54981	20	GAGGAAGAAGGATTGGAATAGA	54684	22	323	7982	8305
scaffold242	1	p2	(TA)6	12	987	998	GGATTTTGCCGTTTCAATTT	53576	20	AACTTGGGTGAACACTTTTT	53697	20	336	691	1027
scaffold242	2	p2	(TG)10	20	6230	6249	CCAGAGGGAGGTTGTATTTA	53722	20	GTCACAGTAGAAGGCAAAAA	53752	20	322	6186	6508
scaffold243	1	p2	(GA)11	22	4819	4840	GTGGTGATCTCTCGAAGTATA	54049	21	CTCAAGATGGCAGGACTTAT	54518	20	285	4627	4912
scaffold244	3	p2	(CT)7	14	7052	7065	GCTCACAGGTTTAGCATATG	54173	20	AACGCCAGAGGAGATCATAT	55796	20	322	6845	7167
scaffold245	1	p2	(TC)12	24	2294	2317	TGGTTTGGGCAAAAGAATTT	54409	20	GATGCGACGAAGGAAAATAC	54916	20	274	2149	2423
scaffold246	1	p2	(TG)6	12	3423	3434	ATGGGTCAGAGAGGGTTTTT	56320	20	TTTGCAGAAAAGCAGGTATA	52772	20	190	3356	3546
scaffold248	4	p2	(TA)8	16	5872	5887	CATGGGAAGCTCGAGAAAAT	55813	20	TGCCAAATAGGTGCTCTAAA	54632	20	250	5762	6012
scaffold250	6	p2	(CT)14	28	3134	3161	GGCCCACTCCTAACTAGAT	55136	19	CAGTGATCCTCGGGAAATAG	55044	20	299	2989	3288
scaffold252	1	p2	(AG)6	12	4985	4996	GGGTAATCCACAACTGTAGTA	54380	21	TTGCGCGTTTGAATCTATTT	54604	20	151	4940	5091
scaffold252	3	p2	(TA)7	14	5613	5626	GTGCCTAATCCCACCTTTAA	55008	20	TGCTGTACCAGTCTTGATAA	53697	20	216	5555	5771
scaffold253	1	p2	(GA)13	26	2338	2363	CCCACCTGCCAAATTTAATG	55169	20	CACGTCACAATGTGCAAATT	55774	20	313	2174	2487
scaffold254	1	p2	(CT)9	18	5351	5368	GCACATCTGAAACTTGGATAA	54186	21	GCCTTCCTGTCAAATGTAGTA	55320	21	286	5151	5437
scaffold260	1	p2	(AG)8	16	3131	3146	CGAATCTGGCTAAAGCAATTT	55191	21	GCCCTATGTTTTCATGTCATAA	54501	22	241	2974	3215
scaffold260	2	p2	(TA)7	14	3857	3870	CTGACACAACTTCCTGTAATG	54532	21	TTGCTGGGAAGGTGAAATAT	54580	20	289	3629	3918
scaffold261	1	p2	(AT)9	18	4509	4526	CGTACTGTCCCACACATTAG	55604	20	GCTGCTTGCATGTCTATTC	54574	19	259	4398	4657
scaffold261	2	p2	(GA)7	14	7693	7706	CCAGAAACAAAGTTTGCAAAAT	54832	22	GCAAAGAAAAGCTCAACATTTA	54138	22	297	7460	7757
scaffold262	2	p2	(TC)12	24	156	179	GTGTTGGGGTTTTCACTTTTA	54779	21	AGCTCAGCTAAACTTGTTTTT	54213	21	255	24	279
scaffold262	3	p2	(TC)12	24	479	502	TGTGTGAAGATCGAGCATTA	54517	20	TGATGGTCAAGCAAACTAAA	52999	20	253	365	618
scaffold264	2	p2	(GA)6	12	8712	8723	CGTGAAGCAACGGTTAAAA	54596	19	CACCCCATTCCAACATACTA	54405	20	349	8596	8945
scaffold265	4	p2	(TA)7	14	7901	7914	CCACAACAAATGAGAACAATTT	54028	22	GTTGCAGTCGGTTAGTTTAG	54385	20	267	7846	8113
scaffold266	2	p2	(TC)6	12	2666	2677	GGCAACACTGATGCTTAAAA	54774	20	GCAATCAGCAGTCTGTAAAA	54219	20	299	2562	2861
scaffold269	2	p2	(AC)6	12	1350	1361	CGTAGTTGTCCCAGCATATG	56027	20	TCAGCCTTTACCCTGGTATA	54904	20	310	1218	1528
scaffold272	4	p2	(TG)6	12	8564	8575	TGTGTGTGTCCGTGTTTTA	54910	19	GGCCGTACGAGTATTGATAA	54795	20	293	8496	8789
scaffold272	5	p2	(AG)7	14	8637	8650	TGTGTGTGTCCGTGTTTTA	54910	19	GGCCGTACGAGTATTGATAA	54795	20	222	8567	8789
scaffold277	2	p2	(GA)11	22	4570	4591	AGACGTCTGCCAATGAAATT	55645	20	TGAGGCGAAACAGGATTTAT	54736	20	339	4444	4783
scaffold278	1	p2	(AG)6	12	5683	5694	CAGTGTGAGGGGTAGATAAG	54276	20	GCAAGGCAGAAAGGAATCTA	55423	20	229	5644	5873
scaffold280	1	p2	(GA)13	26	2761	2786	TACCTCGTCCGTTTCTTTTT	54947	20	GTTGCCATCCTAGCTGATAT	54672	20	245	2612	2857
scaffold283	3	p2	(TA)6	12	7079	7090	CAGTGTTAGTCCTGCGTATA	54344	20	GGACAAGAACGTGGTTTTTA	54072	20	329	6957	7286
scaffold283	4	p2	(TC)7	14	7950	7963	CGTGACCTTTTTGCACATAA	54822	20	AGTGTCTTCCAGCTTCTTTA	53903	20	229	7805	8034
scaffold285	1	p2	(CT)6	12	212	223	AGCAAACCGAAAGAGGATAA	54665	20	GCTGCAGAGAGATTGTTTAAG	54965	21	249	29	278
scaffold288	1	p2	(TG)6	12	329	340	AGCACCGAAATTGGAAATAAC	55105	21	AGTGGTGGTTCTTTTTCTATTG	54562	22	349	149	498
scaffold289	3	p2	(TC)14	28	1114	1141	GGTGACCCAGTTTCCTATTT	54923	20	GGCAAGTGAAACTGCATATT	54539	20	271	900	1171
scaffold289	5	p2	(AT)9	18	6711	6728	GCTACGGGATTGATGAAATT	53736	20	AGCATTACTGTCGCGAATTA	55290	20	331	6644	6975
scaffold293	1	p2	(GA)6	12	386	397	GGGGTCCTCTCATGTTTTTA	54628	20	GAACAGTAGCCAACTCAGATA	54782	21	286	290	576
scaffold293	2	p2	(TG)6	12	3448	3459	TTTGGTCTCTGGCTCTTTTT	55067	20	ACTGCAATGTCGAAACATAAC	55167	21	243	3338	3581
scaffold294	3	p2	(CT)6	12	2129	2140	GCAACAACCATCAGATGTAAT	54529	21	CGGATCTTTTGCACCATTTA	54266	20	289	2033	2322
scaffold294	4	p2	(AT)6	12	2574	2585	TGCAAAAGATCCGGGAATAA	55012	20	GCTGATGCAACTGCTTATAT	53831	20	339	2310	2649
scaffold295	2	p2	(AG)6	12	343	354	GAATCCTAGGCCTGACATAA	53903	20	TCGCTACCTCCTCTCTATTT	54765	20	342	59	401
scaffold295	3	p2	(TA)8	16	6614	6629	CCTCTGGCTTCCTTGTTAAT	55015	20	ACTCAGCATCCACATCAATA	54118	20	226	6523	6749
scaffold297	1	p2	(AT)7	14	5551	5564	TGGCCAAGAAGGGTAAAAAT	55085	20	GTGTAGTTTGTTGCGTGATTA	54843	21	323	5411	5734
scaffold302	2	p2	(AG)14	28	7945	7972	TGTTACCGATGCCAAGTATA	53869	20	TCAGTTGGTTGTGCAATTAC	54417	20	316	7892	8208
scaffold303	1	p2	(AG)6	12	589	600	TAGATTGGGTGCCATCTTAA	53684	20	CCTTTGGCTTCTCTCTTCTAT	54721	21	335	474	809
scaffold304	4	p2	(TC)6	12	3290	3301	GAGCTCAACCATAGGCATAA	54910	20	GTTCCCGGGCTACTTTTT	54790	18	209	3219	3428
scaffold307	5	p2	(AT)6	12	8280	8291	AGGAAGAGTGGCAAGAGATA	55243	20	ACTCACTCACTACAAAACAATTA	53917	23	286	8064	8350
scaffold310	6	p2	(AT)7	14	7364	7377	AGCATGTTGGTCCAAATTTT	54206	20	TTGAACCCTCATGCTCTTTA	54250	20	324	7081	7405
scaffold311	2	p2	(AT)9	18	2411	2428	GTGGATGGAAGCCAGATATT	54861	20	GCAGGATGAGCATCTGATAA	55001	20	312	2290	2602
scaffold311	3	p2	(AC)6	12	4613	4624	CAAAGTCAAGCATCCACTAAA	54399	21	CCATGGTTGTTCGTACAATTT	55042	21	241	4525	4766
scaffold316	1	p2	(AG)7	14	843	856	TTGCAGCCATGACTACTAAT	54428	20	TCAGACATCAGCTCCTTATG	54264	20	212	790	1002
scaffold316	2	p2	(AG)7	14	4996	5009	GTCATCAGGACCATAGCTTAA	54816	21	GTGTCTTCAGTGGCCTTTAT	55352	20	170	4973	5143
scaffold317	3	p2	(TA)6	12	7875	7886	TTTTGTGTGGCTGGATTATG	54146	20	GTTCCAGCTCTCAACAATTT	54095	20	344	7706	8050
scaffold320	3	p2	(AT)6	12	4161	4172	CCAGTGCCTCTACACAAATT	55645	20	GGTAACAGCTGCCAAAATTT	55028	20	338	4053	4391
scaffold322	1	p2	(AG)9	18	902	919	TGATGGTTCTGCAAGCTATA	54134	20	GCTTGGCTATGAGTCATTTT	53943	20	172	816	988
scaffold322	3	p2	(TC)6	12	2380	2391	TCCTTTTGTCCTTGGAATTT	52813	20	GTGGGGGTGGTTTCTTTAAT	55496	20	328	2242	2570
scaffold322	4	p2	(AT)6	12	3167	3178	CATACCTTCACTTGAGGTACTA	54398	22	TCCCTTGGACTTGTGAAAAT	54736	20	261	3021	3282
scaffold322	6	p2	(GA)6	12	4244	4255	AAGGGAGAAGGGTAGAAAAA	53404	20	GCATGTGACAAAGCCTAGAT	55813	20	299	4096	4395
scaffold322	7	p2	(TA)6	12	7294	7305	TGCACCAAGTCAAAAGTATT	53292	20	TTGGTGAAGGCTGAGTTTTT	55670	20	316	7220	7536
scaffold324	1	p2	(TA)8	16	5518	5533	GGTGTACCTGCCTCATTTAA	55042	20	TGAACCTTCCATTCGCTAAA	54974	20	249	5482	5731
scaffold326	2	p2	(GA)10	20	7379	7398	GCATGCATTGACAGCATAAT	55071	20	CACTGTGATGGTTTCTCATTA	53551	21	248	7242	7490
scaffold327	5	p2	(AG)14	28	3157	3184	ATCCATAAGCCACCCATTTT	54915	20	AGGCATGTCCCTTGTTTTAG	55616	20	189	3109	3298
scaffold329	2	p2	(AG)7	14	8159	8172	GCTACCAGTCGAGTCAATAG	55119	20	CACCACATGACGAAACATTTA	54801	21	165	8118	8283
scaffold331	2	p2	(CA)9	18	2186	2203	GGAGTATTGGGATGCGTAAT	54991	20	ACAAAGGCAACACATTCATTTA	55081	22	333	2014	2347
scaffold332	3	p2	(AT)6	12	3376	3387	GCAAGAAATGTTCCGGTTAT	54262	20	TGGTTCCGGAAATCTCATATC	55175	21	335	3246	3581
scaffold332	6	p2	(TA)6	12	6859	6870	AGCAGCATGAGTTGTTATCT	54743	20	GGGCCATCCTCATGATTATC	55411	20	210	6720	6930
scaffold334	1	p2	(AC)9	18	2068	2085	AGGCCATAAAGTTGGAATTA	52051	20	GTGGGAGAATTGGCTCTTTA	55029	20	237	2030	2267
scaffold335	3	p2	(AT)8	16	8246	8261	TAGGGATGCCGCCATATATA	55012	20	CCTGCCACTTGATCCTTTAA	55324	20	310	7993	8303
scaffold337	1	p2	(GA)9	18	1394	1411	CCCAACGGTTGTGTATCTAT	54853	20	CCCTGGTGTTGATAACCTTTA	55193	21	316	1155	1471
scaffold344	4	p2	(AC)7	14	6603	6616	ACACACGCAGAGAGATAAAT	54499	20	GGGCTTATCACTACAGGATAT	53986	21	222	6488	6710
scaffold344	6	p2	(TA)7	14	8137	8150	ACACGATGCACTTTCATAAG	54038	20	AGTTGTGGTTTAATTGACATATG	53333	23	192	8100	8292
scaffold345	2	p2	(TG)10	20	2749	2768	CACGGTTCAACTGCATACTA	55508	20	TTTCTGCAGCAACACCTATT	55547	20	192	2678	2870
scaffold346	1	p2	(CT)6	12	1756	1767	TCCAAAATGGAACCCAATTT	53458	20	CCGTGTTCGCAGTGATAA	55106	18	233	1698	1931
scaffold349	3	p2	(GA)12	24	2489	2512	CCCAAAAGCATCCTCAAATAG	54872	21	CAAGCGAGTCCCTTCAAATT	56330	20	305	2245	2550
scaffold349	6	p2	(GA)15	30	4227	4256	CTGATAGTGGTGCACGATAA	54991	20	TCACCTGCACCTTCTTTTAG	55285	20	158	4169	4327
scaffold349	7	p2	(TC)7	14	7070	7083	GGAGGTGGAGAGTCATTTTT	54943	20	TTGGGTCTCGGGAACAATTT	57332	20	344	6937	7281
scaffold350	2	p2	(AC)7	14	8349	8362	CAAACTCCTGAAAGTAAACATTA	52956	23	TCAACCATTCTTGTGGAATTA	53011	21	164	8240	8404
scaffold352	1	p2	(TC)9	18	4775	4792	TGACAGTGTGGGCTTATTAC	55075	20	CAACACACACACAAAAGAAAAA	54752	22	324	4494	4818
scaffold352	2	p2	(GA)6	12	8147	8158	TGAAGAAGCCAGTGGTATTT	54545	20	CATGTTTCAGCCCACATAGA	55426	20	305	8042	8347
scaffold354	3	p2	(AT)9	18	815	832	GTTGCTCCAAACCTGATTTT	54655	20	ACCCACAAAAACAGCTTTAG	54295	20	189	672	861
scaffold356	1	p2	(AG)6	12	4553	4564	AGTGCTGGATGATGGTTAAA	54617	20	CTTGAGGCCAACCCTAATTT	55586	20	249	4473	4722
scaffold357	1	p2	(CT)8	16	2182	2197	AAATGCGTCCAATGGTTTTT	54927	20	CTGCCAGAACAAGGAAAAAT	54350	20	291	2034	2325
scaffold357	3	p2	(TG)11	22	4826	4847	ATGGCTCCCAAAATGATAGA	54038	20	CCCAAGTCCCAAGTCAAATA	54926	20	222	4729	4951
scaffold361	3	p2	(AG)8	16	2798	2813	TCAATGCAAAAGCCCATTTT	54882	20	TCTTCACTTCACGCTGATAA	54447	20	260	2720	2980
scaffold362	1	p2	(CT)10	20	2107	2126	GACGATTGCTGTGAGTAAAT	53749	20	CAAACTTGGACCATGCATTA	54146	20	163	1987	2150
scaffold362	2	p2	(TG)6	12	3544	3555	TCCCATGAGTGAGGTGTATA	54627	20	TCAATGATGCAGCAGAATAG	53460	20	331	3340	3671
scaffold364	2	p2	(CT)7	14	1819	1832	ATGGTGCCATTCAAGTACTA	54022	20	CTTCAACGAATCGCCTCTAT	55375	20	314	1786	2100
scaffold365	4	p2	(CA)6	12	6315	6326	CTGCCTCTGTATCGAACTAAA	55169	21	GCATCACCCCCACTTATAAC	55875	20	316	6176	6492
scaffold368	2	p2	(GA)7	14	687	700	TCAAGTGTGAAGTCGCTTTA	54971	20	TCAACTCTTCTGCCCTCTAT	55243	20	297	481	778
scaffold368	5	p2	(TC)9	18	7315	7332	TGATTTCCACACTTGGTTTTT	54373	21	TTCCAGAGGTGGGTTTTATG	54926	20	266	7122	7388
scaffold369	3	p2	(TA)6	12	5034	5045	GGAGCAAACCAAGCAATTAA	54739	20	TATCCAATGGCTCCCTAAAA	53640	20	348	4921	5269
scaffold373	2	p2	(TA)6	12	7196	7207	TGGAGCACTTTGACTTAGAT	53975	20	TCTTCCTGGGAGAAGGATAA	54501	20	186	7069	7255
scaffold375	1	p2	(CT)6	12	329	340	GCTTGGGTTTCAAATCATTTT	53764	21	TATTGCAGCCCAAAGTTTAG	53852	20	343	248	591
scaffold377	1	p2	(CA)6	12	862	873	AGGTCGAATCCCCTTTTTAG	54732	20	GCATTCCCATCACCTGTAAT	55464	20	320	830	1150
scaffold377	6	p2	(CT)11	22	7945	7966	GCATCAGTGGGGCATATT	54672	18	CTGACTTGCGCCTAATCTAT	55044	20	290	7903	8193
scaffold378	1	p2	(AG)8	16	4942	4957	CCAAGCTGGAAGAACATAGA	54757	20	TGTGTACTCGATGCAAATCTA	54798	21	313	4676	4989
scaffold381	1	p2	(GA)9	18	6365	6382	GGTCCTGTCCATCCATAAAT	54458	20	AGGACACAAAGCGAGTAAAA	55226	20	180	6306	6486
scaffold383	5	p2	(GA)6	12	8141	8152	GGGCAAATGCAGCATTATC	55189	19	TCTAAAGTCTGAACGTGTAATG	53947	22	309	7885	8194
scaffold385	2	p2	(TA)6	12	856	867	AGCCTGGTATGCATCTAATT	54146	20	TCCCCTGCATAGTGAGATAT	54755	20	340	758	1098
scaffold386	2	p2	(TA)6	12	1824	1835	CTGTCCAAACCAGGCTTAA	54991	19	GATTTCACATGGGCCAAATT	54761	20	263	1679	1942
scaffold386	5	p2	(CT)6	12	6301	6312	CATGTGTTCGCCTAAGAAAAA	55073	21	CTGGAATTTGGAGGGAGATTA	54669	21	339	6154	6493
scaffold388	1	p2	(GA)7	14	5602	5615	CCCATCCCTCGAACTTATG	54741	19	GAGGTGCCTTTCCTCTAATA	53832	20	226	5477	5703
scaffold388	3	p2	(AG)6	12	6225	6236	AGGTGTCTGAGTATGGATTATG	54783	22	CATTGAGGAAGGTTGCAATAG	54905	21	278	6133	6411
scaffold394	2	p2	(AG)6	12	6899	6910	CTTCTCAACCAGCTCAAAAA	54029	20	GAAAGCGATTTTCCGTTACTA	54361	21	237	6757	6994
scaffold402	3	p2	(GA)8	16	1620	1635	CCAACTTGGTTTTGGTTTTT	53200	20	CATTGGCATCCGTGATAATC	54611	20	265	1573	1838
scaffold402	8	p2	(AT)6	12	7032	7043	TGATTGCCAATCACCCTTTA	54895	20	TAGTGACGAGACCCACTAAT	55005	20	194	6956	7150
scaffold402	9	p2	(TC)6	12	7335	7346	ACACAACACACCAAAACTATT	54127	21	TCAGTCACAATCCTCCATAT	53092	20	227	7244	7471
scaffold402	10	p2	(CT)10	20	7547	7566	CCCTGTCTCTCTCTCTCTAAT	55034	21	TGTAAGAAGATGCTTTGCTTTA	54030	22	281	7329	7610
scaffold403	3	p2	(TA)6	12	1217	1228	AGACCAACAACTCCCTTATG	54650	20	TGCTAGAAGACCAAGCAAATA	54933	21	274	1160	1434
scaffold404	3	p2	(GA)10	20	3050	3069	AAGGCCAGAGCAAGAATAAG	55411	20	TCTCAACCCCTTAGCATATG	54202	20	233	2958	3191
scaffold404	4	p2	(AT)8	16	7656	7671	ACTCAGTGGCTTGATTAAAA	52681	20	CGGTTCCAAACTACCTATCT	54182	20	339	7636	7975
scaffold409	1	p2	(AT)6	12	557	568	CTTCCCTTGCTTGTGATTTT	54350	20	ACACAAAGACCAGCAAATTT	54174	20	332	426	758
scaffold409	2	p2	(TG)6	12	1454	1465	GACCCACCCATTTACCTTAA	54606	20	GTGTGTGTGAGCTTGAAAAT	54725	20	344	1340	1684
scaffold410	1	p2	(AT)6	12	998	1009	TCCAACCCTACCATTTCTTAA	54123	21	CTTGCACGTTCCATCAATAA	54304	20	232	920	1152
scaffold410	3	p2	(TC)7	14	7733	7746	CAGCTGCTGACTTTCATTTT	54781	20	GCACCTACGGTATGACTAAT	54373	20	270	7630	7900
scaffold411	3	p2	(AG)6	12	3971	3982	GCCACAAAGTAAGCCAAAAA	55261	20	CTCTTTTTCACGCACGTATT	54670	20	342	3822	4164
scaffold413	1	p2	(AC)6	12	6241	6252	TTACCAAAGACTGCGTTATC	53368	20	ACAGTCACAGACCCTTTAAT	53862	20	297	6052	6349
scaffold416	1	p2	(AG)6	12	5809	5820	TCTAGTGAGCCTCCCTAAAT	54609	20	TCAGGCTCAATCCCAATTAG	54793	20	272	5576	5848
scaffold417	3	p2	(AG)6	12	973	984	CATGCGTGTGTGTCTTTTT	54867	19	CAGAAAAGCACACCCAAAAA	55182	20	327	895	1222
scaffold420	1	p2	(CT)10	20	569	588	ACCAAGTGCACTACTCTTTA	53920	20	TGCTCTTCTTCTCCGCTATA	55473	20	343	525	868
scaffold420	4	p2	(AT)6	12	3927	3938	GCTAGAGCGACTCACATATG	55570	20	ATCACGAGGCACGATATATC	54652	20	216	3748	3964
scaffold421	2	p2	(AT)6	12	796	807	GGAACCCTTTCAGGCATATT	55361	20	TTTGTGCAAGTCGGATATTG	54304	20	244	720	964
scaffold423	1	p2	(AG)7	14	749	762	GGCATTGGAGCTATGCATAT	55705	20	GTCCAAAGAACTGCCAGATA	55062	20	277	696	973
scaffold424	4	p2	(AC)6	12	5749	5760	TTGTTAGGCCGGTGAATTAA	54954	20	CCAGGTTGCTCAATCTTTTT	54350	20	280	5625	5905
scaffold425	5	p2	(GA)11	22	5613	5634	CCATCATCCTGGCAGATTAA	54865	20	GCCATTGATCTGCCATAGA	54692	19	225	5492	5717
scaffold429	1	p2	(GC)6	12	3455	3466	GACCAGTTCCCAATCTGATAT	54769	21	CTCAGGAGCCATCAAGTTAT	54518	20	313	3343	3656
scaffold429	2	p2	(TC)7	14	6417	6430	GCAAGATGAACTCCCCTTTA	55029	20	CGTCTGCCTTCTAGCTATAC	54902	20	341	6112	6453
scaffold430	3	p2	(AG)7	14	5827	5840	CAAAGTCCCAACGAAGAAAAA	55185	21	CTCTCCTCTTGTAGGGTTTTT	54848	21	348	5724	6072
scaffold431	3	p2	(TG)6	12	1806	1817	TGCACACCATTTTCCTTTTT	54447	20	TCAGCTCCACTTCAGATTAC	54499	20	276	1756	2032
scaffold432	1	p2	(CT)9	18	1240	1257	GAGCCTTCCCATAATGAAAAA	54112	21	TAAGCAAAGCCCATCAAAAA	53928	20	335	1169	1504
scaffold433	1	p2	(TA)9	18	7207	7224	AGATGGCTACCGAACATATT	53903	20	AATGCGGGCCTATAGATATG	54533	20	194	7066	7260
scaffold433	2	p2	(AG)16	32	7883	7914	GGCCGTAGATGAGGAATTT	54629	19	ACTCACATACATCCCTCAAAAA	55351	22	160	7809	7969
scaffold438	1	p2	(TC)7	14	3480	3493	TCTGTCTCTGTCTGTCTATCT	54618	21	GCAATGGCCTGGAATTTAAA	54775	20	327	3457	3784
scaffold440	4	p2	(TC)9	18	5135	5152	TCGATTTAAGGTGGCTAATG	53087	20	AGCGCACCTACAGTATTATG	55057	20	267	4947	5214
scaffold441	3	p2	(CT)10	20	1063	1082	GTCCCCACCAAAATGAAAAT	54289	20	CCATTGCTTGGTTCCTTTTT	54913	20	266	902	1168
scaffold448	1	p2	(AG)8	16	151	166	AGGGAAACAGTGAATGAATTT	53558	21	ACAAAACCCAAACCCAAAAA	54542	20	224	107	331
scaffold449	2	p2	(GA)6	12	1540	1551	TACCTGATTGGCTGCATATG	55275	20	TTCCTGCTCAGTGGAAATTT	55138	20	293	1364	1657
scaffold449	3	p2	(AC)6	12	2395	2406	GGCATCCATCAGTACCATTA	54582	20	AGTGAGAAGATGAAAGCCATAT	54944	22	253	2357	2610
scaffold450	2	p2	(CA)6	12	918	929	CCCATCCTTTGCATGAAAAT	54454	20	AGAATGTTCGGAAGCTCTTAA	54962	21	215	781	996
scaffold450	4	p2	(GA)9	18	3377	3394	CACACACACCTCCTCATTTT	55867	20	AGCCAGTCTTCAGTACAATAC	55058	21	316	3261	3577
scaffold450	5	p2	(CA)6	12	4323	4334	GACAGCAGTTCCAAGGTAAT	55352	20	AGGTTTGCCTTGCCTTTTA	55157	19	233	4136	4369
scaffold451	1	p2	(GT)6	12	2546	2557	CACTTCGTCTCTCTTCCTTTA	54748	21	GGCTCCCTCTCTTTCTTTAT	54110	20	197	2495	2692
scaffold454	2	p2	(TG)8	16	5103	5118	CAGAGGAGTTGCTTGTCTAT	54484	20	GCAGGAGGCATATGTGATTA	54981	20	317	5046	5363
scaffold454	3	p2	(TC)7	14	7168	7181	CGAGTCTGCCATGTGTATAG	55474	20	CAAAGATGACATTGCAGGTAAT	55052	22	300	6955	7255
scaffold459	3	p2	(AT)7	14	6928	6941	CTCCTTGAGGATGCTCATTA	54225	20	CAGAGAGGAAAGGTAGCATTA	54455	21	282	6714	6996
scaffold460	5	p2	(AT)7	14	4333	4346	GAAGGGTACGTATGCAAAAA	53921	20	TCCACATGGGGGTTTTTAAA	54995	20	186	4261	4447
scaffold460	6	p2	(TC)10	20	4576	4595	AAACCCATGCCCTAGAATTT	54842	20	GTCAGATAGCGTGTCAAATT	53749	20	307	4495	4802
scaffold460	8	p2	(TC)13	26	6040	6065	CTCTCCCTTTGAGCACATAA	54757	20	AGGGTTTCAAAGCAGAAAAT	53524	20	306	5988	6294
scaffold461	2	p2	(CA)7	14	3083	3096	ACATTTGTGTGTGGTGATTTT	54755	21	TCACACACATACACACATTTA	53118	21	305	2872	3177
scaffold462	1	p2	(TC)14	28	1587	1614	GCAAACTTTCGCAGGTAATT	55172	20	TATGTTTGCTGCATCAATAC	51921	20	255	1399	1654
scaffold465	2	p2	(CA)12	24	6067	6090	GGACAGATTCCCCACTAATAG	54881	21	CTCCACCTGAGTCTATTG	50924	18	320	5987	6307
scaffold466	1	p2	(AT)7	14	413	426	GGTAAGGCAGCTCTACTTTA	54182	20	TCGGCTTTGTCATTCAAAAT	54075	20	267	353	620
scaffold466	2	p2	(TC)6	12	713	724	TCCTTCTTGGAGGACAATTT	54122	20	TTTGCTAGCTTGGCCATATT	55364	20	225	585	810
scaffold467	1	p2	(TG)6	12	4461	4472	TTGAAAGCCTTCTGCATTTT	54245	20	TGGACCTCCTCATTCCTTTA	55121	20	332	4398	4730
scaffold467	2	p2	(CT)11	22	6302	6323	GACAGGAAGGGTGAGATTTT	54943	20	TGGCTTTCGACAGAACATAT	54771	20	342	6038	6380
scaffold467	3	p2	(TA)6	12	7063	7074	AGAGGGAGAGGTGATGATAA	54293	20	TCCTTGTTGCATCAAGAAATT	54248	21	342	6759	7101
scaffold469	2	p2	(AG)10	20	7490	7509	AGCTCTTCGGCCTTTAAAAT	55321	20	CTCTCCACAGACGTCAAATA	54550	20	224	7336	7560
scaffold473	1	p2	(AT)6	12	7005	7016	CTTGGTTAACGGTGCATAGA	55478	20	ACTGATTGTCGGAGCTAATG	55265	20	348	6900	7248
scaffold474	2	p2	(TA)7	14	6687	6700	AGGATCACCTTTAAGCGAATA	54434	21	GGGACAGGGAAGGAGTATTA	55306	20	274	6571	6845
scaffold475	1	p2	(CT)7	14	3719	3732	GGGAGCTGTTGAAGGTTTAT	55321	20	GACCACAGACACAAGATAGA	54138	20	195	3594	3789
scaffold475	2	p2	(CT)6	12	5049	5060	GTCCTTTTCTAGGGCTTTTT	53354	20	CCACCAAACACTCCAAAAAT	54551	20	289	5001	5290
scaffold480	3	p2	(TA)6	12	6750	6761	GCATGGCGTAGAGACAATAG	56119	20	GCACCCAAAACCTCAAATTA	54343	20	234	6629	6863
scaffold486	2	p2	(TA)10	20	1129	1148	GTTGAATGTGCACCACTTAA	54417	20	TCAAACCCAGAACCTTGTTAT	55014	21	301	1038	1339
scaffold486	3	p2	(CA)6	12	1395	1406	TCATATCCCTCCTTGCAAAAT	54922	21	GATGCCGGAAAGAGCTATAA	55024	20	323	1290	1613
scaffold486	4	p2	(AT)8	16	2259	2274	TGATCAACTGGGGTGAAAAA	55050	20	AGACCTCCCATGTGTTAGTA	54853	20	347	2150	2497
scaffold486	5	p2	(AG)7	14	2353	2366	TGATCAACTGGGGTGAAAAA	55050	20	AGACCTCCCATGTGTTAGTA	54853	20	347	2150	2497
scaffold488	1	p2	(TC)6	12	5892	5903	AAAGGTGGGCCATGTAAAG	55339	19	ACACCACACAAAGGGTTTAA	55286	20	297	5684	5981
scaffold489	3	p2	(TA)8	16	4097	4112	GTGGGTTGAACAAAGCTTTA	54310	20	CCACCAACCAAATCATCTTAA	54048	21	207	3966	4173
scaffold490	2	p2	(AC)7	14	1996	2009	TGGTGGATGCTGCATTTTA	55034	19	AACTGATCGAGTTGCAAAAA	54045	20	268	1855	2123
scaffold491	3	p2	(GA)13	26	3559	3584	AGCAAAGAAGAATGGAAAAA	51371	20	CAATTGAGAGCGGTCAAATT	54575	20	285	3485	3770
scaffold494	4	p2	(GA)9	18	7582	7599	CAACCACTGACTCCCATATT	54722	20	TGTTCTTGCCAAACATCATTA	53984	21	275	7380	7655
scaffold495	1	p2	(AT)6	12	1578	1589	GCTTCAGTTCCACGTTTTTA	54465	20	ACTTCAAAAGGGCATCTTAAG	54067	21	300	1461	1761
scaffold496	2	p2	(GA)6	12	5701	5712	CGTCTGTTTCCTAGTTGTTAAT	54173	22	ATGGGCCCATCAAAACATTA	55230	20	149	5661	5810
scaffold497	3	p2	(CA)6	12	6706	6717	ACATGGGCCTCATTGTAGTA	55906	20	ACCTCTTAAGCACCCTATCT	54908	20	306	6642	6948
scaffold501	1	p2	(TA)8	16	1090	1105	GGGGGAAAGGTGTGTTATTT	55496	20	TGTGCTCAACATGGCAATA	55069	19	191	985	1176
scaffold501	2	p2	(TC)8	16	5907	5922	TGAAGATGGAGGTTTGTACTA	53615	21	AGCCTTTACCACATGCTATT	54686	20	160	5862	6022
scaffold503	1	p2	(TC)16	32	1503	1534	CCCTCTCCAAAGTGATGTAAT	54985	21	TCTACAGCCTCCAACATATG	54241	20	322	1441	1763
scaffold505	2	p2	(AG)12	24	209	232	AAGAACTCTGTTGCGTTTTT	54262	20	TACCTCTGGTTCCTCAAAAA	53769	20	334	144	478
scaffold511	2	p2	(TA)6	12	157	168	CTCTTGTAGTGCAGCATACTA	54882	21	GGAGAGTTCAACAAGGTTTAG	54153	21	249	49	298
scaffold511	3	p2	(AG)8	16	3121	3136	CCTTCAGGTTTATGGGCATTA	55611	21	AGACCATGTTGCATGTTAAA	53363	20	321	3049	3370
scaffold512	4	p2	(AG)9	18	3134	3151	TGTCAACACGAGTGCATATA	54532	20	ACTTCCTGCGGATCAATTAC	55534	20	187	3057	3244
scaffold513	3	p2	(CT)9	18	3064	3081	TCAATTGAGCAGACGTTTTT	54045	20	TGTACTCCACTGGCACTTTA	56098	20	287	2998	3285
scaffold520	4	p2	(AG)7	14	4336	4349	CGCACGCACACTTATAAATT	55101	20	CTGGATCCCAGTTAAACATTA	52902	21	225	4186	4411
scaffold521	1	p2	(AT)7	14	3176	3189	GCAGTTTGCACCATGAAATA	54844	20	TTCAGTCTCGGATGCTTATG	54977	20	152	3141	3293
scaffold522	3	p2	(AT)9	18	4566	4583	AGGCAAGCCATATTTCCTTAA	55218	21	AGCAGTGTGACCAAACTAAA	55113	20	347	4516	4863
scaffold522	4	p2	(AT)10	20	5834	5853	ATGACAGTGGCCAACAATAA	55223	20	GGAGAGCACCTTCCATTTAA	55029	20	331	5780	6111
scaffold525	1	p2	(AG)8	16	1081	1096	TGCAAAACCCATCCACTAAT	55191	20	CTTGAACTCCCTTGCTTTTT	54279	20	298	1004	1302
scaffold525	2	p2	(TC)6	12	3118	3129	TGTAATAACGTTGCGGTTAT	53054	20	GGTTTGGTCATGCATGAATA	53922	20	224	3059	3283
scaffold525	3	p2	(TC)11	22	3563	3584	CCAGAGGAGGACTTGATTTT	54636	20	GACATGCCACCTCGTTTAAT	56122	20	249	3419	3668
scaffold527	1	p2	(GA)9	18	1011	1028	GTTCTCCAATGCCTCTTATCT	55082	21	CACATCCAGCCTGACTTATA	54241	20	313	884	1197
scaffold528	3	p2	(TA)6	12	6678	6689	AATTGGGAGGGGTGATTTTT	55037	20	AGGGCATCTAGTTCAGAAAAT	54586	21	299	6528	6827
scaffold529	1	p2	(AT)6	12	5828	5839	GAGATTGAGGGAGGGAAAAA	54614	20	GTCTTTCCAGCCTGTTATTG	54285	20	225	5756	5981
scaffold530	3	p2	(CT)9	18	7314	7331	CTCCCACCGACATTGAATAA	55146	20	GAGAGAGAGTGAGGTGTAGTA	55023	21	329	7163	7492
scaffold530	4	p2	(CT)10	20	7485	7504	TGCCAGACTTCTCTGCTATA	55361	20	AGGTAGTGTAGCAGGTTTTT	54174	20	221	7433	7654
scaffold532	2	p2	(TA)7	14	5913	5926	AGAAAAAGCCACTCTTTCTTTA	53848	22	CAAAGCTTGGCATGCTAATT	55188	20	280	5781	6061
scaffold533	1	p2	(AG)9	18	1385	1402	CCAATAACAACTGCTGCTTAA	54755	21	ACCCAACCTAACCTCCTTAT	55083	20	304	1261	1565
scaffold533	4	p2	(GA)14	28	2429	2456	TGCACCCACACTTCATAAAA	55461	20	GCGCTGTTGTTACATTCATTA	55245	21	270	2258	2528
scaffold538	1	p2	(CT)6	12	442	453	AGCTGATAATTTCCACCAGATA	54655	22	ACGAAAAGTGGGAAGCTAAT	54957	20	255	223	478
scaffold538	2	p2	(TA)8	16	819	834	GCACGTTCAACATCTCAATTA	54896	21	CATTAGTCGCATGGCTTTTT	54944	20	273	789	1062
scaffold538	3	p2	(AC)7	14	5028	5041	TCTTCTTTTCCTGCTCATAGA	53990	21	TCGTGCATGGCTCTAATAAA	54856	20	257	4921	5178
scaffold542	3	p2	(AT)6	12	5233	5244	CAACCTAAGGGCGGTTAATT	55708	20	GCTTTGGCTTAGTCGAAATT	54586	20	321	5089	5410
scaffold542	4	p2	(AT)6	12	7439	7450	CCTCCACTATGCCCATAATT	54531	20	TGTTGTTCACCGTTGGATAT	54974	20	223	7304	7527
scaffold545	1	p2	(CT)10	20	266	285	TGCGCTAAGAAAGAAGGATAA	55043	21	ACAGGCTTAATCGGATCTAT	53291	20	298	104	402
scaffold545	3	p2	(TA)6	12	3737	3748	TTCCTGTGATCCTGGTAGTA	54554	20	CAGAAAGTCCATGGCATTTT	54421	20	291	3486	3777
scaffold548	1	p2	(TG)10	20	5736	5755	AGTCTTCAGCGTTCTGTTTAT	55270	21	TGGTCAAGTACGTTGCATAT	54785	20	236	5574	5810
scaffold552	1	p2	(AT)9	18	323	340	GCTGTTCGACTTTGGTATAC	54168	20	TCACTCTTCGGTTGTCTTTTA	54843	21	347	163	510
scaffold552	3	p2	(TC)9	18	1284	1301	CTCAAGTCTCCTTCCTCTTTA	54025	21	TTTTTGGCAAGTGGGTATTG	54637	20	340	1170	1510
scaffold552	5	p2	(TA)8	16	4021	4036	TACCTCTTGGCAAGCAATAA	54632	20	ATCCATTGCCACACCAATTT	56151	20	213	3916	4129
scaffold555	1	p2	(TA)7	14	1131	1144	TGTGTCCAGCCCAATTTAAT	55191	20	GCAGAAGTAGTGAGCTTTTT	53843	20	266	951	1217
scaffold555	2	p2	(TA)10	20	1961	1980	ACCAAAGAAAAGCCTAGAAAAT	54146	22	AAGCAGATCCACCCATTTTT	55474	20	307	1803	2110
scaffold556	3	p2	(CA)6	12	6673	6684	TGTTGTCACCCTAGCATATG	54842	20	GATTCATGGGGGCCATAATA	54580	20	236	6558	6794
scaffold557	1	p2	(AC)6	12	4786	4797	GTCGCATGAAGGATGTAAAG	54508	20	GCGCTCAAGGCTTAAAATAA	54670	20	298	4556	4854
scaffold558	3	p2	(CA)6	12	3792	3803	TCCCTCTAGAATGGCATAAC	53903	20	GCGTCACAACTCACATATTC	54838	20	213	3677	3890
scaffold560	3	p2	(AT)6	12	6909	6920	TGCCGGAAACTAGTGTTATC	55188	20	TGATGTTCCCGAACCTAAAT	54334	20	315	6812	7127
scaffold561	1	p2	(AG)6	12	1002	1013	CACGAAACCACAATGCTTTA	54822	20	TGCAGTGTCCAAGAGAATTT	55171	20	254	863	1117
scaffold562	1	p2	(TG)7	14	2906	2919	GGTCGTGTTGAAAGGAAAAT	54414	20	TCACTGCTTAGAGCCAAATT	54947	20	257	2703	2960
scaffold568	1	p2	(GA)16	32	5257	5288	GTGCAACAGAGGATCCATAT	54896	20	GGTTGCCGCATTTGAAAAA	55794	19	339	5017	5356
scaffold572	3	p2	(TC)9	18	3912	3929	TTGGTGCAGGTGTACAATAA	54872	20	GGTCACACACTGCAAGAATA	55686	20	267	3742	4009
scaffold575	4	p2	(GA)6	12	4184	4195	CTTTGACCAACACCGATTAG	54337	20	TTCTAAGTCAGGCTGCTTTA	53991	20	303	3971	4274
scaffold576	1	p2	(GA)11	22	221	242	GGAGGGAGTAGTTCAGTATCT	55309	21	CCATTGGTGCCTGAAGATAT	55158	20	220	54	274
scaffold576	2	p2	(GT)10	20	4317	4336	CCTCCACCAGAATCTGATTTA	54704	21	CGGAGTACACAGGTTGTATA	53947	20	263	4206	4469
scaffold577	1	p2	(AC)7	14	1636	1649	GCTGGGTGATGGGATTAAAA	55670	20	CCCCATGGTGTTCTGAATAC	55796	20	262	1464	1726
scaffold578	5	p2	(AG)6	12	7153	7164	GGCTTCTGCATGGTTTTAAG	55229	20	TGTACCACCTTGTCCAAAAA	54991	20	280	7090	7370
scaffold580	3	p2	(AT)6	12	3613	3624	CTTCCTGAGTCTCCCAGATA	55050	20	CCTGGCCTCTTCTACCTTAT	55694	20	184	3476	3660
scaffold583	1	p2	(AC)8	16	3035	3050	GTTTGGTGGTTTGGGTATTG	55041	20	GCCATACTCAACAAGGAGATA	54816	21	343	2737	3080
scaffold588	1	p2	(TC)8	16	189	204	GGAAGATGATCAGGACAAAAA	53788	21	AGTCAGGCCACATGTTAAAA	55152	20	176	70	246
scaffold591	3	p2	(CT)6	12	4660	4671	TTAACATGCCACGTGTTTTT	54616	20	CTTTCTGCTTGGGTGTAAAG	54505	20	308	4467	4775
scaffold593	1	p2	(TA)6	12	1400	1411	TGACATCAGTGGCTCAATTT	55243	20	ACTGACTGACTCATGCAATA	54087	20	340	1314	1654
scaffold593	6	p2	(GA)6	12	4951	4962	GGCCCATGGATCTTCAATAC	55935	20	TCACATGGCTTTGCTCAATA	55327	20	249	4743	4992
scaffold595	4	p2	(AT)11	22	6262	6283	GGGCTTTGAGTTCCTTAGAT	54718	20	GCTCCAGTACCAGCATATTG	55989	20	222	6155	6377
scaffold596	2	p2	(AT)9	18	1965	1982	TGTGGGCAATTGGATCTTTA	54895	20	CCACGCCCGGTATATTTAAT	55377	20	311	1786	2097
scaffold596	4	p2	(TA)9	18	6362	6379	TGCAAAAGCGTGGAATTTTA	54687	20	GGACTGGTGCTGACAATTT	55708	19	330	6103	6433
scaffold597	1	p2	(GT)6	12	462	473	TCTAGGTCCTCACAAGATATG	53596	21	AAGTGTTCGTAGCTCTCTAT	53239	20	272	230	502
scaffold597	3	p2	(TC)8	16	1739	1754	TGTTCCTTAACCACCAAAAT	52832	20	CCCGTTTCCTAGCTGTTAAA	55377	20	349	1639	1988
scaffold598	3	p2	(CT)6	12	3055	3066	CTATGCTGCCTGACAAGATA	54640	20	ACTGTACTGAGACGGGAATA	55005	20	231	2906	3137
scaffold601	1	p2	(TA)6	12	985	996	ACTCCCACCGTTTCTAGATA	54971	20	GATTTCCAAGGTGGGAGATA	54090	20	290	751	1041
scaffold603	1	p2	(GA)8	16	308	323	AAGTGAGAGCCGAGAATTAT	53857	20	CAAACCAAACACCCCTTTTT	55045	20	307	248	555
scaffold607	1	p2	(AG)9	18	3365	3382	AAACCTTTGGCAGCAAAATT	55103	20	AGGTATCTGCAGTTGCTAAT	54114	20	248	3226	3474
scaffold607	3	p2	(GA)7	14	4805	4818	ACAGAATGCACTCGTGTAAT	55095	20	AGTGACATGGAGGTTGAATTA	54535	21	326	4553	4879
scaffold608	1	p2	(TC)10	20	3288	3307	CGTCTTTTGCGTTTGCTTAA	55821	20	GAGCGGTTCCCAGAATAAAA	55737	20	240	3203	3443
scaffold609	1	p2	(CT)11	22	4072	4093	GGCCTTGAGAGGGATCTATA	55171	20	AAAACAACCACACCGATCTA	54903	20	339	3908	4247
scaffold614	1	p2	(AC)7	14	221	234	GAACACATGCACCCATAGA	54867	19	GGCAAGCATTGGTTTCTAAA	54739	20	211	104	315
scaffold614	2	p2	(AT)7	14	337	350	ACACACACACACACCATTAT	55184	20	GTCTCCACATTGGCCATATT	55464	20	183	220	403
scaffold615	2	p2	(GA)7	14	5886	5899	AGCACAAGAGGAGAGGATAA	55243	20	CATGTGGCCCATGTGATAAA	56064	20	240	5840	6080
scaffold616	3	p2	(AG)8	16	5336	5351	AAGAGCTGCTCAACACTATT	54672	20	CAACCTCAGCTCTTGAAAAT	53790	20	345	5210	5555
scaffold619	1	p2	(AT)6	12	853	864	TGATAAGTCTGTTCCAGCTTTA	54842	22	ACAGAACAAGAGCGTCTTAA	54665	20	326	755	1081
scaffold621	1	p2	(TA)10	20	2065	2084	GTGTGCAGCACCTATTTAAG	54690	20	CCAGAACAAGCAGTCAAAAT	54388	20	336	2000	2336
scaffold621	2	p2	(CA)8	16	3195	3210	GCATCCCCAAAGTCACTTAA	55628	20	GCAAAGTATGGCAACCTTAA	54158	20	297	2940	3237
scaffold622	1	p2	(AG)7	14	5033	5046	TGGGTTCATCATGGCTTTTA	54895	20	AGTGTGAGCAGAGCAAAAA	55246	19	334	5013	5347
scaffold624	4	p2	(CA)7	14	7181	7194	CAAGGATCATGATGGGTTAAG	54026	21	GCCGACCATGCAAGAATA	55098	18	263	7075	7338
scaffold626	1	p2	(CT)7	14	2188	2201	CAACCTGTGTCATGACATAA	53227	20	TCCTTTTCCTTTACCCCTATT	53776	21	331	2111	2442
scaffold626	4	p2	(AG)8	16	4224	4239	AGCAGAAGAAGCAGATGATAA	54725	21	GGTTTCAAATGGGAAGAAGTAAT	55107	23	281	4105	4386
scaffold626	10	p2	(AT)7	14	6241	6254	GCCATTTTCCCTCCTCTAAA	54995	20	TGAAAGCTGCCTTCTCTAAA	54582	20	323	6124	6447
scaffold626	11	p2	(TC)8	16	6512	6527	GACACACGTCGAGTTTTTAG	54749	20	CCTGCAACAAACCAGAGATA	55355	20	169	6413	6582
scaffold627	2	p2	(AG)7	14	5730	5743	TCCATCCTACCATCCATTTT	53623	20	CCTCGCTGCATCTATGTAAT	55115	20	343	5515	5858
scaffold629	1	p2	(AG)9	18	3894	3911	GGCAGTTCGAGCTTTTTATT	54586	20	CGCATTGATAACCTGGTAAAG	55025	21	261	3770	4031
scaffold634	2	p2	(AT)8	16	821	836	TCAAAGGCTGTGTGAATCTA	54289	20	GCACCATTGTCATGCAATTA	54914	20	328	636	964
scaffold634	4	p2	(GA)16	32	5362	5393	TAGGGCCACAAAAGGGATAA	56089	20	CATTGCTCTTCTTTGGCAATA	54808	21	302	5324	5626
scaffold636	1	p2	(AG)8	16	2429	2444	ACATGCCTGTGACACTTAAT	54947	20	TGATCCCAGGACATCTGTATA	54968	21	343	2250	2593
scaffold636	2	p2	(TC)15	30	3710	3739	CATGTTTGGCTGGACTATTG	54645	20	ATACGGTCCGGTCCATAATT	56095	20	289	3550	3839
scaffold637	1	p2	(CA)6	12	1192	1203	GAGCCTTCTCCTCAGAAATT	54740	20	TGTTACCGTGGCCATTAAAT	55318	20	204	1033	1237
scaffold637	4	p2	(CT)6	12	6660	6671	CCACAACACAATCACTCTTTTT	55665	22	GAGGAGTGGTAGTGCAATAC	55274	20	296	6593	6889
scaffold638	1	p2	(CT)9	18	232	249	GACCCGGATTCGCATATTAT	55175	20	ACTCCCATTGCCTCTTATTT	54264	20	248	80	328
scaffold638	2	p2	(TG)6	12	458	469	CAACACTGCCAGTACTAGAT	54499	20	GAAACCATCCCCACCATTAA	55273	20	248	389	637
scaffold638	3	p2	(CT)7	14	696	709	ATGGTGGGGATGGTTTCTAT	55837	20	GACATCGAGCCTAGGTTTAA	54595	20	283	621	904
scaffold639	1	p2	(GA)13	26	423	448	AACATCGTCTGAGCACTTAA	54736	20	GAAGGCTTGCAAGAGTTTTT	54977	20	177	325	502
scaffold644	2	p2	(AG)11	22	5302	5323	GTGGGATGAGGGTAGATCTA	54801	20	CCGCAGCATCAATACATTTT	55014	20	287	5264	5551
scaffold644	3	p2	(AG)10	20	6382	6401	TGTCTAGTGCAGTGGTAAAA	54233	20	ACATCATGGTCCCTCAAAAT	54566	20	281	6224	6505
scaffold645	5	p2	(TA)10	20	6423	6442	GACACAGGCAATCACAAAAA	54994	20	TTGATAGCTCTGCTGATTAC	52512	20	335	6342	6677
scaffold648	3	p2	(AG)7	14	6486	6499	GTGACCAAGTTCCTGAAAAT	53694	20	GTGGAGTACGAGTGGAATTT	55105	20	271	6308	6579
scaffold650	1	p2	(GT)6	12	2024	2035	GCGGAATTTTGTCACAAAAA	53854	20	GGCTAGTCAAGTTCTGGTAAT	55027	21	338	1868	2206
scaffold654	3	p2	(AC)7	14	3334	3347	TGGAAAAGGGGGAAACAATA	54378	20	GGTAATGCGTTCCTCTCTAT	54358	20	234	3206	3440
scaffold654	4	p2	(AC)7	14	3404	3417	TGGAAAAGGGGGAAACAATA	54378	20	GGTAATGCGTTCCTCTCTAT	54358	20	234	3206	3440
scaffold657	3	p2	(GA)11	22	3689	3710	GGAGAATAAAGCCCCTCTAAT	54448	21	GCAAGTCACAGCATCATAAT	54052	20	302	3616	3918
scaffold658	4	p2	(TC)6	12	5792	5803	ACCCAGGCATAACATCTTTA	53982	20	GGCCTTCATGTTCCATCTAT	54861	20	250	5770	6020
scaffold658	5	p2	(TC)8	16	6159	6174	AGTTGCTCCCTAGTGATAGA	54646	20	AGTTTCCATGAACTCCCTTAT	54196	21	234	5986	6220
scaffold660	1	p2	(CT)8	16	963	978	TTGCTGTCCTGTATGCAATA	54740	20	CGTCAGCAACAGAAACTCTAT	56019	21	214	877	1091
scaffold662	1	p2	(TA)10	20	2636	2655	ATGCATGGGCTAAGCTATTT	55125	20	TGTCAAATACTCGGACCATTA	54384	21	263	2498	2761
scaffold664	3	p2	(TG)8	16	4744	4759	ACTCCAGCACTTAAGCATTA	54357	20	AAGCATGGTTGAGGAGAATA	54006	20	276	4719	4995
scaffold668	4	p2	(GA)10	20	4585	4604	TCACATGACTAGCGCATAAT	54655	20	TGCTTTCAGATCCATGAATTT	53736	21	268	4550	4818
scaffold669	2	p2	(TG)12	24	2967	2990	AAACCTGGAGGCCACATTAT	56775	20	TGAACCGACCAATGGAATTT	55529	20	328	2785	3113
scaffold672	2	p2	(AG)28	56	4398	4453	TGCACATGAAACACAGAATTA	54022	21	GCAACATGCGAGTGAAATTA	54991	20	248	4377	4625
scaffold675	3	p2	(AG)11	22	390	411	GCTACTGCTGCCATGTTTAG	56877	20	GGTATGGGCCTGCTTATTTT	55738	20	331	329	660
scaffold675	4	p2	(TC)9	18	485	502	GCTACTGCTGCCATGTTTAG	56877	20	GGTATGGGCCTGCTTATTTT	55738	20	331	329	660
scaffold675	6	p2	(GA)6	12	6398	6409	GAATCTCAAGCCCCACATAA	55100	20	GCTTGGCAGCATGATTAAG	54838	19	301	6194	6495
scaffold675	7	p2	(AG)14	28	6734	6761	GCCAAGCTTGTGGAAATTTT	55607	20	GGACACATCACCAGGTAAAA	55265	20	292	6489	6781
scaffold677	1	p2	(CT)21	42	2457	2498	CAGCCGTCAGTTTGCTATAT	55633	20	TCTCTTCACGCAACCATTAA	55008	20	199	2371	2570
scaffold678	1	p2	(CT)22	44	3049	3092	GTGGAAGTGGTGGTCATAAT	55029	20	AGCTTCCAAAGACAAGTTAGTA	55044	22	169	2951	3120
scaffold678	3	p2	(AT)9	18	6913	6930	ATGTGCAGTGGGGATATTTT	54950	20	GACCCGAGTGGAATCAATTA	54853	20	207	6874	7081
scaffold681	2	p2	(CA)7	14	3229	3242	GTGGTGGAAGCTGTGATTAT	55423	20	ACGTAGTAAGCACACACTATT	54728	21	204	3111	3315
scaffold682	1	p2	(AT)6	12	411	422	TCCCTCTGAGATCAACAGATA	54919	21	GGCTACCCCACTTGTTTTAT	55302	20	173	300	473
scaffold683	2	p2	(TA)6	12	4268	4279	TGGTACATGACTACTCTTGTAAT	54560	23	GCACCACCAAAAGAGAAAAA	54890	20	230	4197	4427
scaffold686	1	p2	(CT)7	14	3746	3759	ACAACCTAGCTGGAACTTTA	53879	20	TACCCTTTTGGAGCCAAATT	55085	20	320	3684	4004
scaffold687	5	p2	(TA)6	12	5499	5510	ACATCATCCGCAAACCTAAT	55100	20	CCTGCATTTAAGCCCCTTTA	55670	20	224	5435	5659
scaffold687	6	p2	(CA)6	12	5876	5887	AGAGACTTGGTGGAAGAAAAA	54965	21	AGTTCTGATGCGACACTTAA	54736	20	251	5669	5920
scaffold690	1	p2	(GT)6	12	565	576	GCCACTAGCCACTCAATATC	55701	20	CAGTCAAAGCTACAAGGAAATT	54923	22	225	456	681
scaffold690	5	p2	(GA)7	14	7008	7021	TGGACGGATCTTCTACAAAAT	54649	21	TCATCAACAACGAACCATAT	52593	20	279	6763	7042
scaffold694	1	p2	(AC)9	18	4076	4093	GTCCTGCCGGTGTATATTC	55175	19	TCAATCCAACCAAACGTTTTT	55058	21	275	3874	4149
scaffold695	4	p2	(TC)14	28	4633	4660	TGATGACCACCTTTGACATAA	54834	21	TGGCATGCTTGAGAGTTAAA	55256	20	299	4544	4843
scaffold695	5	p2	(TA)7	14	4964	4977	ACTCTCAAGCATGCCAAATA	55018	20	GGACAGTATTGACTCCCTAAA	54366	21	211	4828	5039
scaffold697	2	p2	(TC)8	16	2732	2747	CCGAAGTGCCCATTTTTATT	54517	20	TGAAACTGGAGAGGCTAATG	54757	20	213	2581	2794
scaffold698	2	p2	(AT)7	14	5352	5365	TTCTTCCCCTCCCTCTTTTA	55013	20	CTCAATGGGTGGCTTTAAAT	53794	20	278	5279	5557
scaffold699	2	p2	(TG)8	16	1275	1290	AGTTGTTCACCGTGACATAA	54937	20	GGTTCCTCCCAGAAATAATT	52468	20	339	1105	1444
scaffold700	1	p2	(AC)7	14	4952	4965	GCATGCCTTTGTCAACATAT	54609	20	TTCCATGCATGCCACTTATA	54776	20	280	4890	5170
scaffold703	2	p2	(TA)6	12	4174	4185	ACCTTCATGCAACTCATACTA	54355	21	CCACACCTAAGCTAGTGTATT	54748	21	342	4032	4374
scaffold703	3	p2	(AG)6	12	5753	5764	ACCCAGCTGTTTCTTCATAA	54545	20	TGCCACAATCCAAGGTTTTT	56314	20	239	5608	5847
scaffold704	3	p2	(AG)7	14	5766	5779	TGCTCTCCTGAAGAAACAATA	54571	21	TCCGTGATCTTAGCCAATTT	54736	20	229	5723	5952
scaffold706	5	p2	(AC)6	12	4670	4681	GTCACCAAATCAAGCATCTTAA	55000	22	TGAAGCTTACGTGGGTCTAT	55971	20	299	4444	4743
scaffold706	6	p2	(TC)10	20	5310	5329	AAGCAGGGCATGAAAGAATA	54984	20	TGTTGGTTTCACTGGAGATTA	54766	21	303	5139	5442
scaffold708	3	p2	(TC)6	12	6122	6133	TGCTGCAAAGGTAGTGAATA	54668	20	AGTTCAAAGCAAGCAAGAAATA	54831	22	229	5930	6159
scaffold709	2	p2	(TA)6	12	1485	1496	ACAATCCGAGTTCTGCATAT	54533	20	GCTGACTTGGGCTGAATAAA	56017	20	224	1327	1551
scaffold710	3	p2	(AG)6	12	4535	4546	AAGCGAACAGTGGAAATAGA	54700	20	TGAACCTTGTGTGTGTATTC	53464	20	347	4242	4589
scaffold710	4	p2	(TG)6	12	4835	4846	TCCCCAAGGAGAGAGAATAC	55326	20	AGAAGGGTGGCAACTACTA	54879	19	259	4760	5019
scaffold715	3	p2	(AG)8	16	6924	6939	GAAGTTATCCCGTCCGATAA	54388	20	CGACGCCGTTGATTATTTT	54547	19	349	6657	7006
scaffold717	1	p2	(AC)6	12	525	536	CCTGCCTCCAAAACAAAAA	54258	19	ACAGCATTTGGATATGGTAATC	54282	22	270	505	775
scaffold720	1	p2	(GA)6	12	4328	4339	AGACAGGTTTGCAGGTAATA	53951	20	GATAACACTGTGCCTGAATTA	53630	21	286	4230	4516
scaffold723	4	p2	(TA)6	12	6817	6828	GCCACGAGATTTGACAAAAA	55106	20	CCCAAGGGATGAACCTAAAG	55392	20	273	6590	6863
scaffold725	1	p2	(AT)7	14	4133	4146	AGTCATCTCCTGGCTTATTC	54221	20	ACACAGGCAGGAATGATTAA	54617	20	311	3916	4227
scaffold727	2	p2	(TC)8	16	451	466	CATGAGCCACAACACAAAAT	55051	20	ATGACCATGACCCAGAAAAT	54566	20	336	413	749
scaffold728	2	p2	(CT)8	16	3310	3325	GCCTCAGAACTCCCATTTT	55048	19	CTGCAGAAGACAAAACCATAA	54399	21	333	3020	3353
scaffold728	3	p2	(CT)7	14	6065	6078	AACCAACTCAGCATTTCTAT	52432	20	TGATTTGGGCCAACTGTATA	54299	20	173	5966	6139
scaffold729	1	p2	(AT)6	12	682	693	CAGCACTTGCAGAAACTTAT	54204	20	ACCTGTTACAACACGCATAA	55310	20	189	657	846
scaffold729	2	p2	(TC)8	16	3813	3828	GCCCATTTCTCTCCTTCTTTA	55277	21	ACAAGAAGAGGCCTGAAAAT	54826	20	256	3727	3983
scaffold733	2	p2	(AG)6	12	6423	6434	TCTGCCTCATCACAGAAAAA	54879	20	CATCTTGTGGGCCAAATTAG	54609	20	276	6203	6479
scaffold734	4	p2	(TC)7	14	4879	4892	CCCTGTTTTGCTCTGTTTTT	54877	20	CCTCATCTGCAAACCAAAAA	54658	20	248	4807	5055
scaffold734	7	p2	(TC)8	16	6875	6890	CACAACCAAGGAACGGTATA	55088	20	TGACGAGACATTTCCCTTTA	54008	20	251	6806	7057
scaffold738	1	p2	(CT)6	12	833	844	TTTTTGGGGCCTAGGATAAG	54664	20	CTCATCGTTCAGCAGAAAAA	54257	20	163	764	927
scaffold740	2	p2	(AG)18	36	1128	1163	TGTTGTTCTGCTGTTACAATTT	55046	22	ACTCAGGGATTGAAGGATAA	52971	20	186	1039	1225
scaffold741	6	p2	(AT)6	12	6489	6500	AGGAATCAAGAGCCCCATAT	55625	20	GAGCAACGTTGTGGTAATTT	54819	20	349	6201	6550
scaffold741	7	p2	(AG)10	20	6752	6771	GCTCCTACTAGACCTCGATAT	55302	21	CGTTTTGGCTTCTTTGATAGA	54511	21	321	6547	6868
scaffold746	2	p2	(AT)10	20	6265	6284	AAAAGGATGAGGCTGCTTAA	54912	20	GAGACCAAGCCGTAGATTTT	55463	20	205	6162	6367
scaffold747	1	p2	(AG)6	12	2654	2665	GCGGTGTATCTGGTCTTTAA	55188	20	AGCTTGGAAGGAAACAAAAA	53769	20	238	2530	2768
scaffold747	2	p2	(AG)11	22	6528	6549	CCTGGGTTTGCCTCTTTTT	55881	19	CCCTCGTGTGGCTTATAAG	55092	19	229	6479	6708
scaffold750	2	p2	(GA)6	12	2520	2531	TGAAGCTTCACACCCATTAG	55355	20	TTCAAGGGTCAAACCTACTA	53168	20	323	2298	2621
scaffold752	4	p2	(TA)8	16	5795	5810	TTGCATACGCTGAACATAAG	54122	20	TCACTTGTAATTACCCCCTTAA	54418	22	299	5537	5836
scaffold754	2	p2	(GA)13	26	3937	3962	CAGAGCAGGTTCAGGTTAAA	55285	20	AGAAAGCGGTTTGTCCATAT	55029	20	335	3855	4190
scaffold756	3	p2	(GT)6	12	6741	6752	TGAAAGAGAGCACAGTCTAAA	54538	21	GCTGGCTCTCATAGTCATAT	54107	20	207	6699	6906
scaffold758	2	p2	(TC)8	16	6139	6154	CGAGTTCTGCAAAGCATAAA	54625	20	CGACTTGTAGACAGACATTTT	53917	21	299	5882	6181
scaffold759	1	p2	(TC)8	16	3282	3297	AAAATCGGTTCAGGGTTTTT	53853	20	GACTGAATTTGGGAGCATTTT	54984	21	259	3210	3469
scaffold761	1	p2	(TG)6	12	3647	3658	TGAACTGATGTGCTTTCCTATA	54907	22	GTTGAAACCATGCTTGTATTG	54024	21	253	3461	3714
scaffold762	1	p2	(AC)7	14	1459	1472	CAACTCTTCATGCAGACTAAA	53867	21	AGGAGACTTGGTTGCTTTAT	54231	20	185	1410	1595
scaffold767	3	p2	(AC)7	14	4199	4212	CAGGGCATGCCATACATAAT	55607	20	AATTCATCCCTGCTATGTATT	52313	21	330	3930	4260
scaffold768	1	p2	(AT)7	14	1605	1618	ATGGTTAGCTGGGGAATATG	54531	20	TCCGTCAGCTGAAACATAAA	55008	20	195	1505	1700
scaffold771	2	p2	(AG)11	22	390	411	CACACATCTCCAACACTACTA	54718	21	GGCCATTGTGTCAGAGATAT	54896	20	332	362	694
scaffold773	2	p2	(TC)12	24	4243	4266	AAGGGAACTCCACGAAATTT	55148	20	CATAACAGCACACAGGAAAAT	54741	21	152	4165	4317
scaffold773	3	p2	(AC)8	16	5739	5754	TCCTTGGGCCTCTATTTAAG	54090	20	TCACTTGGGCATTCTTCTAAA	55115	21	270	5651	5921
scaffold775	1	p2	(GA)6	12	2577	2588	AGGTAAGCTTGGTTGAAATT	52928	20	TCATTCCTTTGTTCCCTCTTTA	54985	22	325	2381	2706
scaffold775	2	p2	(TC)6	12	5545	5556	CCATCGATACCGTGCTATAC	55348	20	TGCCCAAATCTCCACAAAAT	55784	20	275	5482	5757
scaffold776	1	p2	(CA)9	18	774	791	AGGCCCTACATACACAAAAT	54279	20	TCTTCGGTGAATGGGATATG	54619	20	243	646	889
scaffold778	1	p2	(TA)8	16	1197	1212	GCAGAGTGAATGAGCTAGAT	54658	20	TACTGGAGTGAACGCTAATG	54921	20	214	1121	1335
scaffold778	3	p2	(GA)6	12	6761	6772	GCCCCAAAGAATCCAAATTT	54654	20	TGAGGGTCTCTATCAAATCTA	52500	21	340	6522	6862
scaffold779	1	p2	(GA)6	12	4434	4445	CCAAGAGAACGGATGGATAT	54308	20	GTGGTGTCTTACTGGTTTTT	53640	20	278	4356	4634
scaffold780	3	p2	(AG)8	16	6401	6416	CTTCGCCAATGCTTTGATTA	54659	20	GCTTGAACTTGAAAGGGATAT	53852	21	281	6195	6476
scaffold784	1	p2	(TA)8	16	5347	5362	ATCCTGTAGCCATCGTTTTA	54146	20	GGAATTAGCAGGCAGAATTAC	54704	21	288	5281	5569
scaffold786	3	p2	(TA)7	14	6063	6076	TCATTTTAGGTCGTCCCATAA	54347	21	TCAACTCTCTTGCCAACTTTA	55079	21	349	5856	6205
scaffold788	5	p2	(AT)6	12	6309	6320	TGAGTGGCTCCAACAAATAT	54617	20	TTGGCCCCATCAGATTTAAA	54860	20	305	6077	6382
scaffold788	6	p2	(AT)6	12	6412	6423	GGCCAAAACTCAACTGAAATA	54654	21	CAGTGTGGATGGAAAAGAAAAT	55160	22	261	6377	6638
scaffold792	4	p2	(AG)10	20	3856	3875	AGCACAGTGTCTCACATCTA	55907	20	ACCTACCCTTGTCCTTATCT	54498	20	341	3649	3990
scaffold794	2	p2	(TG)6	12	3922	3933	GGTGCCTAGGTTTACCTTAA	54345	20	TGATGCTTTGATGCACAAATT	55267	21	315	3640	3955
scaffold795	2	p2	(TC)8	16	326	341	GATCGCAAGTACAACGTTTAT	54731	21	CGGCGAAGAGAAGCTAAAAA	56465	20	262	116	378
scaffold795	6	p2	(TA)6	12	4092	4103	GGGGCAAGTAAGTTCTTTTT	53961	20	TTGACCACATCGAGCTAGTA	55708	20	306	4017	4323
scaffold795	7	p2	(TG)6	12	4890	4901	CTGGCGGTTCCATCTATAAA	54923	20	CATCCCAAAATCTGCCAATTT	55302	21	315	4707	5022
scaffold796	2	p2	(AT)9	18	3487	3504	TGAGGGCAGCAATGAAATTA	55295	20	AGGACACACAACCCAATAAA	54751	20	337	3436	3773
scaffold800	2	p2	(TC)10	20	191	210	CTGTTCTCATTCTCTCTCTCTAT	54480	23	ACCCATATTTGGCAGAGAATA	54350	21	217	27	244
scaffold801	1	p2	(TG)6	12	2743	2754	GCTCGAACCCAAGACTTATG	56240	20	GTGTGTGTTGTGTTGTGAATA	54943	21	334	2667	3001
scaffold801	2	p2	(GA)11	22	3141	3162	CTCCTGCTCTCTCAGAATTT	54469	20	TCTGCTTCCTCATGGTTATG	54828	20	336	3025	3361
scaffold802	2	p2	(AC)6	12	634	645	ACGTGTGGGTATGCTATAAA	54162	20	TCTTCCAGGTCTCACATTAG	53790	20	270	578	848
scaffold802	3	p2	(AG)18	36	3655	3690	CGGTCGAAACTGGATGTATA	54715	20	TCATACACGTTTGGGTAAAT	52493	20	252	3479	3731
scaffold803	4	p2	(GT)7	14	5605	5618	CCTCCTCTGCCATGTTTTAG	55813	20	TGATCTGCCAACGCATAATA	54927	20	232	5506	5738
scaffold804	1	p2	(TA)6	12	3022	3033	ACGCACTGATAGCAGAATTT	55454	20	CCTCCTACACAGCCAAAATT	55616	20	210	2906	3116
scaffold804	2	p2	(TC)8	16	3995	4010	TAGGCTACTCACGCAATATC	54480	20	AGGCAAGTGGGTTTCTTTTA	55046	20	245	3785	4030
scaffold804	3	p2	(CT)7	14	4214	4227	ACCTTTTATGCCCATCCTAAA	54832	21	TGCAAAGTCCAGTGACATTA	54893	20	232	4148	4380
scaffold804	5	p2	(TA)7	14	5236	5249	GGCACAAGTCAACGAAAATA	54534	20	TTTGTCCTCGCCATGATTAT	54807	20	344	4967	5311
scaffold807	1	p2	(AC)9	18	1111	1128	GAGGGGGTCTTTACCTTTTT	54816	20	AAGGTTTGGCCCTTGTATTT	55382	20	207	976	1183
scaffold807	3	p2	(TA)6	12	5879	5890	TCACGCCTCTTGATGTAAAA	55008	20	ACCTTTTGGACAGTCTAGAT	53245	20	340	5723	6063
scaffold807	5	p2	(GA)7	14	6518	6531	GTCTGCTGCGATTTTCTTAT	54103	20	CTCTCGAGTTCGGTTCTAAA	54597	20	255	6488	6743
scaffold809	1	p2	(TA)6	12	395	406	TTGCTCTGCAGATGAAGATA	54158	20	ACTGGGAGCATCAACATAAA	54617	20	275	226	501
scaffold811	4	p2	(AT)6	12	6146	6157	TGGAGAGCAAAACTGCAATA	55256	20	TGCAAGAGGAAAACAGGATAT	54886	21	222	5972	6194
scaffold817	2	p2	(GT)6	12	4646	4657	GCATTGGACTCAGTCATACTA	54849	21	GGCCATCTATGGTCCTCTTAT	56348	21	264	4462	4726
scaffold817	3	p2	(GA)6	12	6574	6585	ACCACAAAAATGCCCATATG	54469	20	CTTCCAATGCACTGGATTTA	53544	20	318	6547	6865
scaffold818	1	p2	(AT)8	16	1749	1764	TCTCACCACTTCACCAAAAA	55012	20	AATGGAGGTGCTCTGTTTTT	55433	20	205	1649	1854
scaffold821	4	p2	(TA)8	16	5626	5641	GTGGCACCTTCCGTATATAT	54406	20	CCATCGTTCAAAGGGAAAAA	54380	20	225	5600	5825
scaffold824	2	p2	(AG)8	16	6275	6290	TTGACCTCATCAGGGTTTTT	54736	20	ACAAATGGTTGTCTCCTTTTT	54074	21	312	6010	6322
scaffold825	1	p2	(TA)8	16	2079	2094	CGTGGAACTTGAGCATTTAG	54725	20	GAGGCCTAACAACCCAATTA	55008	20	262	2022	2284
scaffold827	1	p2	(AT)6	12	290	301	CTTCCTCTTAGAGCCAAGTATT	54985	22	TCCTCACCGAGTAGTCTAAA	54639	20	299	212	511
scaffold830	2	p2	(TA)6	12	274	285	ACCAGGTTCGTGTTTCTTTA	54832	20	AGACACCAAAAGCAGCTAAT	55240	20	314	194	508
scaffold830	3	p2	(CT)8	16	405	420	ACCAGGTTCGTGTTTCTTTA	54832	20	AGACACCAAAAGCAGCTAAT	55240	20	314	194	508
scaffold832	2	p2	(AG)6	12	6201	6212	CGAGGACAAAGGCTGATATC	55729	20	TGTCAAGGCCAAAGAATAGA	54250	20	236	6040	6276
scaffold834	1	p2	(AT)7	14	70	83	TGTGCTACAATTGTGCTAAA	53425	20	TGCATGCCAACTTCATTTTT	54917	20	304	22	326
scaffold834	2	p2	(GA)6	12	1913	1924	CACACATCAGCGAAACTTAT	54038	20	GACAATGTCGTAGAGCTACTA	54374	21	327	1747	2074
scaffold834	4	p2	(GA)15	30	5039	5068	TCAAGTACCTCACCAACTAAA	54131	21	TGCTTGGAGGTTGAACTATT	54545	20	310	4820	5130
scaffold838	3	p2	(AT)7	14	6579	6592	ACACACATGCAAACATCTTTA	54299	21	CCTTGTGTAACTCATCCGATAT	55434	22	302	6515	6817
scaffold840	2	p2	(GA)13	26	2639	2664	GCAATCCTGCTGAGACTTTA	55454	20	GAAGATGCTTGTGACTCTTATG	54939	22	246	2495	2741
scaffold843	1	p2	(AT)6	12	574	585	TGTAGGGAGCGACATAAAAA	54387	20	GAAAGGGGTCTTTGCAAATT	54619	20	235	375	610
scaffold843	2	p2	(AC)7	14	1974	1987	GATGTGTCGGCCAGTAAATA	55258	20	CAGGCAGTTTCTGATGTTAAG	54870	21	205	1856	2061
scaffold843	4	p2	(TA)8	16	4520	4535	TCCTTGTCTCAGACCTACTA	53905	20	TGTTGCAACCAGGTCTTTAG	55878	20	294	4386	4680
scaffold847	1	p2	(GT)6	12	3924	3935	GGGCGTATTCATTGCTTAAA	54347	20	GCAGAGGCAATGGCTATAA	55012	19	220	3829	4049
scaffold848	1	p2	(TG)8	16	5883	5898	GGTTCTGTGTTCCAGTTTTT	54224	20	TCTTGGCACCCAAAACTAAT	55118	20	294	5707	6001
scaffold851	2	p2	(AC)6	12	5505	5516	CTACAACCCCTGTGCTTTAT	55029	20	TTGCAGAAAGACAGCTTATG	53917	20	329	5380	5709
scaffold852	1	p2	(CT)9	18	149	166	GCGTACACAAAACGAAGAATA	54950	21	CTCCGTTTTGGCCTTAAATT	54447	20	238	48	286
scaffold852	4	p2	(TC)16	32	1550	1581	TTTCTTGGTCGCGTTGATAT	55478	20	TCTGGCGTGAACTCAAAAT	55026	19	304	1356	1660
scaffold856	2	p2	(AC)6	12	5785	5796	GAAATCCCACCTGTGAAAAA	53965	20	CGCGTTGTTCACAAAATTTT	54575	20	259	5708	5967
scaffold857	1	p2	(AT)7	14	3821	3834	TGGGTTTGGTTGGAGATAAG	54926	20	AGCACCCCTTGTAACTTAAA	54451	20	229	3797	4026
scaffold859	1	p2	(AT)6	12	4368	4379	CCAACTGAACCTGCAAAATT	54947	20	TACCCAGAACCTGCTTTATG	54736	20	159	4270	4429
scaffold860	1	p2	(AT)6	12	3106	3117	GAGGATGGATGGCTGATTTT	55451	20	CCACTGGTTCAATGAGGTATT	55560	21	276	3012	3288
scaffold862	2	p2	(AT)9	18	3820	3837	GGGCTGAAGAAAAGACAAATA	54082	21	GCTTCGTGTTACTGTCTCTAT	55197	21	237	3641	3878
scaffold862	4	p2	(AG)9	18	5101	5118	GGGTGTCAGTAACGTTTACTA	55029	21	TCTTTCTTGGCATTGGTAAT	52703	20	298	4847	5145
scaffold863	2	p2	(AG)6	12	3609	3620	TGATTTCCGAGGCACATATT	54807	20	AGCTTGCTACTCTGGAAAAT	54636	20	343	3494	3837
scaffold864	4	p2	(TA)7	14	6699	6712	GGTTTGGACTTGGACAAAAA	54495	20	CGCTCACCTAAGCTCATATA	54177	20	221	6608	6829
scaffold865	3	p2	(AT)7	14	1494	1507	TTGAGGCAAATCCCCTTTTA	54787	20	CAAGCTGCAAGATCACATAT	53748	20	290	1383	1673
scaffold870	1	p2	(TG)11	22	1202	1223	TGGTGTGAAGATGGGAAAAA	55050	20	TGGCAGATGCAAATGAAAAT	54387	20	239	1035	1274
scaffold870	2	p2	(TG)7	14	3172	3185	ACTTGGTCAGATGCTTATTT	52432	20	TCACCAACAGGCTCAAATAA	54858	20	332	3137	3469
scaffold871	2	p2	(AC)8	16	4647	4662	CAGTCAGTGAGCCACAATTA	55387	20	GAAGAAAAGGCTCGGATTTT	54177	20	304	4500	4804
scaffold872	2	p2	(TA)10	20	3267	3286	AAAGTTGGGGAGGTGAAATT	54998	20	CCGACGTGGAAGGATTAAT	54682	19	179	3210	3389
scaffold877	1	p2	(TC)10	20	1476	1495	TCGGAATTGTCAACCCTTAA	54575	20	CCTCACATCCGCATCTATAA	54432	20	247	1337	1584
scaffold878	1	p2	(CT)8	16	286	301	CGCAACGCAATCACATTTAA	55957	20	TGGAGTAGGGTAGAAAGTTTAG	54298	22	326	19	345
scaffold884	2	p2	(TA)6	12	2906	2917	TAGCATGCACCAAACGATAA	55451	20	GCTTCATTGCTAACTGGTAAT	54250	21	267	2876	3143
scaffold884	3	p2	(GA)9	18	3053	3070	GGGCTTGAACAAATGGAATTA	54687	21	GTGGTGAAGCAGATGAATTT	54165	20	290	2949	3239
scaffold884	4	p2	(GA)11	22	6318	6339	GGGAAAAGCTTTGCTCTTAA	54071	20	TGGGTCGAAGTCCACTATAT	55043	20	325	6204	6529
scaffold887	2	p2	(AG)13	26	2240	2265	TGAGCCTTCTTGAACCATAA	54250	20	AAACATGTCTGCCTCTAGAT	53731	20	326	2119	2445
scaffold890	1	p2	(TC)11	22	1121	1142	CACTCACGTACGAGGTATTT	54964	20	CAAGCGTTCAGACTGTAGAT	55226	20	298	989	1287
scaffold891	1	p2	(AT)8	16	228	243	GGACAAACCAGGAAGTAATG	53888	20	ATGTTTTCGTGCTGCTAGTA	55108	20	244	88	332
scaffold892	2	p2	(TC)7	14	4420	4433	AACTGGGATGCTCACTAATG	55120	20	GCCTAGTGGAGTGCATAAG	55078	19	247	4377	4624
scaffold895	3	p2	(TG)8	16	2782	2797	TTGCCTCTTGAGCTCTTTAG	55082	20	GACTGGGATCCTTGTCAAATA	54998	21	305	2597	2902
scaffold896	1	p2	(AG)7	14	782	795	GGTTTTCTTAGCAGCCTTTTT	55206	21	CAGTTTACAGCACCCATAAG	53998	20	234	654	888
scaffold896	2	p2	(TC)9	18	853	870	GGTTTTCTTAGCAGCCTTTTT	55206	21	AGTTCCACAGTCCAAGTATT	53862	20	285	654	939
scaffold899	1	p2	(TA)6	12	2721	2732	CACCTTCCTCTTGAGACTAAA	54602	21	CTTCGCTTGCTGGTTAATTT	54875	20	271	2629	2900
scaffold901	2	p2	(TA)6	12	6342	6353	ACGGATGGATCCCAGTATTA	55081	20	GATGGAACCCGGACATAATC	55683	20	305	6091	6396
scaffold904	2	p2	(TG)11	22	4367	4388	CCCCTTGTACAGAACGTATT	54782	20	GCCCAAACTAGACACATTTT	54071	20	200	4284	4484
scaffold905	3	p2	(GA)7	14	3473	3486	CAACCACAATCAATCCACATAA	54972	22	GTTGGGACTTGGGAGTTAAA	55162	20	348	3418	3766
scaffold908	3	p2	(TG)8	16	4289	4304	CCCAGTTGATTTGCGAGATA	55537	20	CCAGCACATCAAATGGATTA	53615	20	286	4080	4366
scaffold910	2	p2	(TG)10	20	5441	5460	AGACTGCCTGTAACACTTTA	53920	20	GATCTTCTCAGCCGCTAATA	54465	20	188	5400	5588
scaffold912	1	p2	(GA)8	16	1448	1463	AGGAACTCACAAAGACAAAAA	53764	21	TGCGATTGTGCTTGAATTTT	55064	20	287	1415	1702
scaffold914	2	p2	(AT)6	12	3244	3255	GCATCTAGTAGAGGTGGTATT	53957	21	AGGGATGGAAATGACATCATAT	54674	22	329	3078	3407
scaffold923	1	p2	(AG)6	12	929	940	CATGTCTTGACTTCCCAAAAA	54576	21	AGGGAGGTTAGTGTCATTTT	53820	20	247	883	1130
scaffold923	2	p2	(AT)8	16	6227	6242	TGTCCTCCTGCAGTAAAAAT	54545	20	CATTAAAGCTTGTGAGACAAATT	54131	23	293	5990	6283
scaffold925	2	p2	(AC)7	14	753	766	GCTTGTTTTCGCTTCGATAA	55033	20	GCGAAAACAAGCAAACCTAAT	55965	21	296	703	999
scaffold925	3	p2	(AC)9	18	1038	1055	GCTTGTTTTCGCTTCGATAA	55033	20	TAAAACCCAGCTCCGAAAAA	55470	20	287	988	1275
scaffold926	5	p2	(TA)8	16	5790	5805	GGCCGCTGGTTAAGTATTAA	55528	20	TGGCGATGGAATCTCAATTT	55395	20	293	5726	6019
scaffold931	2	p2	(TG)7	14	3355	3368	GACTGGTGAGTGGTGTTAAT	54991	20	TGTGGTGGCTGCTATTTTAT	54998	20	337	3132	3469
scaffold932	3	p2	(CT)7	14	1061	1074	GCTTGAAGCTCCCCTAATTA	54804	20	CATCTCACAGCAATCCAAAAA	55020	21	342	924	1266
scaffold932	4	p2	(CT)7	14	1224	1237	GCTTGAAGCTCCCCTAATTA	54804	20	CATCTCACAGCAATCCAAAAA	55020	21	342	924	1266
scaffold932	5	p2	(TA)7	14	1700	1713	GAAGAAGAGAACCCAATGAATA	53539	22	GGTTAAGGGTCCTCCAAAAT	54888	20	346	1545	1891
scaffold932	6	p2	(GA)8	16	2510	2525	TGCAAGGCAAAAGAACTTTA	53898	20	GCCACTGACCAAGAGTTAAG	56067	20	326	2425	2751
scaffold932	7	p2	(AG)6	12	3597	3608	CATCAGAACGAAGGGATAGTA	54292	21	TCGTTCTGGAATGCGTATAG	55103	20	332	3515	3847
scaffold933	3	p2	(TA)6	12	1651	1662	AGCTGCCACGATTACAATAG	55633	20	CAGGTCCTTGCACATGATAT	55191	20	342	1411	1753
scaffold934	2	p2	(TA)8	16	5084	5099	TTTGTGGGGTAATGGTTAAA	52504	20	AAACCACTGCTACCCTATTG	55029	20	319	5003	5322
scaffold938	2	p2	(CT)7	14	3972	3985	GATCTTCGGAACCAGATTTT	53289	20	GCCACCTTGCTATTTGTTAT	53918	20	319	3712	4031
scaffold938	4	p2	(AG)13	26	5133	5158	GTTTCACGCCAAAAGAAAAA	53785	20	ACAGAAGTGGCTGCAATTTA	55547	20	316	5036	5352
scaffold940	1	p2	(CT)9	18	1666	1683	TTAAGAGGAGTGGGGTCTAT	54196	20	TCACATGGGCCAATCTTTTT	55784	20	225	1595	1820
scaffold942	2	p2	(AG)8	16	3290	3305	TGAGGACTATGAAGCATCTA	52540	20	GAGGATGAATTGTATGTCTTTTT	53058	23	266	3234	3500
scaffold943	1	p2	(TG)11	22	2713	2734	CCACAAAGACCACCCTATAA	54334	20	AACTGCATACGGCTCATTAT	54910	20	149	2669	2818
scaffold944	2	p2	(GT)6	12	3465	3476	GGGGAGGTATGCTGTTAATC	55281	20	ACTGCTACAACTAGGGTATTC	54466	21	318	3343	3661
scaffold945	1	p2	(TA)7	14	1890	1903	TTCACTGGGGGTTTCAATAG	54926	20	CTGGACACCGCATTTAAATT	54554	20	265	1712	1977
scaffold946	1	p2	(TG)6	12	3750	3761	CCCTACACATCGTCGTTTTA	55233	20	TCTGGATCACCTCCCTTTAA	55121	20	302	3607	3909
scaffold950	1	p2	(CA)6	12	3025	3036	ACTCAAGTTGTCCACTCTTAA	54434	21	GGGGATGAAGGAAAGCTTTA	54995	20	334	2812	3146
scaffold952	3	p2	(AC)9	18	3485	3502	CGTGTCTGTTGGGTTTTAAG	54853	20	TGGTTTCTGTCTGCACTTAA	54821	20	172	3403	3575
scaffold954	1	p2	(AC)8	16	1720	1735	AACCATTGGCTTTCCTTTTT	54094	20	ATCAAGGTCGGACAAAATTT	53359	20	330	1503	1833
scaffold959	1	p2	(TG)7	14	500	513	AAGGATGGTTTGTGCATATC	53611	20	CCGGCTGCAATAAGGAAATA	55878	20	227	417	644
scaffold959	2	p2	(AT)6	12	4527	4538	CGGTCCGACTATGTGTTAAA	55233	20	CCTATGTGTGGGGTCATATG	54981	20	303	4475	4778
scaffold960	1	p2	(TC)6	12	414	425	CAGCCACGCAATAGAAATAC	54873	20	GAGAGTGAGAGAGTGAGAAATT	54969	22	225	257	482
scaffold964	1	p2	(AG)9	18	2350	2367	GCTCAGTTTTGGTGGTAGTA	55004	20	ATGATCACATGCAGCCATAT	54923	20	223	2220	2443
scaffold966	2	p2	(AG)7	14	395	408	CCATGTCACGCTTCCATATT	55895	20	GGATTGATCAGTGGTGAATTT	54134	21	274	167	441
scaffold967	3	p2	(CT)6	12	3141	3152	AGCCTTCGCATATTGTTTTT	54142	20	CCGCAATGAGTCTTCAAATA	53711	20	179	3026	3205
scaffold971	5	p2	(AT)7	14	3899	3912	GGGAGCATAACGTCACATTA	55258	20	ATTGCTGGCACAAGTCTTAT	55311	20	272	3670	3942
scaffold971	6	p2	(TA)6	12	5108	5119	CGTTGTTGTAACCCATCAATTA	55024	22	GAGAGCCAATACGGTGATAA	54665	20	347	4908	5255
scaffold974	1	p2	(GA)9	18	4254	4271	CCAAAACCAGTGGTCAAATT	54551	20	GCTCCCTGTCATCTGTTATT	54825	20	297	4202	4499
scaffold982	1	p2	(AG)9	18	3995	4012	GTGCATACCTGTAAAGGATTTA	53901	22	AAGCAATTCGGGACTGTTAT	55029	20	244	3900	4144
scaffold982	3	p2	(AT)7	14	5537	5550	TAAGACAACGTTGCCAAATT	54021	20	TGGATTTCAGGAGCAGAAATT	55453	21	314	5415	5729
scaffold983	3	p2	(AT)7	14	1212	1225	AGGGTTAAGGGTGGGAAATA	55369	20	GCCAAGTTGGATGGTTAATT	54103	20	287	1164	1451
scaffold985	2	p2	(AT)6	12	800	811	ACGTACAAGTTAGCCCATAA	54091	20	CAATCTGTGGCAGAAGTAATG	54937	21	291	763	1054
scaffold985	3	p2	(TC)6	12	1116	1127	ACCAGACCATGCACAAATAT	54984	20	GTCTCTCTCACACACACATAT	54802	21	267	1003	1270
scaffold987	1	p2	(CT)9	18	6293	6310	GGTCCAGGGTAGGAATAGTA	54707	20	GTCACCTGCTCATTGGAATA	55133	20	203	6215	6418
scaffold988	1	p2	(TG)10	20	2952	2971	AGCCACAACCTCTACATCTA	55256	20	ACTTCTTGCGCATTGATAATG	55287	21	254	2769	3023
scaffold989	1	p2	(TC)15	30	869	898	CATGCATGAGGAAGGTATCT	54590	20	CCCAGAATGCCCTCTTTTT	55325	19	307	648	955
scaffold990	1	p2	(CT)6	12	2074	2085	TATGCGCTCGATCTGATTAG	54974	20	CAAACTGCATGCCTCTTAAA	54473	20	343	1901	2244
scaffold991	2	p2	(AT)6	12	73	84	AGCTGCCTTAGTTTTGTATTC	54183	21	TCAACCACCAACTTCTAATC	52815	20	324	17	341
scaffold999	3	p2	(TC)6	12	2112	2123	CCATCTCACCAGATCCTCTAT	55720	21	AGATGGCTGCATGAGATAGA	55787	20	180	2053	2233
scaffold999	5	p2	(CT)7	14	3084	3097	GGGTCTCTCTCCGTTTTTAG	55204	20	CAAAATAATGGCCCCATGTAAT	55038	22	312	3053	3365
scaffold1003	1	p2	(TA)9	18	2852	2869	GCTCGCATCCCATAACTAAT	55383	20	CCCAAATAACCTTGCTACATAA	54135	22	317	2637	2954
scaffold1005	2	p2	(AC)8	16	1390	1405	AGTGGGACCCATCAAAAATT	55071	20	CCCCTGGTTTCCACATTAAA	55499	20	269	1171	1440
scaffold1006	1	p2	(AG)20	40	2773	2812	GCCATGCCACTCTACTTAAA	55436	20	CTCGCACACACACAAATAAT	54625	20	280	2729	3009
scaffold1006	2	p2	(GA)21	42	3008	3049	AACTCAGCAGACACTGTTAT	54308	20	GAAATCCTTGCACCCAAAAT	54690	20	265	2952	3217
scaffold1006	3	p2	(TG)7	14	4973	4986	TTCCAAGGAGACCTGTTAAG	54285	20	GTGCCAGCACTTTGATTTTT	55636	20	246	4945	5191
scaffold1010	1	p2	(GA)11	22	2311	2332	CGCATGGTCATGTCTTTAAG	54794	20	GGAAGGTTCAGTTGCATATG	54355	20	306	2103	2409
scaffold1010	3	p2	(CA)6	12	3835	3846	GCACTGGCAACACTTTTAAT	55061	20	GAGAGAGCGTTACACGTAAT	55063	20	274	3649	3923
scaffold1010	4	p2	(TC)8	16	4353	4368	CGACGAGCTGGGATTTATT	55092	19	AACCTGCTTCATTCCGTTAT	55029	20	200	4227	4427
scaffold1011	3	p2	(TC)14	28	2912	2939	GGTTTGCTGCAATTGGATAA	54810	20	CCGCATTATATTGCAAAACATAA	54412	23	280	2747	3027
scaffold1012	4	p2	(AC)7	14	3224	3237	CATCATTGGCTGCAAAGATA	54017	20	CTCGGACAATGGTTGGTATT	55436	20	208	3168	3376
scaffold1012	5	p2	(AT)7	14	4693	4706	TCGCAGCTGTTAAGGATAAA	54785	20	TCAGGTTTGTTCTTGTCAATTT	54672	22	280	4672	4952
scaffold1014	1	p2	(AG)11	22	2711	2732	CCATGAAACCAAACAGAACTTTA	55597	23	CTTGGCTTGGGCTTCTATAA	55100	20	347	2486	2833
scaffold1018	2	p2	(AT)6	12	4904	4915	CACAGTCCTGCACTACATTA	54806	20	CCTCACCTTCCTGTTGATTA	54357	20	257	4835	5092
scaffold1021	2	p2	(AG)15	30	278	307	CTGCCATACAGCTTCTCTAT	54331	20	CTGTGCGATTACCATCATTAG	54566	21	301	171	472
scaffold1021	3	p2	(AC)8	16	572	587	GGAGAAAAGTGAAACCCTAATG	54997	22	TGGAGCCAGACATCTTTAAG	54757	20	299	436	735
scaffold1026	1	p2	(GA)6	12	2501	2512	CGCGAACACCTCCAATATTA	55656	20	AAGGATGCCTTGAGGATATG	54553	20	175	2388	2563
scaffold1031	2	p2	(AC)11	22	2728	2749	TTTCACGCTTTCAGCATTAC	54922	20	GGAGAAAAGACTAGCCATTTT	53784	21	314	2583	2897
scaffold1032	6	p2	(AT)7	14	5700	5713	GTCAGTGCCGATGGATAAAT	55604	20	TGCTGGCAGATTTTGTTATG	54543	20	186	5612	5798
scaffold1034	3	p2	(GA)6	12	6359	6370	ATCACCAACACCAACAAAAA	54083	20	TGGGAATTTATGAGGCTCTAAA	54843	22	232	6275	6507
scaffold1035	3	p2	(AG)9	18	6131	6148	CAACGATTAACCAAAGCAATTT	54476	22	ACAAGACGAGTGGCTTTTAA	55226	20	172	6070	6242
scaffold1036	1	p2	(AC)9	18	1322	1339	TCCTTCCCACCTCAAATCTA	55121	20	CAGCAATGTCCATGTAGTTAT	53681	21	310	1083	1393
scaffold1036	2	p2	(AT)8	16	1997	2012	CCCCTAGACCTTGCAAAAAT	55586	20	GGAGTTGGCCCATGTTTATA	55080	20	328	1808	2136
scaffold1044	1	p2	(AT)6	12	36	47	ACGGGAGTACTCGACTATTT	55411	20	AGCAGCTGGAAAAAGTTTATG	55016	21	348	12	360
scaffold1044	5	p2	(TA)6	12	4694	4705	CTGACATGGGCACTACATTA	54842	20	GTGCTCTTGTCCATTGAAATT	55016	21	311	4464	4775
scaffold1048	1	p2	(TC)10	20	225	244	TCTTCCGGCATTGAGTAAAT	54736	20	ACGGTAAACAACGTCAGATA	54473	20	247	166	413
scaffold1049	3	p2	(AC)6	12	4886	4897	ACTGTGTTCTCTCATGGTTAAT	55097	22	TCTCCTGGAGTGTCACTAAA	55115	20	257	4750	5007
scaffold1051	2	p2	(TA)6	12	2453	2464	GCTTGTAGCAAGGCTTATG	54166	19	GTGCAGCAGAATGAAGAATTA	54564	21	347	2333	2680
scaffold1053	3	p2	(GA)9	18	4103	4120	ATGCTAACTCCCTCCTTTTT	54191	20	CTCGGTACATAAAGCCTACTA	54026	21	193	3975	4168
scaffold1056	1	p2	(TC)6	12	3809	3820	AGTGCCTCTTGGAAGAAAAA	55067	20	GGAAGACTGCACACTTTATG	54323	20	310	3634	3944
scaffold1058	1	p2	(TG)7	14	1403	1416	ACGAGTTTGTGGGTGAATTA	54903	20	CGACCATCATAAGCCCTTAT	54686	20	320	1213	1533
scaffold1058	3	p2	(AG)7	14	2891	2904	GCCCATGCCCATTTTTAAAA	55340	20	GCAGAGCTATCTAGGGAAAAA	55095	21	292	2684	2976
scaffold1059	1	p2	(TG)7	14	3710	3723	ACCGGAGCTTTGAAATTTAAG	54751	21	AGGCTACGAGGTGAGAAAAT	56252	20	234	3617	3851
scaffold1061	4	p2	(AT)7	14	5251	5264	GCACACGTACCAAACAAAAA	55630	20	CCTCCCAAGAAACCCATTAA	54891	20	243	5223	5466
scaffold1065	1	p2	(TA)7	14	988	1001	CAAAGACCTCGCTCGAATAT	55375	20	TGGTGAACTCAAAGCTAAAA	52928	20	184	916	1100
scaffold1066	4	p2	(CT)6	12	3119	3130	GGGGGTTCAAGACAATATCT	54386	20	TCAGACAGCAACACGATTAA	55041	20	241	3002	3243
scaffold1068	7	p2	(AG)9	18	6126	6143	CACAGTGCCATCAAGATCTA	54863	20	TGGTGGGTCTTGTTCATTTA	54455	20	344	5861	6205
scaffold1071	1	p2	(TC)7	14	334	347	CTTCAAGGAGGCAAGTTTTA	53403	20	TGAGCTGCTGAAAGAAATATC	53997	21	327	133	460
scaffold1071	4	p2	(TA)10	20	4229	4248	TGCCACTTCAATGGGTTTAT	55191	20	AGCCATGCCCCATAAATTTA	55002	20	331	4161	4492
scaffold1071	6	p2	(TA)6	12	6353	6364	TACTGCCATAGCGAGCATTA	56511	20	GCTAGCATGTTGGTAGGAATA	55175	21	287	6138	6425
scaffold1072	2	p2	(TA)7	14	2422	2435	AGGTGTGTGATTTCTATGGATTA	55111	23	ACTGGATCGATGTGTGTATA	53288	20	345	2270	2615
scaffold1072	3	p2	(GA)6	12	3611	3622	TGTAGACGCCTCCTCATATA	54557	20	GGCCTTTATTTGCCTTTATT	51982	20	347	3387	3734
scaffold1076	2	p2	(AG)8	16	3698	3713	TGTCTCTAGCAAGTTCCTTAA	53937	21	GGATGGATAGATGGGGAGATA	55171	21	247	3669	3916
scaffold1077	2	p2	(AC)12	24	5692	5715	CCTCAACAACTTGTTTGCTTTA	55676	22	GGACGCTTCCAAGTTTTATG	54987	20	253	5486	5739
scaffold1079	2	p2	(GA)22	44	2033	2076	AGGATGCCAACCTTTTCTAAT	55136	21	CCTTTCTCTGCATTCTCTTTTT	54911	22	263	1912	2175
scaffold1079	3	p2	(GA)6	12	2805	2816	AACACAGACCACCGTTATTA	54316	20	GAAGCCTTGGGTATCCATAT	54231	20	347	2653	3000
scaffold1080	4	p2	(TG)8	16	3558	3573	GTGGATTAGGCAGGGAGATA	55779	20	ACTCACAGGTTGGCTAATTT	54840	20	290	3416	3706
scaffold1082	3	p2	(TG)7	14	1618	1631	AGCCTTCATTCCTGCATTAA	54984	20	ATTCTTGTGCCGCCTATTTT	55990	20	214	1511	1725
scaffold1085	2	p2	(AC)6	12	1299	1310	CAGCATTCACACCCAAAAAT	55018	20	TCTTAGTCCCTTGGCTTTTAG	54929	21	317	1201	1518
scaffold1087	4	p2	(TG)8	16	4344	4359	TAAGCTTGGCCAGAGTAATG	55133	20	CCACAAACCTGCAACATAAG	55163	20	293	4169	4462
scaffold1088	4	p2	(TC)7	14	2636	2649	AACCTTCCTGTGTCATAGAT	53318	20	CAAGAGGCCTCGCTTATTTA	55246	20	251	2535	2786
scaffold1091	1	p2	(TA)12	24	496	519	GCTTTCATGGTGCCTTTAAG	55229	20	ACATCTTATGGGCTGCATTA	54462	20	322	298	620
scaffold1092	3	p2	(TC)8	16	2064	2079	ACAATGCTGCAGATTTATCT	52918	20	TCATGTTTTTGCTCCCAAATT	54789	21	215	2029	2244
scaffold1093	2	p2	(AG)7	14	5236	5249	GTGCGTTTTCTGGTGATTTT	55390	20	ACAGAGCTCCTCCTTCTTTA	55171	20	262	5046	5308
scaffold1099	1	p2	(AC)8	16	622	637	AGCTAGACGTTGAACACATAT	54782	21	TTGGGAGAGAGGTCAAAATT	54122	20	283	534	817
scaffold1100	1	p2	(AC)7	14	4682	4695	GCCAAAAGGGTTAGGGATTA	54974	20	GTCCGCTTTCATGCATTAC	54898	19	345	4477	4822
scaffold1102	2	p2	(GT)9	18	3964	3981	ACTCATGCATGTGGTCTAAA	54654	20	TGGTCCTGTGGCAATTATC	54831	19	349	3672	4021
scaffold1110	3	p2	(GA)8	16	5651	5666	TGCTACTTCTTCGAGGTTTAA	54630	21	TGGACACGGTCTTGATTATC	54887	20	294	5555	5849
scaffold1111	1	p2	(TA)8	16	3909	3924	CCTCCCCGAAAGAAGAAATA	54439	20	TCACAAATGATCCAGCCTATA	54104	21	336	3662	3998
scaffold1112	2	p2	(AC)9	18	4943	4960	ATGACCTCAAGAGCCCTATT	55582	20	ACAGGAAAATACACCATGGTATA	55094	23	307	4694	5001
scaffold1114	3	p2	(TA)9	18	2342	2359	GGGAAAAAGTTGCATGCTTTA	55563	21	AAGGCAGCACAGGATAATAG	54896	20	250	2236	2486
scaffold1114	4	p2	(TC)8	16	5046	5061	GGTAGTTGAGCGAGGTTTAT	54884	20	ATGTGACGTTGCCAAATAAC	54888	20	302	4896	5198
scaffold1117	1	p2	(AG)6	12	1703	1714	GTTAGGATGGATGGCGATAA	54700	20	AGTAGGTGACCCTAACTTTTT	54073	21	296	1444	1740
scaffold1118	2	p2	(CT)9	18	3223	3240	ACTATGGCCCCATTTGAATA	54013	20	TTTGCTCTGGTGTTGTTTTT	54413	20	237	3060	3297
scaffold1119	1	p2	(AT)6	12	1720	1731	ATGTCCACATCTGCATTAAG	53346	20	GGTAGCTCCCATGGATTAAA	54474	20	334	1692	2026
scaffold1119	4	p2	(AG)12	24	5204	5227	GGAAGAGCTTACACCTCTTAT	54452	21	TGCAGCTGATCCAAGTAATT	55018	20	260	5135	5395
scaffold1120	2	p2	(TC)6	12	3246	3257	CCCTCTCTCACCCCATAAAA	56203	20	TCTAGTGCCAATGAGGTAATG	55098	21	314	3140	3454
scaffold1126	1	p2	(CA)8	16	1771	1786	TGGTGTTTTGGAGGTCAATA	54455	20	AGAAAAAGAAAGACCAGGAAAAA	54821	23	269	1720	1989
scaffold1127	4	p2	(TC)9	18	2653	2670	CAAACACACTCGGAGGTATA	54528	20	CTCATAGGAAGGCCAGTTTAA	54998	21	258	2609	2867
scaffold1128	2	p2	(GA)9	18	4634	4651	CTAACGTGCGCCTAATTTTT	55000	20	CGATGAAGCAACCACTTTTT	55093	20	278	4462	4740
scaffold1128	4	p2	(AG)7	14	5023	5036	ATTAGGGTTTGGGTCTAATG	52171	20	ACCACCAGAGATAGCTTATG	53928	20	172	4971	5143
scaffold1130	1	p2	(AG)6	12	243	254	GACTCAACCAAGCCCATTAA	55628	20	CCGGTGGAATTCCTGTTAAT	55405	20	330	111	441
scaffold1133	3	p2	(AG)8	16	3758	3773	GCAGAGATGAATGCTCAAATT	54892	21	TGGAGGAATTGTGTGCTTTA	54858	20	280	3638	3918
scaffold1134	2	p2	(AG)9	18	5740	5757	ACCTGTCCATGGAACTATCT	55210	20	TGTCCATTTGTACAGCTTTTT	54195	21	341	5454	5795
scaffold1134	4	p2	(TC)9	18	6056	6073	GAGAAGTGAAGGGTTTCAATAC	54762	22	CCCATGAAAGTCTTCCACTTAT	55776	22	300	5817	6117
scaffold1137	2	p2	(GA)6	12	653	664	TCATCAGCAGCACTTTAGAT	54451	20	GATGTAGGCATGCAGTTAAAG	55013	21	326	627	953
scaffold1138	1	p2	(TC)11	22	1710	1731	CACCAACAAGCAACAAGATA	54115	20	GCTAACACCAGCTCCAATTA	55436	20	237	1687	1924
scaffold1141	2	p2	(CT)9	18	524	541	CATCTCTTCCCTCAACAAAAA	54003	21	AGGGTTTGAGTTTCGTTTTT	53823	20	186	499	685
scaffold1147	5	p2	(AC)8	16	3813	3828	CATTCCCAACATAGCCAAAAA	54968	21	AAATGAGGCACAAGCTAAAG	54165	20	343	3649	3992
scaffold1147	7	p2	(TA)9	18	5589	5606	CATTGAGCCAAGAGAGATAGA	54545	21	ACCGACTTGCATCAGATAAT	54533	20	349	5498	5847
scaffold1150	1	p2	(AT)6	12	796	807	CCAACTTCCTGGTCCAAATT	55810	20	GTTCGGAACCCTGTAAGATA	54197	20	186	753	939
scaffold1150	3	p2	(TA)8	16	2117	2132	CCCTGCAGATTGGGTATAG	54383	19	CAGCAGCTTCCATCATCTAT	54988	20	234	2080	2314
scaffold1151	4	p2	(TC)6	12	3336	3347	CCAGTCTCTGATCTGACAAATA	55019	22	GGCCACAAAAGAATGCATAT	54573	20	227	3313	3540
scaffold1152	3	p2	(GA)8	16	2838	2853	GTGCCAATGTGGGTTTTTAA	54940	20	GACGTGGAAAGTTGGTAGAT	55105	20	323	2789	3112
scaffold1152	5	p2	(TA)9	18	4342	4359	CCTTACCCCCACTCCTATAA	54974	20	CTCCGCCTTTGAGAGAATTA	54873	20	229	4213	4442
scaffold1153	1	p2	(TC)12	24	657	680	GTTGCATTAGCGTTCCATAT	54149	20	CCACAGCATTTCAAGCTAAA	54473	20	205	637	842
scaffold1154	1	p2	(AT)7	14	4609	4622	GTGCTGGTCGACCTTATTTA	55188	20	CACGGTGCTCAAAGTTACTA	55438	20	216	4543	4759
scaffold1154	2	p2	(AT)8	16	5144	5159	AGCAGTTCTGATTGGTCTTAA	54851	21	CTGCCTGTCAATCCCATTAG	55884	20	319	5075	5394
scaffold1156	2	p2	(TC)6	12	4581	4592	AACATCCCATCGGTTCTTTA	54334	20	GGACAAAAGCGAGAGAGATA	54616	20	171	4455	4626
scaffold1157	1	p2	(CA)7	14	5024	5037	ACACATCTCCAAATGACAAAAA	54737	22	TGGTTTGACTTGCAAGAAAAT	54755	21	328	4941	5269
scaffold1159	1	p2	(CT)6	12	4666	4677	ACAGAGAAGCAGGTGAATAC	54789	20	TTGGCAAACAACACCATAAC	54974	20	188	4539	4727
scaffold1168	2	p2	(TC)8	16	1343	1358	AGTAGTGGCATGGGTTAGTA	55237	20	GGCCTCAGATCACACATTAG	55622	20	345	1063	1408
scaffold1170	2	p2	(AG)13	26	1882	1907	ACGTTAAGCATCTGCAATTA	53311	20	TGGGAAATCACAGGCTTATG	55395	20	259	1775	2034
scaffold1172	3	p2	(TA)6	12	5035	5046	ACAATGCTCACGGACATATT	55133	20	TCCAAACATCGTGCAGTATT	55368	20	216	4986	5202
scaffold1180	1	p2	(TG)8	16	1704	1719	AGGATATAGTGGGCCCTTTA	54622	20	CCAGTGGAGTAGGGACTATA	54432	20	321	1573	1894
scaffold1184	1	p2	(TA)7	14	2991	3004	GGGAGGACTAAGCATGTATT	54198	20	GCTCCCACCTTTTTCTATCT	54718	20	339	2854	3193
scaffold1186	3	p2	(TG)14	28	3950	3977	GACCAGCAGGGCAATTATC	56039	19	TCATGGTTGGAAGGCATATT	54653	20	182	3881	4063
scaffold1189	4	p2	(CT)14	28	4661	4688	ACCAGTCTTGTTCTGCATTA	54582	20	AGGGCAAGTTACAACAAAAT	53542	20	331	4497	4828
scaffold1191	3	p2	(GA)6	12	5966	5977	GTGAACCATGCTCTACATTTT	54462	21	AGCAAGAGGGGTGTAATTAC	54732	20	227	5826	6053
scaffold1194	2	p2	(AT)8	16	1328	1343	TCGTGTCCTCTCCCTATTAA	54675	20	GCTGAACGGAATTGGGATAA	55807	20	294	1117	1411
scaffold1199	3	p2	(AG)7	14	3385	3398	AGCGTTTTCACCAAGATCTA	54700	20	TGTTGCCACTAATCTGTTACTA	54854	22	210	3307	3517
scaffold1204	2	p2	(AC)11	22	2954	2975	CTGGAAGTCGGGTTCTTTTA	55004	20	GTACTGGCAGGGGAATATCT	56074	20	303	2784	3087
scaffold1206	2	p2	(AT)6	12	3534	3545	GCAGCTGCTCTATGTTCTAT	55031	20	GTCAGCACCGTTTGTATCTA	55220	20	319	3386	3705
scaffold1208	4	p2	(TG)8	16	3482	3497	TTGGAGATGCTGCCATTTAT	55056	20	TGCCATGTTTGGTCCTTATT	55191	20	270	3295	3565
scaffold1217	2	p2	(TC)13	26	4248	4273	TGTATCGTGCTACCCATTTA	53869	20	TGCAGTAATGCAAGCAAAAA	54964	20	263	4040	4303
scaffold1222	3	p2	(TC)6	12	4309	4320	TGGAATGTTGATGGCATATTG	54566	21	AACTTGCCACATGTGCTATA	55032	20	326	4087	4413
scaffold1224	2	p2	(GA)7	14	1894	1907	TGCCTGCATGCAAATAAAAA	55001	20	GGCATGTGTTTGTGTGTTAAT	55591	21	178	1850	2028
scaffold1228	1	p2	(TC)9	18	4647	4664	ACTGGCTTGATGCTTCTAAA	54947	20	CCATGGGCCTTTCATCATAT	55197	20	304	4403	4707
scaffold1229	2	p2	(TA)6	12	4551	4562	TTTGGGTGATCCTCCAATTT	54773	20	ACGCCAAGTGTCTGATATTG	55852	20	349	4309	4658
scaffold1230	3	p2	(AT)6	12	5645	5656	GGGTTACATTTTGGGCTACTA	55271	21	CTGGGCAAAATGGGATATCT	55125	20	257	5496	5753
scaffold1234	1	p2	(TC)11	22	1603	1624	TCAACAAAGCCTCTCCTTAT	53934	20	AGAGAATTTGCAGGGGATAT	53717	20	234	1465	1699
scaffold1234	2	p2	(TC)9	18	2930	2947	TGGAATGGTCGACTTTCTTTA	54878	21	AGCTGCTTTCCCAACATAAT	55279	20	152	2866	3018
scaffold1236	1	p2	(AT)7	14	4943	4956	ACAGCAAGAGATGAACCATTA	54919	21	AGTTGGGTTGCCTCTTAATC	55321	20	328	4690	5018
scaffold1237	1	p2	(GA)6	12	5474	5485	AGCAAAGTCATGGGCTTAAA	55517	20	ATTAGTCTGCCCTCGTTTTT	54957	20	334	5274	5608
scaffold1239	2	p2	(TA)7	14	1624	1637	CCCGAGTCCTGAATTCTAAA	54477	20	AGACTAGGACCAGAGAGTAAAT	55096	22	209	1549	1758
scaffold1240	3	p2	(AC)6	12	4521	4532	CCTTCGTTTGACCGTTAAAT	54246	20	GCACTTAACAATTGTGCAAAAT	55000	22	237	4402	4639
scaffold1241	1	p2	(AG)8	16	199	214	TGCAGCACAAAACTGTAAAT	54298	20	GGCACTGTTTTGTTTCCTTAA	55154	21	167	170	337
scaffold1243	1	p2	(GA)6	12	2865	2876	ATTGACCTGCCTACCAATTT	54877	20	CTCTCAAGGCTCAGGTATAC	54380	20	259	2680	2939
scaffold1244	2	p2	(AC)7	14	718	731	GCCATCGGCTCCATAAAAT	55708	19	TCCACTTGGCATTCAATATCT	54955	21	236	622	858
scaffold1256	3	p2	(AT)7	14	5447	5460	CTGCACCGAAAGATGAATAC	54508	20	TGTTTTGGTAAGTAGCCTTTAG	54041	22	317	5323	5640
scaffold1257	2	p2	(TA)8	16	4690	4705	TGTGCACACATGAATGATATG	54634	21	TGTTGTTTGTTTTGTCGTATTG	54399	22	295	4460	4755
scaffold1265	4	p2	(AG)9	18	5607	5624	AGCATGTGTCTTTGCTATAC	53403	20	TGGAATAACACACCTGTTAGTA	54488	22	219	5570	5789
scaffold1269	1	p2	(CT)13	26	4051	4076	AGCCCAGTACAGGATTAGAT	54981	20	CTGAGACTGCATCAAAGTTAAA	54692	22	153	3957	4110
scaffold1282	2	p2	(CA)6	12	4764	4775	ATTCTGTGGAGGGCATAAAG	55087	20	ATTTGGTCGCAGGTTTAATG	54554	20	287	4697	4984
scaffold1283	3	p2	(GA)8	16	4996	5011	GAAGCTCTAGGGCTACTAATG	55010	21	TGAACTCCAATTCTCCACATAT	54862	22	250	4795	5045
scaffold1284	4	p2	(AC)6	12	4062	4073	AAACACACCCACTTCAATAC	53711	20	GGCCGTTTGATGCTATCTA	54755	19	218	4007	4225
scaffold1287	2	p2	(AT)7	14	684	697	ACACGGAGACACAAGATTTT	55214	20	AAACCCACAAGGCCATATAA	54558	20	307	485	792
scaffold1287	3	p2	(CA)6	12	4079	4090	TGGAGCTGAGACACTTAATT	53975	20	TTGAGCATTGTGCCAGATAT	55090	20	201	3949	4150
scaffold1287	6	p2	(TG)7	14	5857	5870	GGACAGAAAACGAGAGAAAAT	54153	21	ACTTGGAGCTAGCGTTAATG	55563	20	244	5726	5970
scaffold1290	2	p2	(TG)7	14	318	331	CTTTGTTTGGTGGCCATAAC	55429	20	TGCATGGTGAAAACACTTAA	53606	20	193	169	362
scaffold1291	2	p2	(TG)7	14	3071	3084	GCGACTTCAGTTTCAGTTTAT	54542	21	GAAGCCAACCATGACATTTT	54725	20	341	2914	3255
scaffold1293	2	p2	(TC)9	18	2005	2022	GCAAATGTGTTGTGCTTTTT	54410	20	ACCTACCAACATGGCCTATA	55277	20	302	1968	2270
scaffold1299	1	p2	(AC)6	12	2089	2100	CAACACACAAAACCCAATTT	53315	20	CCATGAAATGGTTGCCATAT	53936	20	194	1948	2142
scaffold1309	3	p2	(TA)6	12	570	581	TCTGTTGTTATGCCCATCTA	53726	20	GCAAGTGCAAGGGTATATTA	53041	20	214	424	638
scaffold1310	4	p2	(TC)6	12	1887	1898	ATGGGTCTATGCCACTCTAT	55054	20	CAGACAGTTCTGCCACATAT	55153	20	270	1744	2014
scaffold1310	5	p2	(AG)10	20	2289	2308	GTCATAGGGAACTTGCAAATT	54427	21	ATCCTTTGTGCAGCTTATTC	53943	20	270	2151	2421
scaffold1312	2	p2	(AG)9	18	2558	2575	TCCAGGTATTTCCTCCTAGAT	54560	21	GCTCAGGCATTGCAATAATT	54967	20	341	2423	2764
scaffold1313	1	p2	(GA)14	28	1827	1854	TTGGTGACGACATGTGTAAT	55008	20	TCTCCAGTGAGTTGACATTAG	54704	21	260	1680	1940
scaffold1313	3	p2	(GA)8	16	5547	5562	GGGTGTGATTTTCCACTAAAG	54751	21	TGTGGCATGAACCAAGTATA	54337	20	236	5522	5758
scaffold1321	2	p2	(AT)6	12	5437	5448	ATATGGGGAAGCGACAAATT	55067	20	ACTGAAGTGGCAAGTTACTA	53920	20	324	5186	5510
scaffold1322	1	p2	(AT)6	12	2332	2343	AACAACCGACAAAGCTCTAT	54991	20	TGTGTGCCTTCTTGTCATAT	54654	20	280	2105	2385
scaffold1323	3	p2	(CT)6	12	4443	4454	GAAGCTTGTCCTGTTCAAAAT	54949	21	GGATCGAGGGGCATTAATC	55202	19	267	4241	4508
scaffold1328	1	p2	(AT)6	12	457	468	GGTTGGGCAGCAAATTAAG	54938	19	AGATCTTCCAGCCTCAAAAA	54531	20	250	430	680
scaffold1329	5	p2	(AT)6	12	5369	5380	ACATGGAAAGGACTCGTAAT	54059	20	CTGTGCTAGGACCACTAAAT	54462	20	244	5286	5530
scaffold1330	1	p2	(GA)7	14	4494	4507	ACTCAGCTTGGTACGATTAG	54616	20	GCTCATTGGGTAGAGTTTTT	53469	20	284	4383	4667
scaffold1332	4	p2	(AG)9	18	5775	5792	TCTTCTATGTGCCCCATTTT	54580	20	TCGAAGGAAAGACGGTATAT	53301	20	189	5694	5883
scaffold1335	1	p2	(GA)6	12	3117	3128	AGGAATGCACAACAGGTAAT	54912	20	AACTGGACATTGCTGCTTAT	55311	20	200	3075	3275
scaffold1337	1	p2	(CA)13	26	357	382	TGCTGTGAGGGGTACTTAT	54955	19	TGCTGATATCGCACCAATAT	54690	20	312	244	556
scaffold1341	2	p2	(TA)6	12	3855	3866	GTGCAACAACCAATCCTAAA	54380	20	GTGCAATTGTCACGCTTATG	56038	20	249	3704	3953
scaffold1344	1	p2	(TA)8	16	4926	4941	GAGAGGAACCAAGCCATATT	54790	20	AGAAAATCTGCTGCCAAATT	54004	20	328	4645	4973
scaffold1344	2	p2	(AG)9	18	5588	5605	GCGACTCTACAAACGTAAAA	54050	20	GAGAGCACCAAACTCCTTAA	54991	20	208	5535	5743
scaffold1344	3	p2	(GA)8	16	5837	5852	GAGTTTGGGGCTTTCTTTTT	54548	20	AGGGCATTTTAGTCACTTAATG	54422	22	223	5805	6028
scaffold1348	2	p2	(AT)6	12	5963	5974	CATTGCACCAGGAAGATAGA	54828	20	CTCACTTTCCATATGCCATTTT	55022	22	261	5745	6006
scaffold1349	1	p2	(CT)6	12	393	404	TTTCCCATTGTTGCCCATAT	55230	20	TTGTGGAACAAGCATATAGA	51862	20	222	285	507
scaffold1349	3	p2	(CT)9	18	5702	5719	GGGACTGAGTTCTTGTTGTATA	55213	22	AATGTGTCGTTGCTTTAAAA	52199	20	259	5544	5803
scaffold1352	2	p2	(AC)8	16	3014	3029	ACAGTTCAACTCGGTTTTAA	52989	20	TCAGCCCTGCCTTTTTAATT	55486	20	349	2918	3267
scaffold1357	1	p2	(TG)6	12	1267	1278	GGTGTCATTGGCTCAGAATA	55133	20	AGTGAATGGGATGTGATTAC	52640	20	256	1090	1346
scaffold1357	3	p2	(GA)6	12	5346	5357	GGACTCATCAGTTTGCCTTAT	55653	21	TGGCACAAGGAACACTAAAT	55152	20	287	5284	5571
scaffold1358	1	p2	(AT)6	12	1957	1968	CGTCACGCAGGGATTACTA	56669	19	CCGATCCCACACCATTTAG	55363	19	349	1833	2182
scaffold1358	2	p2	(AC)8	16	3996	4011	ACATTTCAGATGATTCGGTAGTA	55240	23	GGCTCCCAAAACCTCAAATA	55598	20	320	3967	4287
scaffold1359	2	p2	(GA)7	14	2559	2572	GCATCAGCCAGGTACAAAAT	56377	20	TCTGACACCTTTCGTCTTTA	53977	20	280	2428	2708
scaffold1359	3	p2	(AT)7	14	4558	4571	CATACCTTGACCATGCTTTTT	54708	21	GGGTCTGCAAAGCTAATTTT	54432	20	197	4489	4686
scaffold1360	3	p2	(TC)14	28	4990	5017	TGTCCTTGTCCGTACAAAAT	54903	20	GTGCAACATGTTTCGGATAA	54604	20	342	4882	5224
scaffold1361	1	p2	(TC)7	14	2307	2320	CCCTTCCCCTTTCCAATTAT	54612	20	GCTCGCAAAACAAGGAAAAA	55970	20	277	2064	2341
scaffold1361	2	p2	(TC)7	14	5027	5040	TTTGGGTGACTCTGGAAAAT	54736	20	AAGGCTGAGGAAACAAAATT	53524	20	306	4933	5239
scaffold1368	2	p2	(TA)8	16	192	207	TGCCACTTTAACATCTTATCT	52533	21	CGACAGATGAATCTCCAAAAA	54223	21	248	142	390
scaffold1369	2	p2	(TA)7	14	2854	2867	CAAGCTAGGCCCAAATCTAT	54861	20	GATAGTGGCTGCAAGCTATT	55592	20	334	2758	3092
scaffold1369	4	p2	(TC)6	12	4591	4602	TGGCTCATGTCTCCTTAGAT	55316	20	ACAAAGATGTGTTGGTAACATAA	54474	23	217	4417	4634
scaffold1371	2	p2	(TC)10	20	1555	1574	AAAATTTGGCGGGTGTTATG	55111	20	AGAGAGAGAGGGTTTCAATAC	54089	21	337	1306	1643
scaffold1371	3	p2	(CT)10	20	1635	1654	CCCTTCTCTGCATCACTATT	54518	20	ACCCTTGAATCATCATCATTATC	54270	23	215	1506	1721
scaffold1371	11	p2	(TC)14	28	5850	5877	GCACCAGATCCGAATCTATT	55011	20	AGGCACTCAATTCAGCTTAA	54947	20	311	5705	6016
scaffold1374	1	p2	(CA)10	20	3029	3048	GTGCCGATAAGTCAGGATTA	54665	20	GGGCATTAGTGGGGAATTAA	55046	20	324	2851	3175
scaffold1375	3	p2	(AC)6	12	5379	5390	GGCTCAGCATCCAAAAATTT	55085	20	TCCTCGGACAAGGGTTTATA	55250	20	342	5145	5487
scaffold1376	7	p2	(AG)7	14	3830	3843	ACAACACAGAGACAACCAATA	55079	21	GTGCTGTACATTGAGGTAAAG	54608	21	235	3632	3867
scaffold1377	1	p2	(GT)6	12	830	841	GGGTTGCATTTAGCCAATTT	55065	20	AGACTTGCTAGGGTGTTTAA	53879	20	270	761	1031
scaffold1379	2	p2	(AT)6	12	2349	2360	ACATTGATGTGGCTGTTAAAG	54741	21	CTCAGCTTTTCCACCTTTTT	54279	20	155	2239	2394
scaffold1379	3	p2	(CT)11	22	3344	3365	GCCCAATAACAGACACAAAAT	54997	21	AGTGAGTCATGGGCAATTAG	55120	20	330	3269	3599
scaffold1381	3	p2	(CT)7	14	3754	3767	TGCTTCAACAGTGGGATTAA	54858	20	CCGAACAGGCTGTTTAAAAA	54718	20	343	3517	3860
scaffold1384	2	p2	(TG)9	18	2594	2611	TGTTCTCTGACACAGCAAATA	55178	21	AGGCAAGGGCAATTTTAAAG	54690	20	294	2539	2833
scaffold1387	1	p2	(CT)6	12	112	123	CCATAATTTCTGTGCCCTTAA	53832	21	GGTCATTTGCAATCACCATTA	54789	21	285	50	335
scaffold1389	2	p2	(GA)8	16	3236	3251	ACGTGAAGCACATTTGATAAG	54883	21	GTGTTACTTTAACGCCATATAGA	54325	23	194	3201	3395
scaffold1389	3	p2	(TG)8	16	4174	4189	ACCACAGAACTCACCATAGA	55483	20	TGGTACCACTTGAGCATTTT	55152	20	211	4146	4357
scaffold1389	4	p2	(AT)10	20	4312	4331	ACCACAGAACTCACCATAGA	55483	20	TGGTACCACTTGAGCATTTT	55152	20	211	4146	4357
scaffold1392	2	p2	(CT)7	14	356	369	GTGAAGACCACCCCATATAC	54920	20	GGGCTCTTGCTTTCTCATAA	55423	20	252	307	559
scaffold1392	3	p2	(CT)10	20	611	630	AGAAAGCAAGAGCCCAAATA	54912	20	AGGCAATCTGGAGACAAAAA	55138	20	302	545	847
scaffold1392	4	p2	(TC)7	14	2736	2749	TGGTTACTCAATTCAGGTATCT	54252	22	ACCCATGTTTTGAAGCATTTT	55069	21	291	2656	2947
scaffold1396	3	p2	(AG)6	12	1776	1787	TCCACAAAGTAGCCCATTTT	55118	20	AAAGCCAAGCATTGCAATAG	55188	20	195	1668	1863
scaffold1397	2	p2	(TC)6	12	1133	1144	CATTCCTGCCAAACCATTTT	54984	20	GATGAGATCGTGGGAACATAT	54981	21	258	935	1193
scaffold1397	3	p2	(TG)11	22	2323	2344	GAGCCACTGTTCAGGTATTT	55352	20	GCTAGGAACCAAAGGCTTTA	55333	20	312	2206	2518
scaffold1402	1	p2	(AG)15	30	239	268	CTTTTGGAGCCCCCTTTTT	55852	19	CGTGAGTGTGTCTGGATAAC	55915	20	212	122	334
scaffold1402	4	p2	(CA)6	12	5446	5457	CAGCGTTGGTTAGTTCTTAA	53589	20	CAAACTTGATTGCATTGCTTAA	54466	22	198	5310	5508
scaffold1403	2	p2	(AT)6	12	5573	5584	GCCCGTACCCTTCTAGTAAT	56119	20	CAGCCACTCTATATGCCTTAA	54884	21	220	5465	5685
scaffold1404	4	p2	(AC)7	14	5540	5553	GGACCCCATAGCCTTCTATA	55151	20	ACATTATGATGGTGACTGTATT	52943	22	177	5458	5635
scaffold1407	2	p2	(TC)23	46	763	808	CCGAGTAATAGTGGTGCTATA	54093	21	GTTACTCTGCAACCACAATTT	54962	21	295	559	854
scaffold1417	2	p2	(AT)6	12	1842	1853	CTTGCACCTTTGGGTATCT	54741	19	GAACAACAACGCACACATTA	55151	20	297	1705	2002
scaffold1420	1	p2	(AG)7	14	1356	1369	TCTTGTGTTTCCTGCATAGA	54289	20	AAAGGCTGGTGCTAGAATAC	55130	20	198	1278	1476
scaffold1424	3	p2	(TG)6	12	2426	2437	TTTCCATGGATCGCGAATTT	56098	20	GACTTGTCTCCTCCCCTATA	54729	20	257	2223	2480
scaffold1432	2	p2	(TG)7	14	5129	5142	GCTTAACAGCTCTGGGTATT	55130	20	GGCTTCAACTGTACCATTTT	54071	20	243	5015	5258
scaffold1435	4	p2	(AT)6	12	3865	3876	TGTGAAAACAACCAGAACTTAA	54354	22	AGGTGGCGGTAAGTTATCT	55388	19	291	3843	4134
scaffold1439	2	p2	(AC)9	18	3265	3282	ACCAGAAGAATGGCTAACAATA	55145	22	TGCATGCTAGGGATGTTAAT	54462	20	196	3213	3409
scaffold1440	5	p2	(AT)8	16	5247	5262	TCTATCAGCTGGTGTGATTTT	54919	21	CTTGCATGCAAACGTCATAT	55047	20	263	5102	5365
scaffold1440	6	p2	(AT)6	12	5387	5398	AGCAGTCATACGTGGATATC	54465	20	CATAGTCGTTGTACCCAAAAA	54149	21	182	5364	5546
scaffold1446	6	p2	(TC)6	12	5527	5538	CTACAACTTCCTCAGCCATAT	54803	21	ACGTCATGGATTTCGTAGTA	53947	20	195	5504	5699
scaffold1447	1	p2	(CA)6	12	1162	1173	TCAATAGATGAGGGGCAAAAT	54922	21	TTCACGTCATTGGTGGTAAT	54974	20	240	1007	1247
scaffold1449	3	p2	(AC)7	14	4211	4224	CCACTCAGTGCCAGTTAGTA	56580	20	AGACGTCAACATTTCCAAAAA	54523	21	316	4053	4369
scaffold1453	2	p2	(TA)9	18	1028	1045	TTTACAGGTTGGCCCATTAG	55305	20	GTCTTCCCCTCTCTGTTATG	54566	20	289	886	1175
scaffold1453	3	p2	(TG)8	16	2819	2834	GCCGACTTGATTGTGAGTATA	55522	21	GAATTGAAACTGCGAAGTTTTT	54705	22	316	2794	3110
scaffold1454	3	p2	(AG)9	18	4787	4804	AGAGGATCGTGAAGGTTTTA	53693	20	GCTCGTTTACAACCCTACTA	54539	20	317	4732	5049
scaffold1460	2	p2	(TC)6	12	5863	5874	CGGTAAAGGTGCAAACTAAA	54142	20	GGTGAAGAATTTAGTCTGTATCT	53603	23	179	5718	5897
scaffold1461	3	p2	(GA)7	14	819	832	GTCATGGTGGGGACAATAAC	56096	20	GTGGGAAGAGAAACCCTAAA	54557	20	215	736	951
scaffold1461	4	p2	(TC)10	20	1007	1026	CTCAGTGAGTGCATGTTTTT	54425	20	TTTTTGGGGCCTGGTTTTT	55968	19	199	848	1047
scaffold1461	8	p2	(TC)8	16	3574	3589	CTCTTGTGGTGGTGGTAAAA	55488	20	AACAACAAAGGAACCAAAAA	52113	20	181	3528	3709
scaffold1461	9	p2	(GA)9	18	3917	3934	TCTTCAATTCCACCACTCTAAA	55016	22	CTTTGGTCGGTCGACAATAT	55575	20	272	3724	3996
scaffold1465	1	p2	(TA)7	14	4689	4702	GGCCAGGGAGAGAATTTAG	54614	19	GCCGTGACAAAGATGAAAAT	54875	20	349	4595	4944
scaffold1466	1	p2	(TA)6	12	1153	1164	CAGGGTCGGAACAAAATAAAG	55136	21	ATGCAAGAAAAGGGGAAAAA	53798	20	278	1030	1308
scaffold1468	2	p2	(TG)10	20	4645	4664	GCAAAGCAACACGAAGATAT	54690	20	GGTGGGCACTTACGATAAAT	55516	20	333	4359	4692
scaffold1469	2	p2	(GA)6	12	2855	2866	TCCATGTGTCATCTGCTTTA	54360	20	TGCAGTGCACTATCTGATAA	54174	20	326	2628	2954
scaffold1470	2	p2	(CT)12	24	2932	2955	GCCCGAGTTAGCAGAATTTA	55546	20	GAGAGACCCCAGGATCTTAA	55326	20	267	2723	2990
scaffold1475	2	p2	(GA)10	20	1041	1060	CCCATTTCTGCCACCTATTT	55658	20	AAAAGGCTGTGTGCACTATA	54961	20	220	962	1182
scaffold1475	4	p2	(TA)8	16	4441	4456	GGGACACAAACCTGTTAAAG	54414	20	AGCTGAAGGAAATGCCATTA	54984	20	266	4354	4620
scaffold1476	2	p2	(TG)6	12	1296	1307	CCATCGATGGGTGACTAAAA	55146	20	AGTGGTGAGAACTTGCTTAA	54511	20	345	1071	1416
scaffold1479	1	p2	(TC)10	20	3064	3083	CCTTCCCCTGGTATCATTTT	54649	20	TCAGCTGCCTAGACAAATAC	54873	20	250	3021	3271
scaffold1480	3	p2	(TC)8	16	3241	3256	CCCACTGGCATCAAGTTTAT	55687	20	TGTTGAAGCCCACGTTATTA	54988	20	337	3136	3473
scaffold1483	1	p2	(AT)6	12	3624	3635	GAACACGTTTGGTCTCTAGTA	55048	21	TCATTGTACCCGCCATAATT	54786	20	197	3460	3657
scaffold1485	2	p2	(CT)14	28	1434	1461	GTCCTCGAGCAATGGATAAA	55246	20	CCATTTTTCCACACATAGTTTTT	54272	23	345	1156	1501
scaffold1485	4	p2	(AG)8	16	3211	3226	GCTTCTCAGCAGAGGAAAAA	55962	20	GGTGGTGGAGAGCTAATAGA	55736	20	345	3015	3360
scaffold1488	2	p2	(TA)7	14	478	491	TGCCACTTCACTTGCTAAAA	55782	20	TCAAGCACACCCTAGATCTA	54960	20	184	429	613
scaffold1489	1	p2	(CT)10	20	4302	4321	GATGTGATGGGCTAGTCTTAA	54816	21	TGTGTACTGAAGAGCAATAC	52686	20	178	4189	4367
scaffold1495	5	p2	(TG)8	16	3464	3479	TGGCTATTTTCTTGCCTAAT	52473	20	GAACCAAAGCCACCATTAAG	54841	20	276	3396	3672
scaffold1496	1	p2	(AG)6	12	5635	5646	CCATGAAGTTGAGGCAAAAA	54658	20	TGTGCCACACAAAGCTAAA	55547	19	345	5378	5723
scaffold1502	5	p2	(CT)6	12	1520	1531	CATAGATCTGGGGGAGTAGTA	54780	21	CGCAGACGAAAGAGACATAA	55633	20	325	1332	1657
scaffold1502	7	p2	(GA)7	14	4528	4541	TGGCTAATGTGGTTGCTTAA	55236	20	GGCATGTCACCAATCAATTT	54796	20	200	4379	4579
scaffold1511	2	p2	(AT)9	18	3883	3900	GGGACACTTGAGCCTTAATT	55321	20	CCTACCAATAGCCTGTCATTTA	55315	22	258	3712	3970
scaffold1513	3	p2	(CT)12	24	1543	1566	TGATGGCCGTGTACTTAAAA	54988	20	TGTGCATGGAGAAGCATATA	54206	20	247	1490	1737
scaffold1516	1	p2	(AT)6	12	271	282	CTCGAATGGAGGAGCTAAAG	55363	20	CGATGTGGCATAGTGCTAAA	55933	20	219	149	368
scaffold1519	2	p2	(CT)6	12	3128	3139	TGCTGTCTGATTTGCAAATT	54354	20	GGCTTTCCATACCCCTAATT	54733	20	222	3069	3291
scaffold1523	1	p2	(AG)18	36	1728	1763	GCTGTCCACTGCAAATTTAA	54774	20	CGACCTCCAGTGATGAAAAT	55454	20	190	1690	1880
scaffold1523	2	p2	(GA)13	26	2546	2571	CTCTGCAGATCCGAGTTATC	55176	20	GCTGTTTGACTACAAAAGATCTA	54686	23	284	2330	2614
scaffold1526	2	p2	(TA)9	18	231	248	TTTGCGACTGGAGCATTTTT	56824	20	GACAAAAGGACAGCCAAAAA	54890	20	339	207	546
scaffold1526	3	p2	(CA)7	14	1848	1861	GCCTGTGCTAGCTTTGTATA	55246	20	TGAAGAACCCCCATGATTAC	54700	20	227	1806	2033
scaffold1527	1	p2	(CT)10	20	5367	5386	TGGAGTGGAGTTGAAAGATA	53268	20	ACACTATGGACCAAGGAGATA	55184	21	330	5288	5618
scaffold1529	2	p2	(TC)6	12	5759	5770	TCCAGCTGATGTGAAGTATA	53157	20	CATACTTGTGCAGCCAATAA	53963	20	160	5651	5811
scaffold1533	1	p2	(TA)6	12	2918	2929	GTCTCTTCTGGTGTTGGAATA	54962	21	CAGGCAAAAGAGACAGTTAAA	54332	21	310	2770	3080
scaffold1534	1	p2	(AT)6	12	971	982	CCAAGGCATTCCTGTCAATA	55395	20	AGCTTGTGCAAATGCTTATG	55220	20	285	893	1178
scaffold1535	2	p2	(TG)6	12	2067	2078	ACATGGCAGAGAGTGATATG	54626	20	TGCGGATCCTAACTTCTTTA	53781	20	227	2027	2254
scaffold1536	2	p2	(TC)9	18	282	299	CAGCCAAATCCTTCCAATTAC	55160	21	GGGCTTTGAAATGGGATTTT	54654	20	309	251	560
scaffold1536	4	p2	(AG)14	28	5020	5047	GACTGCAGCATAAGAAACATAA	54829	22	TTTGCGCCATAGTTTGATTA	53578	20	259	4940	5199
scaffold1538	1	p2	(TC)7	14	113	126	ATTGAAGGCAGGCATGATAT	54816	20	GGCTGGGGTTTGGAATTATA	55046	20	345	81	426
scaffold1538	2	p2	(TC)10	20	1194	1213	GCTCTGAGACTCTTTGGTATT	55046	21	AAAAGCAGTGGTGGACATTA	55152	20	285	1045	1330
scaffold1542	1	p2	(TA)6	12	2170	2181	AAGCACAAGGTGAAGGTATA	53951	20	TTTAGGAGGGCCAGATATTG	54162	20	245	2107	2352
scaffold1542	2	p2	(AT)9	18	2790	2807	AAGCTTCTCCACAGCTATAC	54566	20	GTTGTGCTTCTTGACTTGATAT	54753	22	154	2739	2893
scaffold1545	3	p2	(TC)7	14	3323	3336	TGGATAAACAGCTCGGTTAT	54146	20	ACCAGCCAAGTCGTAAAATT	55556	20	245	3266	3511
scaffold1547	3	p2	(AG)7	14	4350	4363	CACTGTTGGTTTGCCTTTTA	54602	20	GTTCAGGTAGCAGCAGTATT	55162	20	313	4309	4622
scaffold1549	2	p2	(CT)7	14	2437	2450	ATGGCCGACAAATTGATAAG	54029	20	AGGGTTTTGAGAGGGTTTTT	54926	20	338	2368	2706
scaffold1552	1	p2	(TA)7	14	515	528	GGGTGTGATGAAATTTCTTTTT	53723	22	ACCAACCCTCGTGTTATCTA	55577	20	333	469	802
scaffold1552	3	p2	(CT)9	18	1300	1317	CACTGCCGGTTGTTTAAAAA	55305	20	ACAGTTCTCGATGTTGTTAGAT	55231	22	225	1231	1456
scaffold1552	5	p2	(AT)7	14	1472	1485	CGAGAACTGTGTGTCTGAATA	55408	21	TGACTCACTGAAACCCTAAA	53811	20	174	1447	1621
scaffold1554	1	p2	(TC)13	26	907	932	GCAGATTGGAACCCATACTA	54511	20	AATTCCCTCGGGACACTATT	55904	20	343	756	1099
scaffold1554	3	p2	(AG)6	12	1293	1304	TGCCAAGCATGTGAAATTTT	54917	20	CCCAATGCTTCCAAGTTTTA	54036	20	349	1264	1613
scaffold1555	2	p2	(AT)7	14	3340	3353	TGACTGGTGAAAGGCATTTA	54858	20	CCATGTCAAGTAGAAGTCAAAAT	54899	23	259	3216	3475
scaffold1556	1	p2	(AG)8	16	271	286	AAGCTGGTGGTTCTGATTTT	55433	20	AGAAATTTCGGGGCCAAAAT	56159	20	224	132	356
scaffold1556	2	p2	(AG)6	12	2675	2686	ACAAACCTTCCTGGCTAAAA	55046	20	ATGGGAACTTTCGGGTAATC	55110	20	206	2595	2801
scaffold1559	2	p2	(TC)7	14	1606	1619	TGTCCAAGTGGTCAAACTTAA	55274	21	TGAGTGTGTGTTCATGTACTA	54274	21	282	1388	1670
scaffold1559	3	p2	(TC)6	12	1736	1747	CACACTCAACATGAATCCTTAA	54395	22	GTTCTCTTCACCACCCATTA	54665	20	230	1663	1893
scaffold1561	1	p2	(AG)7	14	3911	3924	GCACCAATGAGTCAAAGAAATA	55000	22	TGCTTCCTGTAACGTTCTTAA	55200	21	288	3799	4087
scaffold1561	2	p2	(TA)6	12	4341	4352	ACCACAAATGCTTGGAATAAC	54997	21	TGACCGACAAAACCACTTAA	55139	20	280	4182	4462
scaffold1563	3	p2	(CT)9	18	2496	2513	AAGCTATCCCCACCTTAAAG	54386	20	CCCATCGGTCTTGGTTATTA	54526	20	322	2463	2785
scaffold1565	2	p2	(TG)7	14	3504	3517	CAGCTAGGTGGGGAAATTTT	55586	20	ACTCTTGCAGCTACCATATG	54930	20	335	3358	3693
scaffold1567	2	p2	(AG)9	18	1795	1812	ACCTCTTCTGCCAACAATTT	55433	20	ACTGTAGGTGTTGGGTTTAA	54082	20	225	1634	1859
scaffold1567	3	p2	(AT)7	14	4600	4613	AGCTATATCAATGCCCACATAA	55070	22	CCTGTGGCAAGGTATCATAA	54807	20	151	4488	4639
scaffold1569	3	p2	(TC)9	18	3780	3797	GGCTGTAAGTTCTGTTCTAGTA	54976	22	TTCATACCAGGCCTGAAAAA	54823	20	257	3586	3843
scaffold1574	2	p2	(AC)7	14	3710	3723	CCAAAGAGCTGACCCTAATT	55015	20	AACTGAGAAGATGGCCAATA	54006	20	246	3534	3780
scaffold1578	2	p2	(GA)9	18	1591	1608	GTGGATGCTTGAGAGAATCTA	54836	21	GCTAGCAAGCCCACTTAAA	55488	19	343	1384	1727
scaffold1588	2	p2	(TC)6	12	5051	5062	AAGTAGGCAGCCTGAATTAC	55130	20	TGATTGGGGGAAAGGATAGA	55160	20	237	4913	5150
scaffold1592	3	p2	(AG)13	26	3912	3937	GCCTGCCAAATCATGATATG	54851	20	ATGAAGAGAGGAGCCATCTA	54704	20	285	3866	4151
scaffold1592	4	p2	(GA)12	24	4282	4305	CATTGGCAGCTCCATATCTA	54675	20	CAATCTTTCCAACGCCATTA	54266	20	332	4092	4424
scaffold1593	2	p2	(AG)11	22	4105	4126	TAGCCTAGGCCTCATCAATA	54769	20	GCCCAAACACTTAGGCTATT	55696	20	283	4002	4285
scaffold1594	2	p2	(GA)6	12	5152	5163	TTTCTCTGCTGAAGGAAAAA	52909	20	AGGAGAGAAAGCTAGCTAGTA	54663	21	326	5129	5455
scaffold1595	3	p2	(CA)6	12	2202	2213	GCCTAAACGCTATCCATTTT	54041	20	ATCAAGGCTTGCTCCATAAG	55482	20	340	1985	2325
scaffold1596	3	p2	(CT)6	12	3515	3526	TGCTCGATACAACACAGATA	53934	20	GCGTTTCGTTTGGTTTAGAT	54932	20	326	3414	3740
scaffold1599	1	p2	(CT)7	14	2778	2791	CATGCCTGTTGATGCAAATT	55478	20	CCACGACGATTTTCTGAAAAA	55386	21	254	2722	2976
scaffold1602	2	p2	(TC)8	16	253	268	GAAACAACACTGCCCAAAAA	55481	20	CAATGCCTGCATTCACATAT	54376	20	292	58	350
scaffold1606	3	p2	(GA)8	16	3432	3447	CCCACTTCATGTTTGCTAAA	54075	20	TCACACTCTGTCACCATTTA	53924	20	333	3160	3493
scaffold1612	1	p2	(TC)9	18	1960	1977	AGTACTGCAGATGCCATAAC	55233	20	ATGCCAAAAACTTGCATTAC	53272	20	329	1704	2033
scaffold1612	2	p2	(AT)6	12	2575	2586	CTTTTGCAGTTGGAAGTTTTA	53120	21	AGCTCGCAAAAAGTCAAAAA	54924	20	268	2509	2777
scaffold1613	1	p2	(TG)6	12	3288	3299	TGGAAAGGGAGAAGGGAATA	55086	20	TGCCATGGACTGTGAAATAT	54689	20	341	3155	3496
scaffold1617	2	p2	(TA)9	18	5384	5401	TGTAACAAGCAAACAACAATAC	53828	22	ACATAACAATGAAGACCCATTTT	54748	23	157	5352	5509
scaffold1622	1	p2	(CA)7	14	4105	4118	AGGTCCACCAACATGTTAAT	54508	20	TACATCTCGACAGCCGTTAT	56174	20	236	3992	4228
scaffold1622	2	p2	(AT)6	12	4557	4568	AGCCAAAGAGGTGCAAATAT	55279	20	CCTGCATGGGAGCTATTAAA	55171	20	168	4480	4648
scaffold1627	1	p2	(AT)7	14	347	360	GTGAACATGATGCCCAATAC	54725	20	CCCTTATGGTTCACAATATTT	51431	21	279	176	455
scaffold1629	1	p2	(CT)7	14	1342	1355	TGTCAACTTCCGTTCAATTAG	54171	21	TCCAAGCAACCTACATGTAAT	54900	21	303	1246	1549
scaffold1631	1	p2	(AC)6	12	271	282	AGTCAAACGGTAGAAGCTTTA	54907	21	GGAGAGAGTGGATGTCTTTTT	55227	21	216	87	303
scaffold1633	1	p2	(AG)6	12	1392	1403	CCTGAAGCCCAAAACCAATA	55893	20	AGAATGCTGTCACATCTATCT	54146	21	334	1163	1497
scaffold1639	1	p2	(TG)7	14	1045	1058	CCAAGTTTTTGGCCCATTTA	54601	20	TGACCCAAATACCCACAATA	53888	20	304	889	1193
scaffold1640	2	p2	(CT)6	12	1101	1112	GAGAGGAGGTGACCCATATA	54801	20	CCACGTGAGGAAATAGAAAAA	54134	21	322	821	1143
scaffold1640	4	p2	(CT)9	18	2182	2199	TCTACGTCCAAACCCTTTTT	54797	20	CCATCCTTTGTCCATGAAAAA	54609	21	169	2078	2247
scaffold1647	2	p2	(CT)6	12	982	993	TCCATGTGTGTCTTCAATTT	52980	20	CGAAAAGCTGGCCAAAATAT	54911	20	276	932	1208
scaffold1647	3	p2	(TG)6	12	1070	1081	CTCTCTCTCTTCCCCTTTTT	53955	20	CGAAAAGCTGGCCAAAATAT	54911	20	225	983	1208
scaffold1647	5	p2	(TG)6	12	2726	2737	GCTGAAAGGGAAGGAGTTAAT	55557	21	GATTTCCTCTTTTGCTCAATTT	53541	22	291	2604	2895
scaffold1648	1	p2	(AC)7	14	3171	3184	GTCAAGCATGTACAGGAAAAT	54462	21	CCCTACTCCATCCACATTAC	54615	20	230	3122	3352
scaffold1649	1	p2	(AG)8	16	3261	3276	ACATGCCCACCTCTAATTTT	54877	20	AAGGAGGCAAGCTTGGTAAT	57093	20	285	3158	3443
scaffold1655	1	p2	(CA)6	12	911	922	ACAACCAGCTTTCTCCATAA	54545	20	TGTGTGTCACATGTGATCTA	54036	20	308	706	1014
scaffold1656	1	p2	(GA)6	12	3232	3243	TGACTATGCAAGGGGAAAAT	54580	20	TGTGGAGAATAACTGGGTAAAA	54998	22	264	3120	3384
scaffold1659	1	p2	(AG)8	16	360	375	AGTCCGTTGCAGACAAAATA	55297	20	GTTCGTTGTCGAGCTTTAAA	54616	20	251	272	523
scaffold1660	2	p2	(TC)7	14	2472	2485	TGAGGTGGGTTCTACTCTAT	54236	20	AGGTTTGGGCCTCTAGATTA	55190	20	294	2452	2746
scaffold1661	1	p2	(AT)9	18	258	275	CGTGCTATGCAGGGTATAC	55281	19	TCCTCCATCCACTTGTTTTA	53841	20	349	26	375
scaffold1662	1	p2	(CT)12	24	4115	4138	GCTTGCAAAGTCACCAATAG	55261	20	GTGGCTGTGAGACCATATAA	54548	20	248	3952	4200
scaffold1663	1	p2	(AG)7	14	2006	2019	TGAAATCACACCACCTGTATT	55115	21	CTTTGTGACTGGTGCATATC	54392	20	333	1950	2283
scaffold1665	2	p2	(GT)12	24	177	200	TCTCTCTCTCTCCCTCTTTTT	55051	21	ACACTTCATGTTTTATGGCATTA	54854	23	316	1	317
scaffold1671	3	p2	(TG)6	12	3206	3217	TGGTAGGAAGCCTTGTTTAA	54154	20	CGTTACTTGCTTTGTGGTAAT	54797	21	201	3082	3283
scaffold1675	1	p2	(AG)10	20	733	752	ACAAAGTCGGCGGATAATC	55405	19	GCATAATTTCCGGGTTGATAT	54082	21	209	584	793
scaffold1675	2	p2	(TG)6	12	5253	5264	ACGCAAACAGGTTTTCTTAA	53951	20	ACTGTTTGAGCCAGTCTTTA	54511	20	172	5183	5355
scaffold1680	3	p2	(AC)8	16	2086	2101	ACAGCTGTTCTGAGGAAATT	54861	20	TGATTAGTCTCAGCCCTTTTT	54817	21	296	2015	2311
scaffold1681	2	p2	(AT)8	16	809	824	GCAAACAGCATTACTCTTTAG	53227	21	CATGGAGTTTGTGGACAATTT	54920	21	236	620	856
scaffold1686	2	p2	(AG)6	12	1021	1032	CTCGAGCTTGAGGTCTATTC	55106	20	ACTAAAATCTCGCTGCCATAA	55388	21	336	818	1154
scaffold1687	2	p2	(GA)9	18	1786	1803	TCTGGGCATTGTGGTAAAAT	55191	20	ACCAGTTTCTTCCAGGTTAT	53820	20	270	1600	1870
scaffold1688	1	p2	(TA)9	18	3002	3019	GACAAAGCAGAACCACTAAAG	55088	21	ACACCTCTTCGTCCTCTATA	54398	20	172	2978	3150
scaffold1694	3	p2	(AG)11	22	931	952	TTGTTGGCCACGAATATTTT	54052	20	CTGCCGGCAATTAACAAATA	54638	20	273	732	1005
scaffold1694	5	p2	(AG)19	38	5038	5075	ACCTCCCACAAAAGAGAAAAT	55284	21	GCCACTTGAAACCAGTAAAA	54310	20	302	4801	5103
scaffold1698	1	p2	(GT)9	18	2112	2129	GACGTGTATCTCAGCTCTAT	53839	20	AGATGGTCAGACTGGAAATT	53917	20	207	2074	2281
scaffold1699	1	p2	(AT)6	12	793	804	GGAGACAGCAAGTTCATCTA	54499	20	GCATACCTGCCCAAGAATAA	55476	20	208	651	859
scaffold1700	1	p2	(AG)8	16	496	511	GGCATTTACCAGGCATACTA	54889	20	CTGGCTTGGGCTTTTAAAAT	54690	20	205	359	564
scaffold1700	2	p2	(GA)7	14	2765	2778	CCCCACCTAACAAGCTAAAT	54995	20	TTATTGTCCCGCTCGAAAAT	55448	20	194	2743	2937
scaffold1702	1	p2	(GA)12	24	1014	1037	GTCAAGCTTCGGTGAAATTT	54805	20	GTGGTGGTGTACTCCATTAA	54679	20	286	904	1190
scaffold1703	3	p2	(GA)6	12	3927	3938	AGTTCCAAACCTGTGGTATA	53539	20	AATGACAATTGCGCCTTTAG	54944	20	284	3727	4011
scaffold1707	3	p2	(TC)6	12	2851	2862	GCACCAATTGTTCCTGTTAT	54142	20	GCCACATCTGGACTATCATAT	54656	21	226	2731	2957
scaffold1709	2	p2	(TC)6	12	5545	5556	CCTTCCACCACAAATCAAATT	54887	21	TGCTCCAGAATTGGCATTAT	55056	20	337	5241	5578
scaffold1711	1	p2	(TC)11	22	2649	2670	GTGTCTGCATTGCCATTTTA	54844	20	GGCCTAGGGTTGATGTAATT	54768	20	312	2432	2744
scaffold1713	3	p2	(AC)6	12	4528	4539	TGACGATGACGATGACAATTA	55185	21	TGTTTGCTCATTTGTGCATTA	54936	21	328	4378	4706
scaffold1720	1	p2	(GA)6	12	1724	1735	GCTAAAAGCGAGTCGAAATT	54735	20	TGAACCTCTTGTGCATATCT	54047	20	349	1682	2031
scaffold1720	2	p2	(CA)10	20	3943	3962	TGAGCAAACAAGGGGATATT	54580	20	TGACGGGTCTAGTTTCATAA	53416	20	332	3822	4154
scaffold1721	1	p2	(AG)6	12	113	124	TGCTCATATTTATTCCGCTAATG	55002	23	ACCAAAGCACAAAGTGTTTAG	55172	21	185	24	209
scaffold1721	3	p2	(CA)13	26	4942	4967	CCAATGGTACCTTGCAATTT	54398	20	ATTCCAGGACTTGCATTTAG	53230	20	252	4785	5037
scaffold1724	3	p2	(AT)7	14	3607	3620	TCTGGGATGGGGCATATATT	55378	20	GCAATCCTCACCTGGAAATA	55100	20	340	3323	3663
scaffold1726	2	p2	(TC)6	12	459	470	CGCACCCTCTACTACTACTA	54930	20	AAACAAGCTCTACCCAGATA	53336	20	329	218	547
scaffold1727	1	p2	(GA)6	12	2891	2902	TTGAGGGTTTGGAGGTTTTT	55240	20	TCCAGTATCCGGGTACATTA	54725	20	208	2858	3066
scaffold1728	1	p2	(TA)8	16	2714	2729	TTGTGGGCAGGGATAAAAAT	55158	20	AAAAAGGGTGCATGGTATTG	54398	20	269	2522	2791
scaffold1731	3	p2	(TA)8	16	1947	1962	CCAGGTCTGGGATTACATTAG	55163	21	TCAAACACTAAGCAGAGTATT	52513	21	228	1814	2042
scaffold1732	1	p2	(AG)17	34	2163	2196	CTCAATGGACAAGTTCACTAAA	54331	22	CTGGGCAAATGCTTCATTTT	55377	20	330	1955	2285
scaffold1734	2	p2	(TC)9	18	3105	3122	AGTTTTGGATGGGGGTTATG	55260	20	TAACATGTGCAATGCAAAAA	52807	20	341	2954	3295
scaffold1735	2	p2	(TG)7	14	1828	1841	CTGTTGACTTGGCTGTTTTT	54911	20	CTTAAACGCCACCACAAATT	55074	20	269	1690	1959
scaffold1735	3	p2	(AG)6	12	4874	4885	GGTCACACAGGATTGTCTAAA	55532	21	CCCCTACCTAGTCCGTAAAG	56146	20	307	4661	4968
scaffold1746	4	p2	(CT)7	14	3538	3551	TGACTCAAGACTTGTCCAATTA	55047	22	CCACAGAAAGAAAAGCCTTAT	54067	21	240	3435	3675
scaffold1749	3	p2	(AG)7	14	4745	4758	GAGGGAGAGGAACAGTAAAA	53987	20	TGTGGTAGAGTGGGGATAAT	54890	20	306	4582	4888
scaffold1750	1	p2	(CT)6	12	1948	1959	GGGGAGACAAGACGAATTTA	54782	20	CATCCTCTTGGCTGGAATAA	54793	20	319	1789	2108
scaffold1752	1	p2	(TC)6	12	908	919	CATTTGAAGCCGTGTGATTA	54304	20	TGACTCGCCATGTGAAAATA	55079	20	255	718	973
scaffold1754	1	p2	(TA)6	12	3022	3033	GAGCCCTCTCTTGTCAATTA	54462	20	GGTTCTCTCCCAAAGTTTTT	53581	20	192	2935	3127
scaffold1769	1	p2	(TC)6	12	611	622	CACTCATAAGGCCACCATTA	54807	20	GGTTGGATTGGATGAGTTTAG	54250	21	340	471	811
scaffold1769	2	p2	(CT)6	12	1333	1344	GAGTTGACTCACCCACTTAT	54391	20	TCCCTTCTCTTAGCAGTTAAG	54387	21	244	1300	1544
scaffold1771	1	p2	(TC)7	14	487	500	TGTGACCAACAACAGCTTTA	55420	20	GCAGCAACCACATCATTTT	54854	19	215	389	604
scaffold1777	3	p2	(AG)6	12	442	453	AAAGCAGCTGAGGAGTTTAT	54636	20	TCGCTCATTCTCATTCCTTAT	54524	21	250	353	603
scaffold1777	4	p2	(TA)6	12	715	726	GCCTTATGTTATCTTCTCAAAAT	52861	23	GTTCTTGGCTGGCAAATTAA	54739	20	347	640	987
scaffold1779	2	p2	(AT)9	18	1398	1415	TGCTAGCCTAAGTCCTTTTT	54246	20	CTGAAGGCAACAAGAGTATTG	54870	21	347	1155	1502
scaffold1785	2	p2	(TC)13	26	178	203	GCTCTTGACTCGGTAAGAATA	54892	21	ACCTAGCTTCTGAAGATTCTTAA	54805	23	279	140	419
scaffold1790	3	p2	(TA)8	16	506	521	TTCTGCGCTTTTGACAATTT	54994	20	CTGTTCTTGCGCCTTTACTA	55793	20	341	326	667
scaffold1790	5	p2	(CT)6	12	3229	3240	CGGCCTTGGTTATTCATATG	54219	20	AGACCAAGCCGACTTTTATT	54957	20	324	3090	3414
scaffold1797	2	p2	(GA)9	18	2309	2326	AGTTCAGCACAAAAGCAATA	53698	20	GCTTCCATCCTTGCAGATAA	55494	20	264	2135	2399
scaffold1797	3	p2	(TA)7	14	4252	4265	ATGCCTTCCATTTTGGTAAT	53024	20	GCGTTGCTTCTGACAAAAAT	55771	20	335	4116	4451
scaffold1797	4	p2	(AC)6	12	5135	5146	TCAGTTTGGTCGCCAATATA	54458	20	ACTGAATTGTTTTGCGCTTAT	55029	21	343	4835	5178
scaffold1800	2	p2	(AG)12	24	5278	5301	GGGTGAGAGAGAGGGAATTA	55326	20	CAAACCCAGCAAAACAAAAA	53913	20	158	5214	5372
scaffold1801	1	p2	(TC)7	14	371	384	CGGAATTGACAGCCTATAGA	54361	20	AGTGAACAAAACCAGCAAAAA	55258	21	241	311	552
scaffold1803	2	p2	(AT)8	16	2390	2405	CGCAGAGCATCAAGAATTAT	53871	20	GTTTCTGTAGAAGACGAGAATTT	54714	23	256	2344	2600
scaffold1804	2	p2	(TA)6	12	3615	3626	ACCAAGCAACAGTTGATAGA	54582	20	TCTTTTGCTGCACACATATG	54579	20	246	3444	3690
scaffold1806	1	p2	(CT)6	12	285	296	TTGCCAGGTCTTTCACTAAA	54786	20	TGGACTTTGTTTCTCTCTTTTT	54055	22	258	67	325
scaffold1806	4	p2	(AG)14	28	3520	3547	TGGGTGCAAAACAATGATAAC	55288	21	TGGACTGAAACGACCAATTT	55488	20	221	3386	3607
scaffold1806	5	p2	(AT)6	12	5021	5032	GGGCTTTGATGCTTTGTAAT	54503	20	TCACAAACCTGGTGATATCT	53637	20	315	4753	5068
scaffold1806	6	p2	(TG)6	12	5391	5402	GGACAGGTTTCTAAGGTAGAT	54066	21	TCAATCTTTGTGCAACGTATT	54413	21	264	5175	5439
scaffold1810	2	p2	(TG)6	12	1644	1655	CTGTCGGTTTGAGGAAAAAT	54111	20	ACTTACTTGCACCGTTATCT	54406	20	278	1435	1713
scaffold1811	1	p2	(AT)10	20	243	262	AATGATTGGACGGGCTTAAA	55305	20	CTAAGGCCATTCCACGATAA	54923	20	160	180	340
scaffold1815	4	p2	(TC)7	14	5031	5044	AGGACAACTGCAACGTTTAG	56295	20	CCCAGTGCCCTTAAGAATTT	55586	20	321	4929	5250
scaffold1818	1	p2	(CT)6	12	4969	4980	GATGTTTTGGGTGCCATTAG	54911	20	ACCAACAATCTGGCTCATTA	54617	20	314	4747	5061
scaffold1819	2	p2	(TA)6	12	5013	5024	GAGCCCTGCAGAAGATATG	55138	19	ACATCTCACTCTTGCCTTTTA	54851	21	192	4950	5142
scaffold1823	1	p2	(AG)9	18	1738	1755	AGGGGAAAACCGGTAATTTT	55095	20	AGACTCCTACAGCGTTAGAT	55093	20	302	1596	1898
scaffold1824	3	p2	(TC)6	12	4021	4032	CTGGAGGACACTGACAATAG	54894	20	TGCATCACTATGGTAGCTTAA	54438	21	325	3899	4224
scaffold1825	1	p2	(AG)6	12	167	178	ACAGAACAAGAACAGAACAATA	53619	22	ATCACACCACCACACAAATT	55741	20	163	102	265
scaffold1826	2	p2	(CT)6	12	4512	4523	TCGTATCGATTGGGCATAAG	55140	20	AAGAACTGTTGTCGGTAGAT	54028	20	299	4323	4622
scaffold1831	2	p2	(TC)7	14	2342	2355	GCATACTCGTTGTGCATTTT	55273	20	ATGTCATGAGCTTGGTATTG	53346	20	222	2205	2427
scaffold1832	1	p2	(CA)7	14	1880	1893	CCCCAATATCCCTCCAAAAT	54685	20	GGAGGGAAATCATGCAAATT	54158	20	276	1742	2018
scaffold1833	1	p2	(AC)9	18	1766	1783	TGATGACAGAGTTGGCTAAA	54289	20	AACAACAAAGGCCAGAAAAT	54134	20	266	1693	1959
scaffold1837	1	p2	(TA)6	12	350	361	ACCAAAACCCATGAAAATTT	51879	20	CATTGCATCAACACCCATAT	53977	20	253	142	395
scaffold1838	4	p2	(AC)10	20	4939	4958	CACTGCCACCATTTCATAAA	54146	20	CTTGCTTTCTTTCTGCTTTTT	53761	21	294	4746	5040
scaffold1844	1	p2	(CA)8	16	3504	3519	ACAACAGAAGGGGTACAAAAT	55297	21	ATCAGCCATTCACGAGTATT	54533	20	159	3387	3546
scaffold1854	3	p2	(TC)12	24	4612	4635	ACGATGATGTCCTCGTTTAT	54291	20	CCCCAAAGAGTTGCAAAATT	54913	20	336	4531	4867
scaffold1856	2	p2	(AG)7	14	4563	4576	TGCAAGTTTCATGGCTAGAT	55018	20	GGCATGTCATGGTCCAATAT	55535	20	270	4435	4705
scaffold1859	2	p2	(TG)7	14	3243	3256	GAACCAGAGGTTGCTCTTTA	54991	20	CTTCCTTTGCCTCCGATTAG	55919	20	338	3134	3472
scaffold1863	1	p2	(TA)6	12	4204	4215	TTTCCTGCTGCTTCACATAT	55018	20	GCATCACCGAGGAAGATTTT	56111	20	281	4040	4321
scaffold1868	2	p2	(TG)8	16	4011	4026	CTCAAGCCTTGTCGGATATG	56016	20	TTTCACTCTCGAGCCATAAC	55207	20	307	3973	4280
scaffold1869	1	p2	(TA)7	14	224	237	GTCACCTAGCGAATCCTTAT	54358	20	CCAAGAAACCCACAAAGTAAAA	55293	22	289	196	485
scaffold1873	1	p2	(AT)7	14	4644	4657	TCAGTTAGCCCTTGGATTAC	54439	20	CGGTGGGGTGATCTTTATTA	54526	20	175	4514	4689
scaffold1874	1	p2	(TA)6	12	197	208	GGTAAGCTTGCCATGTTTAG	54655	20	CACAACGCCCATTGAATAC	54794	19	165	126	291
scaffold1874	2	p2	(GA)11	22	2396	2417	GCCAAAACAACCTGCATAAA	55332	20	CTTGTGTGCTCAGTCTGTATA	55093	21	346	2265	2611
scaffold1874	3	p2	(AT)8	16	2735	2750	CACACAAGTGGGAGGAAATT	55839	20	CCTCTCTAAGTCGGCATTTT	55162	20	181	2604	2785
scaffold1874	5	p2	(TA)6	12	4546	4557	ACACAAGGACAGCTCAAAAA	55699	20	CACCTGATTGCGTTGTAAAG	55304	20	249	4355	4604
scaffold1874	6	p2	(AG)8	16	5222	5237	GGGATTCGATCGGTGTTAAT	55325	20	ACCAAAGGTAGATGAGCATAT	54085	21	260	5094	5354
scaffold1877	2	p2	(TC)6	12	1278	1289	GGTGAAGCCAACAAAAGATA	53781	20	TGCATTGGAACAGAGTCTTTA	55147	21	153	1200	1353
scaffold1881	1	p2	(TA)6	12	140	151	CGAATTTAATTGCTGCCAAATT	54863	22	GCTGCTGGGTCTTTGTAATT	56306	20	349	11	360
scaffold1882	2	p2	(AC)6	12	2929	2940	CAGAACCGCATTCCTAAAAA	54196	20	GCACAATGACAGCCTCTAAA	56044	20	208	2856	3064
scaffold1884	1	p2	(CT)7	14	215	228	CCATCTGCCCTAAATTGAAAAA	55208	22	TGCCATCGAAATCATTTGAATA	54504	22	194	81	275
scaffold1884	2	p2	(CT)10	20	358	377	CCCCACCCACATCATAGA	55148	18	ACACAAGCAGTAGTGATAAA	52139	20	291	128	419
scaffold1885	1	p2	(TG)6	12	969	980	CGAGTGGTAACTGACAAAAA	53810	20	TCTTGTCGTGGTGAGTATTT	54339	20	291	938	1229
scaffold1886	2	p2	(AT)6	12	3322	3333	CACCGCCTCACAATTAAAAT	54554	20	AGGTCAGCCAATTGTTAATT	53000	20	346	3040	3386
scaffold1887	1	p2	(GT)6	12	132	143	GTTTCATGGCCATGCAATTT	55748	20	CAAAGACATGTAGGCTCAAAAT	54988	22	179	47	226
scaffold1891	2	p2	(TA)6	12	5147	5158	ACTATGAATGATTCCCTTCTTAT	52673	23	GAGGAAAAGAGAGGGGAAATA	54314	21	272	5028	5300
scaffold1892	2	p2	(AG)10	20	1724	1743	TGGAAAGAAGGGCACAATAA	54823	20	TCCGGTGTTTGAGGTTAATT	54868	20	329	1442	1771
scaffold1893	2	p2	(AT)6	12	4553	4564	GGTGGAGGAGTCAGAAAATT	54943	20	ACCATAGAAGCGGGTTAAAG	55143	20	243	4482	4725
scaffold1895	1	p2	(CT)11	22	128	149	AGCGTACCAAGGAGTTTATG	55175	20	TGGATTGCTGTTCCTGTTAT	54617	20	230	106	336
scaffold1895	2	p2	(CT)7	14	227	240	AGCGTACCAAGGAGTTTATG	55175	20	TGGATTGCTGTTCCTGTTAT	54617	20	230	106	336
scaffold1900	2	p2	(TG)9	18	3904	3921	CTGCCGTCACATTGTAAATT	54589	20	GGGCAGAGAAACATGATATG	53831	20	240	3830	4070
scaffold1904	1	p2	(AT)9	18	1659	1676	ACGTGGATTTGTTCTCCATAT	54998	21	GGGTCAGCTTGTACCTAAAA	54971	20	315	1538	1853
scaffold1904	2	p2	(AT)6	12	5129	5140	CGCTGTGTGGACAATTTTTA	54822	20	AGTTTCAGCCCCATTACAATA	54866	21	150	5091	5241
scaffold1912	1	p2	(GA)7	14	298	311	ATGATCTCAACGCTGCAATA	55236	20	ACAAAAGAGAGCGGGATTAT	54424	20	338	205	543
scaffold1913	2	p2	(TC)6	12	2939	2950	AACAAAAGCCACCGACTATT	55556	20	CAGCCATGCATTTTCCTTTA	54506	20	276	2896	3172
scaffold1913	3	p2	(TA)6	12	3954	3965	GGATCACATGAGCCGTAATA	54736	20	GCAGAGAGACAACCTTCTAT	54189	20	213	3782	3995
scaffold1915	2	p2	(AG)7	14	4790	4803	TCCAACACCAACCCATAAC	54970	19	CCACTCACCACGATGTCTAT	56743	20	227	4679	4906
scaffold1917	1	p2	(GA)6	12	2236	2247	AATGCTTCCCACAGGATATC	54861	20	GCATAGGCATGTCAAACATTA	54610	21	205	2093	2298
scaffold1919	1	p2	(CA)6	12	1483	1494	GGCATAGCTGTCCAGATAAG	55402	20	TGCATTTGGAGTATCGGATAA	54799	21	318	1292	1610
scaffold1922	1	p2	(AG)7	14	2459	2472	CCTGTCACACTGTTTACTTTTT	55073	22	GGACTTGGGCTAGCTTATG	55044	19	233	2342	2575
scaffold1922	2	p2	(GA)9	18	4286	4303	CACCACCACTCAAACATAAC	54520	20	GCTATTCTGCGTGAGTTAGAT	55603	21	257	4093	4350
scaffold1923	3	p2	(CT)6	12	2392	2403	GCTGGCACCATCAATTTAAA	54810	20	TCCACTAGCTTTGCCATTTT	55517	20	194	2356	2550
scaffold1925	1	p2	(AG)16	32	130	161	ACAAGATCCATTATCAAGCTATT	53579	23	AGTTAACAATGAGTGCAATTT	52200	21	232	94	326
scaffold1927	2	p2	(AT)6	12	1417	1428	TTCCAGAACCAGGACTATCT	54838	20	CCACTCCACGAGGTTTAATT	55365	20	323	1315	1638
scaffold1928	2	p2	(AT)6	12	871	882	TCACATGCGCCTAGAAATTT	55728	20	GATTCTGTTCACCTGCAAAAT	55016	21	341	682	1023
scaffold1929	1	p2	(AG)10	20	2188	2207	CTTCACGAGCATCTGAAAAT	54022	20	GCAATGAAGAGTCGCAAAAT	55261	20	257	2124	2381
scaffold1930	2	p2	(GA)9	18	832	849	ACCATCCACAGCCATATTG	54891	19	TGAAGAGCCAACATGGTATT	54617	20	312	813	1125
scaffold1933	1	p2	(TC)13	26	785	810	ACACATAGGCAAGCTCTAAT	54114	20	TGCAAGAAGGCAGCATATAT	54865	20	304	727	1031
scaffold1933	3	p2	(TA)7	14	1620	1633	CACGATACTTGGATGAACTTATC	54996	23	GAGGCCCAATGATGCTATAA	54947	20	278	1544	1822
scaffold1935	1	p2	(AT)6	12	3540	3551	ACATGGCTTGCCAACATATA	55070	20	CGTATGCTGAATAGATGCATAA	54262	22	321	3306	3627
scaffold1938	1	p2	(CT)13	26	3946	3971	TGAATGCCCAGAAACTGATTA	55184	21	GTTCAACGAGCCTGGTTAT	55215	19	299	3776	4075
scaffold1941	1	p2	(TC)8	16	3670	3685	ACCAGAGGCATCCATTTAAA	54580	20	CTGAAGATCAGGCCACTAAA	54757	20	316	3529	3845
scaffold1943	1	p2	(AT)9	18	2974	2991	TAACATGCATGCTCCATTTT	53798	20	GCTGCATTGACAGCTTCTAT	56197	20	346	2910	3256
scaffold1957	1	p2	(TC)7	14	1016	1029	AGTATGCCAACTGCTATTTT	52819	20	AAAGCCACTGGTTGAAAATT	54134	20	268	972	1240
scaffold1959	1	p2	(AG)9	18	3390	3407	GCCCATTGAAGTACCATCTA	54511	20	GGGAAGAATGGGTGCATTTA	55670	20	257	3337	3594
scaffold1960	1	p2	(AC)12	24	150	173	CAGCTGGACTAGTGCTTATA	53985	20	CCCAGAAGACAGCACTTAAT	55049	20	239	35	274
scaffold1961	1	p2	(CA)8	16	4592	4607	CCCCACTTGCTGTACTTATT	55029	20	TGGCCGAATCCTTCTTATTC	55214	20	341	4490	4831
scaffold1968	2	p2	(AG)7	14	2610	2623	CAAGAGCTGCCCTGTAAAAT	56006	20	AACGTTTCCCTCTCCAATTA	54262	20	273	2403	2676
scaffold1968	5	p2	(AT)6	12	5337	5348	TGCTGTTAACTGCACATAAC	54234	20	ATGCCTCCATTGCCTATTAG	54933	20	195	5173	5368
scaffold1971	3	p2	(CT)10	20	2033	2052	TCTAGGGGTCCACAGTTTTT	55960	20	TCACCAATGTCACCATCAATA	54903	21	312	1957	2269
scaffold1972	2	p2	(CT)6	12	3061	3072	GCACGTGATCATTTGTCTAAA	54896	21	GCCATCCAAAAGCACAATAT	54573	20	217	2886	3103
scaffold1973	4	p2	(TG)6	12	4454	4465	TGGTTCATGATGGTGTTTTT	53546	20	GTCATGTAAAGCGGGGTATT	55516	20	343	4355	4698
scaffold1974	2	p2	(CT)6	12	2822	2833	TACAGGAAAAGCCGGAAAAA	55470	20	CCCTCCTCCAACATGTTTAA	54926	20	342	2677	3019
scaffold1976	4	p2	(AT)6	12	4706	4717	TGGGATATCAACCGGCTAAA	56296	20	AAGGTGAGGGAAGAACATAT	53272	20	228	4584	4812
scaffold1976	5	p2	(AT)6	12	4786	4797	TGGGATATCAACCGGCTAAA	56296	20	ACGAATTCAAAACATGTGTACTA	54609	23	286	4584	4870
scaffold1978	1	p2	(AT)6	12	254	265	CACATTCAATGCCCCTTTTT	54984	20	CCGTGCCAAAATGAACATAT	54624	20	226	130	356
scaffold1981	2	p2	(TA)6	12	1276	1287	TTGCCCACAAATCGAGAATA	55045	20	TTGCGCATCCAATAGTACTA	54272	20	337	1125	1462
scaffold1982	2	p2	(AT)7	14	1508	1521	GAGTTCAAGGCCTAGTTAGAT	54452	21	GCTCTAACTTTTCGTCACATAT	54332	22	341	1295	1636
scaffold1982	3	p2	(GA)6	12	2736	2747	GGGGTCTCATTGTAGGAAAAT	55246	21	GTGGAGGACAACATGTCTAT	54462	20	168	2666	2834
scaffold1988	7	p2	(AG)6	12	5263	5274	GGAGGGGTAAGATTGGTATT	53747	20	AAAGACTCCATTATTACAATCTA	50729	23	150	5213	5363
scaffold1991	1	p2	(CT)13	26	1227	1252	TGTTTCCAGTTGCTTGATTTT	54755	21	TCAGTTTACTTGCTTGGTTTAG	54608	22	289	1179	1468
scaffold1992	2	p2	(GA)9	18	4985	5002	TCGCCCTTCCTATACCTAAT	54780	20	GCCCCTTCAAATCTCCATTA	55067	20	343	4810	5153
scaffold1993	1	p2	(AG)10	20	2744	2763	TCATTCAACACCTCACAATTT	53900	21	CGGCCAATGATCACTCTATT	55303	20	321	2489	2810
scaffold1996	1	p2	(TA)7	14	219	232	GTTTGCTGCAACATGGTAAT	55131	20	ACAGGTTGATCATCAGCATAT	54759	21	265	106	371
scaffold1997	3	p2	(CT)6	12	5148	5159	TGGGGAGAAAACTAAGCTAAA	54445	21	GAGCTTGGGGATCACTTTTT	55907	20	313	5049	5362
scaffold1999	2	p2	(TC)9	18	3094	3111	GGTCGACAAGGAGGAAAATT	55654	20	TCCAATTTGCTGGGACTAAA	54823	20	277	2886	3163
scaffold2001	7	p2	(GA)7	14	4963	4976	TGAGAGGTTTGCTGTGATAT	54047	20	ACTCTGTCAACCTTGTCTTTTA	55249	22	305	4730	5035
scaffold2005	2	p2	(TA)8	16	214	229	TGCTTTGCACTCAACAAAAT	54880	20	TGAAGCAGTGACCAATAATC	53293	20	313	144	457
scaffold2006	2	p2	(GA)9	18	1371	1388	AGTCCAACCATAGGAAGAAAAT	55036	22	GGTGAATGCTCATGTCAATTT	55084	21	292	1310	1602
scaffold2008	2	p2	(AT)10	20	1654	1673	GGGGAAACTGGCTTACTTTA	54937	20	TCAACCTCCCATGACAAAAA	55050	20	277	1418	1695
scaffold2012	2	p2	(TG)10	20	4181	4200	CACTGGGATCCTGAGTTATG	54930	20	ACTCCGGTTTCTGCTTTTAT	54957	20	197	4071	4268
scaffold2019	1	p2	(GA)9	18	267	284	GGTGTGATTGCCTAGCTTTA	55436	20	GGTTGATGAAGAGCAACATAT	53958	21	271	57	328
scaffold2020	6	p2	(TC)7	14	1361	1374	TGTAAGGAATCGCCCATATG	54994	20	AGCAACATTTCAAGTGCATAA	54643	21	173	1307	1480
scaffold2029	2	p2	(CA)6	12	2155	2166	GGCTCCACCAAATATGTCTAT	55131	21	TGTTTCTTCGTGTGTGTTTTT	55054	21	316	1873	2189
scaffold2030	1	p2	(AT)6	12	1521	1532	GATTTGATGGGCATGCATTA	54354	20	TGACCAACCAAAACATGTAAAT	54717	22	339	1257	1596
scaffold2039	2	p2	(CT)6	12	2561	2572	CTCCATTGTTGCCTGTTTTT	54947	20	CGCTACACAAACTGGAATTA	53659	20	319	2519	2838
scaffold2043	2	p2	(AG)19	38	3371	3408	CAAAGCAAAGCACTAGCATAT	54905	21	GGTGTTGGTGCTGGTATTC	56206	19	257	3249	3506
scaffold2044	2	p2	(AG)6	12	1986	1997	AACGTGGCATAGGGTTAATT	55008	20	TGGAGCATGACCTTCTTTTT	55138	20	265	1853	2118
scaffold2046	1	p2	(CT)7	14	5149	5162	ACTTGACTTCCCTGGATCTA	54838	20	AAGCAAAACCCTCCACATAT	54877	20	233	5096	5329
scaffold2048	2	p2	(AG)8	16	4327	4342	TGCCTCCAACTCACTTAAAT	54545	20	GCCTTAGCTTACCAGGTATT	54507	20	212	4249	4461
scaffold2054	2	p2	(AG)20	40	417	456	CAATACAGGCACTCGGAATA	54957	20	TTCTGGTTGGTGTGACAATA	54492	20	271	380	651
scaffold2057	1	p2	(TA)6	12	1533	1544	ACATACACCTCTGGGTCTAT	54609	20	ACAGGCCCTCTTTGTATTTT	54805	20	315	1264	1579
scaffold2058	2	p2	(AC)7	14	4847	4860	GCGAGTGTGCCATATGATAA	55715	20	AGGCTGATTCAGAGCTAAAA	54341	20	231	4659	4890
scaffold2059	1	p2	(TC)7	14	502	515	TCAACAGCCATGCCATTAG	55553	19	CCAACATTTCCCTGCTCTAT	55087	20	337	419	756
scaffold2072	1	p2	(TA)6	12	2229	2240	TTGGAGCTTGTGACTGATTA	54289	20	AGTCAGACCACACAATGTAAT	54851	21	239	2034	2273
scaffold2072	3	p2	(AG)14	28	4063	4090	TTCTCGGTCAGTGCTTTTAT	54700	20	AAAGCCTGAACCATGCATAA	55589	20	338	3894	4232
scaffold2074	2	p2	(AT)6	12	1645	1656	TGTTTTTGGGCTTGGGATAT	55158	20	AGTGGGGAAAAGGAGAAAAA	54627	20	306	1595	1901
scaffold2084	2	p2	(TA)10	20	837	856	CACAAGAATCTCCCAGTTTTT	54281	21	ACTTGGGTCTGCAAGTTTTA	55080	20	243	738	981
scaffold2084	6	p2	(AT)6	12	5256	5267	AGCAGACGTTTCTTGTATTC	53679	20	AGATTAGGAACCATTTGTTAATG	52761	23	187	5106	5293
scaffold2085	1	p2	(TC)8	16	933	948	TGAGTTTGACGGCAAAGATA	55008	20	CCATTTTCTTTGGCCTTTTA	52144	20	261	743	1004
scaffold2087	2	p2	(AT)6	12	3396	3407	GGAGAACGATGACACCATTA	54887	20	GCATGTGGGAGATGCTTAA	55246	19	346	3260	3606
scaffold2088	1	p2	(AG)6	12	1713	1724	CAAACCCCCATGAAGTATTG	54213	20	GGTCCTGAAAGAGAGGAATTA	54351	21	340	1498	1838
scaffold2092	4	p2	(TA)8	16	3483	3498	TGTGTAGCATGTAGGCATAT	53908	20	AAAGAAAGGCCAGCTATATG	53004	20	266	3288	3554
scaffold2096	1	p2	(CT)8	16	591	606	GCAAAGACTTTGTCTGGAATA	54119	21	GGAGGGAGGCAAGAAAATAA	54995	20	282	383	665
scaffold2096	3	p2	(AG)6	12	1554	1565	GTGATTTCAACATGGGGATAT	53600	21	AATGGGATGCAGGCTAATAG	54933	20	190	1418	1608
scaffold2099	1	p2	(TC)10	20	350	369	CTTGAAGCTGGTGCAGATAT	55513	20	CACAGATGCTGCAACTAAAA	54509	20	299	294	593
scaffold2106	3	p2	(AG)6	12	2334	2345	TGTCCACCTGCAAGAAAATA	54858	20	CGGCGCATTCTTTGATTATC	55613	20	203	2256	2459
scaffold2108	1	p2	(AT)9	18	1619	1636	CAGCACGCCTCCATAAATA	55061	19	TGGACAGTAATGGGGATTTT	54171	20	298	1571	1869
scaffold2112	2	p2	(GA)6	12	1516	1527	GGCAGGTACATGTGTGTATT	55436	20	CAGGCTACTTACCCCATAGA	55411	20	220	1478	1698
scaffold2117	1	p2	(CT)16	32	1085	1116	ACTCGGTTGCATTTGAATTT	54365	20	AAAAGCCCGTAATTGATAGA	52244	20	296	1024	1320
scaffold2117	3	p2	(CT)7	14	3275	3288	CCAAACGCAGTCTGAAATTT	55093	20	TCTCCAGCCAGAAAAGTAAAA	55047	21	323	3104	3427
scaffold2118	1	p2	(TC)9	18	860	877	CAGACACAACCTCTTAGAATTT	54048	22	GGGTCTGTTCTGCTTCTAAA	54991	20	290	764	1054
scaffold2119	2	p2	(TC)7	14	2302	2315	GACAAAAGACACTGGAAGTATT	54327	22	TCAGGGAGCATGTGATAATG	54900	20	293	2226	2519
scaffold2120	3	p2	(AG)7	14	3456	3469	CGTCACAACAGCGAATATTG	55509	20	GGTAGGCAATGCTTGAAAAT	54503	20	221	3304	3525
scaffold2121	1	p2	(TA)7	14	2193	2206	TGTACTCGAGTGCCCTTATA	55090	20	AGAAGGACCAAAGATTCATATTG	54405	23	272	1969	2241
scaffold2126	4	p2	(AT)10	20	2099	2118	CGTTTTATGGGTGGAGTTATG	54655	21	CTTGAGCTGCAGGAGTAATT	55442	20	314	1834	2148
scaffold2128	3	p2	(AT)8	16	2482	2497	TCAAATGTTTGGTGCTCAATA	53984	21	ACTTGAGTGAGATTGGTCTAAA	54763	22	338	2204	2542
scaffold2131	2	p2	(CT)6	12	781	792	GCTTCTTTTCACTTGGTAGAT	53824	21	AAAAACCTGCAGCCATATTG	54796	20	175	726	901
scaffold2132	2	p2	(AG)11	22	1686	1707	ATGCAGTGGAGCTGTAAATT	55311	20	AAGCATGTGGACTGCTATAC	55233	20	345	1449	1794
scaffold2137	2	p2	(AG)6	12	1066	1077	CGAACAGAGGGAGATGATTA	53985	20	GCCACACCATTGGAGAAATT	56573	20	333	798	1131
scaffold2138	1	p2	(AG)10	20	1158	1177	AGGTGACTGCTCTGTAATAC	54205	20	AAAATCGCGTGGCAATAAAA	55157	20	321	1053	1374
scaffold2141	2	p2	(TC)6	12	1068	1079	GAGAGCCAATCAACAAATATCT	54239	22	TGGGTTTTTGTCTCTGTTAGTA	54963	22	269	1035	1304
scaffold2144	4	p2	(AG)6	12	3584	3595	GCTAGGCTCTCACAGATTAC	55074	20	GGTGCTCATCATCCATGATAT	55286	21	342	3425	3767
scaffold2146	3	p2	(TC)6	12	3614	3625	GCACCATGTGATTGAATCATAA	55129	22	AGGGGATGTCCTAGGTTTAA	54781	20	320	3524	3844
scaffold2149	3	p2	(AG)12	24	4142	4165	TTGACGGAAGCTCCATTAAA	54974	20	GCACCAGCATCTGATATTC	53619	19	257	3956	4213
scaffold2153	2	p2	(TC)7	14	402	415	AGCAACCAAAGAAGGCTAAA	55445	20	CTGACGAGCCTTGTCATATT	55265	20	348	212	560
scaffold2153	3	p2	(TC)6	12	4142	4153	AGCCATGCACAGAAATACTA	54428	20	TTCTGGTGGTTGTGGAAAAT	55345	20	346	4039	4385
scaffold2156	5	p2	(AG)7	14	4850	4863	GAAGAGAAGCGTTCTTGTTTTA	55006	22	TGGACGGCACCTACTATAAT	55423	20	256	4828	5084
scaffold2165	5	p2	(TA)6	12	5153	5164	TGTCTGGTCAGCTCTCTAAA	55514	20	ACAGTTTTGAAGTTTTGATAGA	51890	22	342	4873	5215
scaffold2166	1	p2	(TC)7	14	144	157	GGTGACGCTGAGAAACATAT	55563	20	TTTCGGTCCAAGACACATAA	54611	20	293	8	301
scaffold2166	3	p2	(AG)23	46	848	893	TGTTCTAGGAGTGGCTAAAA	53583	20	TGGGGGTTAATGCTCTTAAG	54700	20	320	700	1020
scaffold2166	5	p2	(TC)7	14	2346	2359	GGAATCTGGGGCCTATTTAG	54943	20	CAAGACCAAAACCCCTCTAT	54614	20	279	2127	2406
scaffold2171	3	p2	(TA)9	18	4434	4451	GGCCTCAAATTTGGGCTATA	55445	20	GTTGCTAGAGGTACTGTTTTT	53772	21	312	4198	4510
scaffold2172	1	p2	(AT)9	18	258	275	CCTGCTGGATCTCAAGATTTA	55085	21	ACACGCCTTCAGTCAATTAA	55297	20	276	57	333
scaffold2174	3	p2	(GA)11	22	4573	4594	AGCACCCACTTATGAGAATA	53408	20	GCCACTTCAAAACCCCTTAT	55891	20	345	4345	4690
scaffold2177	2	p2	(TG)8	16	2479	2494	TGCAAGGACACAGTCTTATG	55387	20	TGCTGGTCTTCATCATTATCT	54409	21	247	2368	2615
scaffold2177	3	p2	(GA)13	26	3658	3683	GAGTTCCGCAATGCATAAAA	54958	20	TGTCGTGGTGGTGATTAAAT	54974	20	217	3512	3729
scaffold2182	2	p2	(AT)9	18	2202	2219	AACACCTCAGTCAGCAATTT	55464	20	ATGTACGCTACACCCCTATT	55718	20	319	1988	2307
scaffold2183	3	p2	(GA)6	12	3174	3185	CCTGATGAGGCCAACTAATC	55592	20	AAACTTGCCCCATTCTACTA	53909	20	254	3123	3377
scaffold2184	3	p2	(TG)6	12	4100	4111	CGGACCTGGATAGAGTAGAT	54940	20	CTGAAGGGAGCACTACTAAA	54099	20	342	3945	4287
scaffold2185	1	p2	(GT)6	12	1627	1638	GTTCAGACTGTGAGCGATAT	55007	20	TGAACGACTGCTCTCTCTAT	55420	20	218	1524	1742
scaffold2190	1	p2	(AG)6	12	943	954	GCAATACCACCTTCCCTAAA	55008	20	CAACTTGATTGCTGCTCTTAA	54774	21	334	744	1078
scaffold2190	2	p2	(AT)6	12	2753	2764	CAGCCTAACACACACAAAAT	54402	20	TTCTTTTGGGTGGGGATATC	54664	20	194	2690	2884
scaffold2193	4	p2	(CT)6	12	5052	5063	CTGGAAGAAGTCAAAGCTATT	53530	21	GGGCTTTCTCTTTGGAGATA	54424	20	182	4987	5169
scaffold2194	2	p2	(GA)6	12	4919	4930	ATCAGCGAGAGAAGGTAAAG	54602	20	CCGTGATGACCAAACTACTA	54528	20	238	4876	5114
scaffold2201	1	p2	(AG)6	12	1318	1329	GGTCAGCTTCACATGAGATA	54570	20	GCAGATGAGCTTGTCAAAAT	54561	20	295	1298	1593
scaffold2201	3	p2	(CA)8	16	3761	3776	GACAGTTGTCAAGCGATTTT	54839	20	GGGAAGGCTACAGCTTTTTA	55333	20	291	3565	3856
scaffold2207	2	p2	(TA)9	18	243	260	CACATTGCACCCATGTTTTT	55610	20	GAGTACCTTTCCTGGACTTAA	54297	21	190	137	327
scaffold2207	4	p2	(CA)6	12	3301	3312	CCCCTTCTGAGCTTCTTTAA	54650	20	AGCCACCCATTTGAATTCTAT	55206	21	313	3155	3468
scaffold2208	6	p2	(TA)6	12	2992	3003	CCTGGAGAGGTACTTTCAATTA	54904	22	GTGCCAGTTCATTGCATAAG	55330	20	328	2941	3269
scaffold2209	2	p2	(TG)8	16	3605	3620	TTGTTGTGGGCTCTCATTTT	55741	20	AAGATCCCCACCTGTTTTAG	54614	20	340	3563	3903
scaffold2210	5	p2	(TG)9	18	3194	3211	GGATTGCTTGGTCCTCTAAT	54790	20	GCATGTGGCAAACAAATAAT	53342	20	223	3061	3284
scaffold2211	4	p2	(CT)9	18	1238	1255	TACCAGTGTTGCTCCCATTA	56143	20	GCCAGCTCAGAACAAAAAT	54158	19	244	1188	1432
scaffold2218	1	p2	(CT)16	32	376	407	TCTTTGGTGGGTGAACATAA	54455	20	ATATGTTCACTGACCATAAC	50209	20	173	353	526
scaffold2219	3	p2	(CT)10	20	1965	1984	GACGAATTCAGTCCCAAAAT	53888	20	TGAACTGAAGCAATTCCAATTT	55068	22	331	1739	2070
scaffold2221	2	p2	(AT)7	14	4360	4373	CCTTACTTCACCCCATGAATA	54683	21	CATTTGTGCTCACGTGTATAG	55087	21	237	4285	4522
scaffold2222	3	p2	(GA)8	16	3531	3546	GCATCTTCGACGTGTTTTAG	55161	20	ACTCCCCTCACCTACTAATG	55326	20	337	3285	3622
scaffold2223	2	p2	(TC)7	14	294	307	TAACTCCCTTGAGCCCTTAA	55433	20	TGCACACAGCTTACCATATT	55032	20	334	217	551
scaffold2223	3	p2	(GA)7	14	497	510	GCTCCATCTGACGTCATATT	55044	20	TGCACACAGCTTACCATATT	55032	20	205	346	551
scaffold2224	1	p2	(AT)7	14	127	140	GGGAGGTGCGTCTTTAATAT	54920	20	CCTGTGCCTTTGTTGTTTAT	54365	20	204	33	237
scaffold2227	1	p2	(AC)7	14	3406	3419	GTCTTGGATCTTGCCAAAAA	54365	20	ATTGGCCCCACAGAATTTTT	56052	20	221	3280	3501
scaffold2229	1	p2	(GA)6	12	1402	1413	TGTTTGGCATTGCAGAATTT	54917	20	TCCTTCCTAGCAGTCAAAAT	53934	20	299	1173	1472
scaffold2229	2	p2	(CT)11	22	4607	4628	TTTTGATTGCCAGCCATTTT	54882	20	AGGCAGCTACCTCATCTAAT	55385	20	254	4529	4783
scaffold2231	1	p2	(AT)6	12	2339	2350	ACTTGATGGAACGACTCTTAA	54616	21	ATACCCCGAAGAGTGTTTTT	54557	20	279	2227	2506
scaffold2231	2	p2	(AT)6	12	4031	4042	TCTTGCCCATCAGAACATAT	54078	20	AGCTAAGCTTTCCAACTTATTC	54453	22	314	3795	4109
scaffold2232	1	p2	(TC)7	14	888	901	ATGGTGTCGATGGAGAGATA	55135	20	GCCTTATCCCAAGCCAATAA	55445	20	345	839	1184
scaffold2237	2	p2	(CA)11	22	1902	1923	TGTTGATGCAAGTACGTAGTA	54745	21	GAGCCTGGAATCTTGGATTA	54496	20	312	1788	2100
scaffold2238	2	p2	(TC)7	14	3548	3561	AGCAACAATGTATGCAGATTTT	55225	22	ACCGTCTCTTCTTCCAATAT	53448	20	254	3423	3677
scaffold2238	3	p2	(AT)7	14	4367	4380	TGCTCTTGCCTCTTGAATTT	55535	20	CTGTGAAGGCCTAGCTAATC	55332	20	198	4303	4501
scaffold2239	2	p2	(AG)13	26	3601	3626	GCCACACTGACAAAACATTA	54417	20	CCTTCTACTTTGCAACATCAATA	54973	23	317	3354	3671
scaffold2240	2	p2	(TG)10	20	2825	2844	TGCATGCCCTCTACATAATG	55275	20	TGGATCGGTTGCTTGAATTT	55921	20	217	2772	2989
scaffold2243	2	p2	(CT)17	34	3210	3243	ACCAAATCAAAGCCCAAAAA	54409	20	CCCCACAACCCAATTATCT	54354	19	322	3005	3327
scaffold2243	3	p2	(TC)6	12	3512	3523	CTTGGTTCGGTTTTGGTATT	54087	20	TCCCACAAATCCAGAGTATTC	54998	21	185	3460	3645
scaffold2246	1	p2	(AT)8	16	433	448	CCATGAATGGCCACTCATAT	55230	20	CTCAAGACCTGAGCACATTA	54792	20	266	266	532
scaffold2248	2	p2	(GT)7	14	1414	1427	GACATAGGCATGGACTAGAT	53702	20	AACAAGCACACTTCCAAAAA	54413	20	309	1327	1636
scaffold2256	4	p2	(AT)6	12	834	845	CTGGCCAATGTCATTGATAAG	54972	21	TGGTTAAACGAGGACTAAAA	52058	20	162	808	970
scaffold2274	2	p2	(GA)12	24	2369	2392	CAGTTGCTCTACGGAAAGATA	55169	21	TGGCATGATCAAGTATGTTAAA	53791	22	209	2207	2416
scaffold2277	1	p2	(TG)7	14	2030	2043	TCAAGCAACTTCCATCCAATA	55184	21	GAGCGCATGACACAATAAAA	54991	20	263	1850	2113
scaffold2278	1	p2	(AG)6	12	3761	3772	ACATGTTGAGTCCTTCAAAAA	53832	21	GCGGCTTTCAGTTTGTTATT	55172	20	313	3646	3959
scaffold2283	2	p2	(TC)7	14	3524	3537	GCCCTGTTGCACAAAATTAG	55813	20	GATGGGTGAGCCATTTCTAT	54861	20	347	3212	3559
scaffold2290	1	p2	(CT)7	14	1892	1905	ACTTGGTATGCGGGTTTTTA	55246	20	AGCAACAAACTAAGAAGAAAAT	52490	22	335	1636	1971
scaffold2296	2	p2	(GT)7	14	1638	1651	TCCTGTCGTGGTCTGTTATA	55314	20	GAGACCCCAATCAGCTAATT	54790	20	205	1588	1793
scaffold2296	3	p2	(TC)9	18	2650	2667	GATACACCTTTGCCTGTAGAT	55095	21	CCTTGTTCCATCAGCACTATA	55098	21	205	2614	2819
scaffold2300	1	p2	(TC)6	12	153	164	ACCTCTGCTTATGGAAGTAAAA	55079	22	AAGTCCTGAGAAGCGTTAAG	55124	20	274	105	379
scaffold2302	3	p2	(TC)8	16	508	523	CATTTGTGGGTCCCAATTAC	54517	20	CTTCTCCGGTGTCACTATTT	54803	20	271	332	603
scaffold2302	4	p2	(TC)6	12	890	901	CTGTGATTGTTGCCCTATCT	55120	20	TGGTAAATGGGTCATCTCTAAA	54506	22	235	696	931
scaffold2306	2	p2	(AG)10	20	1615	1634	CCACTATCTGGGGAGTTAAT	53475	20	GACCAGCTTGTAATGCTATTG	55013	21	245	1481	1726
scaffold2306	4	p2	(GA)8	16	1993	2008	AGAAGCTCACTGCAAATATCT	55004	21	GTGTAGGGGTTGGCATAATT	55373	20	315	1860	2175
scaffold2307	1	p2	(AT)6	12	949	960	CGGTGCTTTTACTCCCTTAT	55143	20	CTGGACATGCACCTTCTAAT	55120	20	332	656	988
scaffold2308	1	p2	(TG)9	18	145	162	TGTCTGTAAGTACTGTTGGTTAT	55027	23	ATTTTCATGCCCGGTTAATC	54295	20	240	15	255
scaffold2309	1	p2	(TC)6	12	112	123	TGGAGATCGATTCCAAAGAATA	54701	22	AGAACAAATTTTCACCGATTA	51657	21	200	46	246
scaffold2312	1	p2	(AG)13	26	4010	4035	TAGCCCCAAGTTCGAAAAAT	55233	20	GGGTGGGTCGTTACAATTTA	55359	20	310	3907	4217
scaffold2313	1	p2	(AC)9	18	1408	1425	GGAAGTGATGGCGAAAATTT	54841	20	CCTTCAGGTGGGGAATAATT	54649	20	174	1382	1556
scaffold2313	2	p2	(AG)8	16	4142	4157	ACTTCTTGGCAGCCTAAAAA	55445	20	GCCCAATCCTCTCTTTTATCT	55050	21	329	3962	4291
scaffold2321	2	p2	(AC)14	28	2955	2982	GAACTTGCACTGTGGAAAAA	54924	20	AGCATGTGAGCAAGGAATTT	55899	20	202	2847	3049
scaffold2324	2	p2	(TG)7	14	922	935	GTGTAACTGCTTCGCAAAAT	55204	20	AGCATTTTACTGGGCCATTA	54964	20	178	902	1080
scaffold2324	4	p2	(GA)8	16	3772	3787	TACGTGTACACCAGCTTATG	54934	20	TGCATTTTCGTCCAATATTT	51678	20	215	3700	3915
scaffold2326	1	p2	(TC)6	12	158	169	TCCACAAGCTTCTCCATTTA	54250	20	GCTGTTGTTGTGAGGATCTA	55095	20	278	103	381
scaffold2326	2	p2	(TC)7	14	997	1010	GGTCTGGTTTGCTTGTAAAG	54805	20	AGGTCCATGGTTACCCTAAA	55401	20	277	853	1130
scaffold2327	1	p2	(CA)6	12	3361	3372	AGGTTCGGCAAGTTTGTATT	55556	20	TGAGCTTAGACAAAGGCTAAA	54864	21	285	3231	3516
scaffold2327	2	p2	(CT)11	22	4725	4746	ACCAATGCCAGAACCTTATC	55392	20	GCACACAGAAAGGCATTTAA	54774	20	264	4688	4952
scaffold2335	2	p2	(AC)10	20	4451	4470	ACCTCGCAACAGAAAATAGA	54700	20	GGTCTGTTGAGCTGGTTATA	54477	20	260	4271	4531
scaffold2336	2	p2	(CA)6	12	2965	2976	CTTGATGGGCTTTGTGATATC	54694	21	ACTGAACTTGTTTGTGGAAAAT	54938	22	309	2760	3069
scaffold2340	2	p2	(GA)7	14	3360	3373	CGTATCGGATGGCTGAAATT	56000	20	TTCTTGAGCACACACTTTTT	53852	20	205	3286	3491
scaffold2341	2	p2	(TG)6	12	3050	3061	AGAAAGCATTTGAGGATGAAATT	55087	23	TTTTTCACTGCCCTGTTTTT	54376	20	345	2923	3268
scaffold2342	2	p2	(TC)6	12	573	584	ACATGCACCCCAACATAAG	55447	19	TGACTTGAGAGGAGCATTTT	54568	20	184	452	636
scaffold2344	2	p2	(CA)9	18	226	243	AGGAAAGGTATTGGGTCATAA	53887	21	GCTGCTCGGATATCATAGTA	53955	20	348	160	508
scaffold2344	3	p2	(AT)10	20	826	845	CTTGCCACTTACCAGGATAA	54736	20	CTGCAGCCCTAACATCATAA	55204	20	286	666	952
scaffold2348	1	p2	(GT)9	18	628	645	TCCCAATTGCTGTTTTGTTTTA	55267	22	AGCCAACAAAGACAGAAAAA	53811	20	291	553	844
scaffold2354	1	p2	(GA)24	48	4494	4541	CTGTCACTCTGCCTGTAAAT	55082	20	AGCGTGGAGGAGATGATAA	55174	19	304	4292	4596
scaffold2355	1	p2	(CT)6	12	543	554	AGGGGCATGTATGTCAAAAT	54950	20	CGCATACATACACAAACAAAAA	54264	22	347	241	588
scaffold2355	3	p2	(TC)6	12	1643	1654	CACTGTTTCTCTTCCCCTAAA	55144	21	GCATGCAGCCTCTGTATT	55069	18	240	1575	1815
scaffold2356	1	p2	(AT)6	12	1091	1102	GGTTAACTTTTCTGCATCCATAT	55003	23	GAGGTGCAGATGACTACTTAT	54555	21	316	853	1169
scaffold2356	2	p2	(GA)11	22	3900	3921	CCGTGCCGCTTATTAATATG	54739	20	GAACCAAGACCAATGCATTA	53852	20	314	3678	3992
scaffold2356	3	p2	(GA)8	16	4136	4151	TGAACCTGTGGTTTCCATAT	54211	20	GCCATCCACATAGCTACATTA	55243	21	159	4026	4185
scaffold2362	2	p2	(GA)6	12	2741	2752	GAAGCCAACCACCAAATTTA	54343	20	ATGCAGATGTGGTCAATAAG	53346	20	334	2447	2781
scaffold2365	1	p2	(AT)8	16	230	245	ATGGACAGGAGCAACTTTTA	54545	20	AACCACTGTTTGCTGCAATA	56143	20	347	193	540
scaffold2365	2	p2	(GA)12	24	309	332	ATGGACAGGAGCAACTTTTA	54545	20	AACCACTGTTTGCTGCAATA	56143	20	347	193	540
scaffold2367	1	p2	(AG)17	34	1370	1403	GTGCACAGCTGAGAAAATAG	54711	20	TGCTAGTGACAATCCTGTATT	54355	21	334	1130	1464
scaffold2368	1	p2	(CT)7	14	4807	4820	GGCATGAAAACCAGCAATAA	54810	20	GCCTTGAACGCTTTGTTATT	55172	20	335	4779	5114
scaffold2370	2	p2	(CA)7	14	3086	3099	AGGATACAGTTTCAAGCTAGTA	54014	22	GTTCCCAGTCCAACCTTAAA	55162	20	252	3025	3277
scaffold2378	2	p2	(AT)9	18	4578	4595	CTGATTCTGCCACCATACTA	54241	20	GCCGTTTTGGACCTTTATTC	55251	20	325	4482	4807
scaffold2379	2	p2	(AG)6	12	3943	3954	TCCATGGTAGCTGAGATACTA	54714	21	TCAATCTCACTCAGGACAATA	53708	21	185	3808	3993
scaffold2382	1	p2	(TA)9	18	1498	1515	TGAGTAGGGCTTCTTCTTATC	54172	21	CACAGAAACAACTGCTGAATA	54434	21	325	1323	1648
scaffold2384	2	p2	(CT)9	18	2532	2549	TGAGTCACCAAGTCGAATTT	54923	20	CTACCGAAGCCAATGTAGAT	54651	20	270	2491	2761
scaffold2385	2	p2	(TA)9	18	4518	4535	ACACATCCCAAAACCATCTA	54211	20	CCCAGTGTCACCTCTAGAT	55085	19	317	4334	4651
scaffold2386	3	p2	(TA)8	16	1675	1690	CTGCTGTCCTGCATTTAAAA	54473	20	TCTTGGCGACTTACCTTTTT	55194	20	343	1642	1985
scaffold2386	6	p2	(AT)7	14	4760	4773	TGCAACGTCTCAAGAATTTT	54045	20	ACACTCTTTTGACTTTGGTAAAT	54655	23	229	4615	4844
scaffold2389	2	p2	(TC)10	20	921	940	GGACAGTTTTACAGCCAAAAT	54930	21	CCCACTGACACACACATATT	55355	20	321	640	961
scaffold2400	1	p2	(GA)6	12	2076	2087	GTGAGACAGACCCCAATTT	54666	19	GCTTCAGCTACCCATCTATT	54601	20	207	1940	2147
scaffold2402	1	p2	(TG)7	14	1591	1604	TGCCCCACACATGAATAATT	55263	20	CGGCACTCTGTCTTTTATCT	55194	20	248	1426	1674
scaffold2404	1	p2	(AC)6	12	4494	4505	AAGCTCATGCAAACGATTAA	53893	20	GTGTGTTTGCATGGTGTATA	53909	20	309	4318	4627
scaffold2404	2	p2	(AC)6	12	4623	4634	CACACACACTGTATGAGTACTA	55009	22	AGGTCCCATTGCTTTCAATA	54580	20	311	4496	4807
scaffold2406	1	p2	(AT)6	12	1294	1305	TCGGCAAGGATGTTTCTAAA	54974	20	TGTGTCACCTGACCCTAATA	55168	20	214	1113	1327
scaffold2408	2	p2	(TC)6	12	3476	3487	CCAGCTCTCTGCACAATAAA	55745	20	GCGATGTTACATTGGGAAATT	55172	21	269	3296	3565
scaffold2409	2	p2	(AC)9	18	2890	2907	CACAGCCGAGATCGTAAAA	55367	19	TTCATTTGCTGGCTGAATTT	54316	20	301	2795	3096
scaffold2413	1	p2	(AT)6	12	4964	4975	CCACAGGTTCACCAACTAAA	55488	20	CGCGGTTAACAGCATTATTC	55556	20	153	4931	5084
scaffold2415	3	p2	(AG)6	12	1160	1171	AGGCTTGAATGCACTGTATT	55311	20	AACAAGGATGAGGCAATCTA	54006	20	344	960	1304
scaffold2425	2	p2	(AT)6	12	981	992	CTCCTCTCTCTGTCGTTTTA	53884	20	AGCTCAAATTTGTAGCAATTT	52547	21	326	730	1056
scaffold2426	4	p2	(AC)6	12	4198	4209	TGGTACCAGCTCATCAAATA	53726	20	CTGATGCGGATCTGACTTAA	54977	20	269	3974	4243
scaffold2431	1	p2	(TC)9	18	4260	4277	AAGATGCTGAGGGTCAAATT	54898	20	TGTTCTGTGGCTCATGATAT	54118	20	252	4162	4414
scaffold2432	1	p2	(TG)6	12	3445	3456	GATGTGTCCTTTGCTCTAGTA	54782	21	CAGTGACTTGAGACAGTTTAG	53939	21	334	3243	3577
scaffold2435	3	p2	(GA)8	16	2871	2886	ACTGCTTGAGGTTCAACTATT	55131	21	AGAAGCCAGCAGAAGAAAAA	55464	20	278	2741	3019
scaffold2435	5	p2	(CT)6	12	4488	4499	CCTCGCTGTTTTCTAGGTTAT	55414	21	TCCACGTGTTACCACATAAG	55121	20	301	4438	4739
scaffold2437	1	p2	(AT)9	18	172	189	TCGACTGTCTTTAGACCATAA	53776	21	GCAGCAGCATTTTGTTTAAG	54400	20	192	108	300
scaffold2443	2	p2	(CT)7	14	2178	2191	AACATATGCAACCCGAATTT	53811	20	TGAGGGAAGCTTGTGATAAT	54006	20	343	2016	2359
scaffold2444	3	p2	(TG)7	14	3722	3735	CAACTGCAGCTTTCCAAAAT	55338	20	GTGGCTGCATTCTATGAAAAA	55096	21	340	3496	3836
scaffold2447	3	p2	(TC)6	12	1727	1738	GCATACCCCAAACTCCTTAA	55008	20	CGGCAATTAAGGGGACTATT	55181	20	219	1667	1886
scaffold2452	1	p2	(GA)17	34	4050	4083	AAGCAGGTCACTTCCAATAA	54545	20	TCCGAGTGTTCCGATTTATT	54492	20	298	3881	4179
scaffold2458	3	p2	(GA)6	12	1677	1688	CCTACTCTCTGGCCAAAAAT	55015	20	TGCTGTTGGTGAAAGGATAA	54858	20	253	1512	1765
scaffold2460	4	p2	(AC)6	12	4739	4750	CCCCATTTTCACCACAAAAT	54586	20	CACACTTTCACCCGAATAAA	53839	20	303	4694	4997
scaffold2461	2	p2	(TG)7	14	3714	3727	CTAGGATGGAAGCCCTTATG	54672	20	AAGCACAGCTGAAACAAAAA	54810	20	265	3519	3784
scaffold2461	3	p2	(CT)9	18	3933	3950	TAATTGTAGGCGCCCTTTTT	55610	20	GTCAAATCCCCAAGTTGTTTTA	55090	22	307	3750	4057
scaffold2463	3	p2	(AG)7	14	1791	1804	GGGTCTATAACTTGCAGGATAA	55044	22	CCGAGACTCCAAGAGAAATT	54789	20	316	1557	1873
scaffold2463	4	p2	(CT)6	12	2663	2674	CCTTCTGATGATCCCCATAA	53849	20	AACACCGATGAACGTAAAAA	53785	20	161	2581	2742
scaffold2464	2	p2	(CA)10	20	4830	4849	TCACCACTGTCACTGTAAAT	54218	20	AAACCCTAGAATTCACTATATTT	50937	23	175	4799	4974
scaffold2466	2	p2	(TC)6	12	4564	4575	GGCTCATTGGACCTCATAAT	54861	20	CAGTTGTCAATAGCCGTATTG	55056	21	293	4309	4602
scaffold2469	2	p2	(AT)9	18	2481	2498	CGCTGAAGTTTTGTTTGTTAAA	54658	22	TGGTTGAGCAGAATTGTTAAA	53916	21	285	2283	2568
scaffold2470	4	p2	(AT)6	12	3190	3201	GTCCCCAACATCATCCTTAA	54700	20	TCTATGTGCATGGATTGAAAAA	54330	22	220	3042	3262
scaffold2471	3	p2	(AT)7	14	4524	4537	CTTGCTTTTAATCCCACAAAAA	54006	22	ACTCTGTCGATGCTGAAAAT	55082	20	311	4397	4708
scaffold2472	3	p2	(AT)11	22	2540	2561	TGCTTGCTTACTGCTTAGAT	54757	20	TTCCAACACGCCAAAATTAC	55087	20	239	2362	2601
scaffold2474	1	p2	(AC)8	16	3565	3580	TGACTGAGTGTTGCACATAT	54690	20	TGCTAATACATGCACACATAT	53082	21	315	3295	3610
scaffold2477	1	p2	(CA)10	20	4209	4228	TGAGGGGCAATGAGATATTC	54568	20	GTTCAGTGCAATGAAGCTTAA	55060	21	226	4175	4401
scaffold2478	2	p2	(CT)6	12	726	737	TCCAAGATGGCGTCTAAATT	54736	20	AGAACAAGAACTGCTGGTATT	55131	21	287	475	762
scaffold2485	1	p2	(AT)9	18	1293	1310	GGCTAGAAGAGTTCTTGGATTA	54997	22	ACCTGAAAAAGCAAGTATCT	52361	20	278	1058	1336
scaffold2491	3	p2	(AG)6	12	2644	2655	ACCCTCTCCATTTCCCATAT	55217	20	GGGGTTGGGGAACTAGAATA	55886	20	229	2547	2776
scaffold2493	1	p2	(AT)6	12	173	184	ACGTTGAACCTCACTTAATC	53281	20	GGGCCAGACTTTAGCTTAAT	55097	20	295	49	344
scaffold2502	1	p2	(TC)19	38	902	939	CCACCTCCATGCATGTAAAG	56471	20	CAGTTTACAAGTCCAAGCAATA	54672	22	219	881	1100
scaffold2502	2	p2	(TC)11	22	2577	2598	AGGGATGGCTTCAGAAAATT	54863	20	CAGGTGCATGGATTCAATTT	54492	20	309	2481	2790
scaffold2503	1	p2	(CT)6	12	317	328	CTCCACATCTAACGGTTCTAT	54569	21	AGGGCTTGAGAGATGATATG	53983	20	284	134	418
scaffold2505	1	p2	(AT)8	16	2883	2898	GCCTGGTCCTTGTTTTATTG	54841	20	CAACAGCACAAGTGGAATTT	54981	20	312	2725	3037
scaffold2508	2	p2	(TC)11	22	1984	2005	AATGCTTCAGGAGGGAAAAA	55105	20	TGCAAAATAGCATGCATAGTA	53661	21	276	1769	2045
scaffold2509	1	p2	(TA)12	24	1954	1977	TGAGTATTCAGGGGCCTAAT	55264	20	TCCACGTGGCTATGTTTTT	55005	19	325	1798	2123
scaffold2516	3	p2	(CT)7	14	4875	4888	TGTACTACAGCTTGCCAAATA	54946	21	ACAGATTGGATGGGTCAAATA	54569	21	201	4717	4918
scaffold2527	2	p2	(CA)8	16	2574	2589	CCTTGCCTGTGACAAAATAC	54875	20	CTTGCGAAGGAGTCCTTTAT	55162	20	276	2478	2754
scaffold2532	2	p2	(AG)7	14	4522	4535	CGTTTGTTGAGCCCATTATC	55056	20	GCCTTGTCTTGTTTGCTTTA	54704	20	283	4435	4718
scaffold2533	1	p2	(AC)8	16	1048	1063	CAAGCGTACACATTGGATTAG	55056	21	GAGAGTCTCATGGATTGGAATA	54783	22	288	997	1285
scaffold2537	1	p2	(AG)7	14	1583	1596	CTGCAAGTGGCTGAACTATT	56033	20	CTGATAGCCATGTGTCCTTAT	54871	21	336	1296	1632
scaffold2537	2	p2	(TA)10	20	4513	4532	TTTGCGTCGAGGTACTTTTA	55064	20	AGAGCATATGAGCCATGTAAT	54542	21	212	4463	4675
scaffold2543	2	p2	(AT)7	14	914	927	CCTGCCTTCACCAGAAATTA	55324	20	CGAGAAACTAGTCGCCTAAA	54964	20	293	834	1127
scaffold2543	3	p2	(GA)9	18	3448	3465	TCTTTGCTGCTGTGCTAAAA	56169	20	GCGTGTTCCTTCTGCTTATA	55575	20	258	3287	3545
scaffold2545	1	p2	(AC)6	12	1456	1467	CTTTGAGAGCAGCAACATTA	53917	20	ACTTTGTGGGTCATCACATAA	55115	21	286	1204	1490
scaffold2546	1	p2	(CT)7	14	254	267	GCCACAACATTGCAAAGAATA	55658	21	GGAGTAGGAGCTGAGTAAAA	53802	20	293	147	440
scaffold2546	4	p2	(AG)6	12	2031	2042	AGCTTAGTGTGTCCATTTTT	52975	20	GCTCCACCACCTCTATCT	54874	18	307	1767	2074
scaffold2546	7	p2	(TA)7	14	3830	3843	ACAAATTCCTGTCCCCTTTA	54098	20	GGTCACGAGTTGAGGTTTTA	55338	20	286	3623	3909
scaffold2547	1	p2	(TA)7	14	1311	1324	TCATGTGGTGCTCAGAATTA	54360	20	CAATCTACTTCCACCCCTAAT	54383	21	289	1103	1392
scaffold2547	2	p2	(AC)10	20	2220	2239	TTGGGAAGGTTTGCAATCTA	54823	20	CCACCACCCATACACAATTA	55012	20	216	2183	2399
scaffold2549	1	p2	(GT)6	12	441	452	ATCGATATGCCAACCGTAAT	54700	20	CACATCCAGTACCGACATAA	54599	20	290	335	625
scaffold2550	4	p2	(AT)7	14	3190	3203	CCACTGGCCCATATCTTATG	55343	20	GTGTCCTCTTTCTGCCATAT	54825	20	209	3152	3361
scaffold2556	2	p2	(TC)9	18	4756	4773	ACCATTGCAAATCCCAAAAT	54238	20	TGTTGGAGTTGGTGGTAGTA	55703	20	282	4703	4985
scaffold2557	3	p2	(TC)6	12	4127	4138	TAGGCTTAAGGGCACATAAC	54818	20	GCTTTTCCACAGTGGTTTAG	54805	20	315	3970	4285
scaffold2562	3	p2	(CT)6	12	4809	4820	ATATGCCAAAACGCCAAAAT	54775	20	GACAAAAGGAAGGGTACAAAAA	55025	22	333	4616	4949
scaffold2564	2	p2	(TC)10	20	2335	2354	GCTCCCTGTTTTGCTAATTT	54432	20	GGATATCACCCCAGGAAAAA	54664	20	349	2281	2630
scaffold2567	2	p2	(TA)6	12	1224	1235	GCAGGTGGTAAGTTGTAAAT	53487	20	ACACACACACAAGTTCATTA	52975	20	341	974	1315
scaffold2567	3	p2	(TA)7	14	1375	1388	GGACCAACAAGATGACAAATA	53804	21	GCCAAGCTTCCTTCCATTA	55137	19	193	1322	1515
scaffold2567	4	p2	(AG)6	12	1628	1639	GGAAGCTTGGCAGATGTAAT	55785	20	TGCAAAAGCAGATTCTCTTAA	53725	21	203	1505	1708
scaffold2567	5	p2	(TC)6	12	2211	2222	GTGGGGGCCTATTTCTTTTT	55862	20	GCCTAGGGCTCTTCATAATA	53676	20	343	1989	2332
scaffold2568	1	p2	(CT)6	12	4162	4173	ACAGAAACTATGCCAAGAATTT	54247	22	TGTGCCTGTTAGTCTGATAA	53697	20	238	4093	4331
scaffold2573	1	p2	(AT)6	12	2082	2093	GTGGAATTACAGGGCCATAT	54840	20	GGGGTTAACCAGATTGTAATG	54228	21	237	1904	2141
scaffold2574	4	p2	(GA)6	12	2585	2596	AGAGTTCTCGTGTGCTTATT	54428	20	GGTGCCCCACTTTCTATTT	55027	19	178	2457	2635
scaffold2577	2	p2	(AG)6	12	4732	4743	TCAAAGCTGAAAGGTTTTAAG	52546	21	TCCCACACTCCAGTATTTTT	54138	20	217	4697	4914
scaffold2578	2	p2	(TC)13	26	2711	2736	AGGGAGAGGTAGTGATGTATT	54882	21	CAGGACAAACCCCTTGATTA	54926	20	247	2512	2759
scaffold2584	3	p2	(CT)13	26	4469	4494	AAACTGAGAGGGTCGTAGAT	55286	20	GCCATCCGTTCACGAATAT	55478	19	311	4413	4724
scaffold2585	4	p2	(AG)7	14	4899	4912	GCACCACCCATAGCATTATA	54961	20	ACCAAACTAGCCCTTAAATA	51374	20	212	4753	4965
scaffold2588	1	p2	(CT)9	18	2022	2039	AGGACGAAAGAAAGGAAAAA	52923	20	ATAGAGAAGCGTCACCTTTA	53510	20	210	1893	2103
scaffold2588	2	p2	(CT)8	16	2201	2216	TGAATTCCTAAAGCCCTTTTT	53533	21	ACACTGCCTACATCAACATTA	54933	21	330	2154	2484
scaffold2588	5	p2	(TA)8	16	3830	3845	GTAGACTGCCCCTTCAATAG	54940	20	TGTGGTCCTTGTGGATAATG	55032	20	269	3727	3996
scaffold2590	2	p2	(GA)10	20	2598	2617	CCAAAACACGACCCAAATTT	55261	20	CAATTACACGTCCGCTAAAT	54134	20	349	2414	2763
scaffold2590	3	p2	(AC)8	16	3083	3098	ACTCAGACAAGCACATGTATA	54391	21	GGCCATTTGAGCTGTTAATT	54503	20	304	2850	3154
scaffold2591	1	p2	(AG)7	14	2718	2731	AGAAAGCCAAGGTTCAAATT	53524	20	TGTGCTGAGACTCATGTTAT	54087	20	165	2650	2815
scaffold2592	1	p2	(AT)6	12	1087	1098	AAGTGATTCCCTTGCTATCT	53688	20	TGGCCTCGCTTAGCTATATA	55302	20	347	782	1129
scaffold2596	2	p2	(TA)6	12	685	696	TAGAATGCGCCACACAATTA	55451	20	TCAACGCGTCAATGAGATAT	54991	20	347	393	740
scaffold2596	4	p2	(GA)6	12	2176	2187	TGTTGTGAAATCGACCAAAAA	54815	21	TCCACTAACTGGTGCAAATT	55152	20	268	2084	2352
scaffold2597	1	p2	(GA)10	20	2782	2801	TTCCACCTGCAAGAAGTATA	53655	20	CTCTGGATGCAGGGAAATAC	55592	20	224	2691	2915
scaffold2598	2	p2	(AC)11	22	1127	1148	CTTCCCCTGTAGTCAACTATA	53503	21	TGCTTGGGGAGAATGAATAG	54793	20	314	1106	1420
scaffold2599	1	p2	(TA)7	14	612	625	ACGTTGATTGAGAGGCATAT	54533	20	AGCTGTCCCACTAGACTTAA	55184	20	175	487	662
scaffold2602	5	p2	(TC)9	18	4642	4659	ATCCAGACACGAGAGAAATT	54083	20	TGGTTTCCAGCAGTGTAGTA	56098	20	346	4362	4708
scaffold2606	1	p2	(AT)11	22	327	348	GGAAAGAATGGGTGTGATTTT	54606	21	TCACCGTCCTTAAGCATATC	54665	20	213	250	463
scaffold2611	2	p2	(AG)8	16	3052	3067	CGATCATCCACCGACTTATT	55057	20	GCCACTTCTGTTGCAATTT	54781	19	265	2905	3170
scaffold2612	1	p2	(AG)10	20	1977	1996	AACAAGTGTGAGTGCTAATG	53847	20	TTGCCCCTGTTGAGATTTTT	55712	20	301	1924	2225
scaffold2613	2	p2	(TG)7	14	1429	1442	GGCTCCAAACAAGTCATATG	54355	20	AGTACGATTCACTGAGCAATA	54505	21	291	1329	1620
scaffold2619	1	p2	(AG)7	14	2844	2857	AATGGACTGCATGCAATAAG	54306	20	GTAGGTTTTTGGGCGTAAAT	54169	20	338	2572	2910
scaffold2621	4	p2	(CT)12	24	3766	3789	ACATGGCAAAAGGTGAAAAA	54447	20	ACACTGTCTAGGGTTTAATTT	52348	21	257	3566	3823
scaffold2622	2	p2	(AG)8	16	3319	3334	AGCAAGGCCTGTTGTAATT	54941	19	GCAGGAGTGACAGGATTTT	55083	19	159	3287	3446
scaffold2626	2	p2	(AG)6	12	519	530	GCACACCAGAAATGGAAAAA	54961	20	GCTTGGCTAGCCTGAAAAT	55854	19	348	358	706
scaffold2626	3	p2	(AG)6	12	4651	4662	CAATGAGGCTTTCTCCTTTTT	54626	21	ACACCAAGGTATAGTGCATTA	54333	21	215	4492	4707
scaffold2627	3	p2	(TG)8	16	2282	2297	GGGGCAAATACAAGCTTATC	54399	20	ACCTCCTCATCCTGGAAAAT	55781	20	163	2193	2356
scaffold2631	1	p2	(TC)7	14	2547	2560	AGTTCTGTACCACGAATTAC	52701	20	CCGTCCAATCCGAGTAAAAT	55546	20	192	2399	2591
scaffold2634	3	p2	(GA)6	12	4232	4243	ATTCATCATGGCCAGAAAAA	53372	20	GCTTCCTGCTATCATCATCTA	54691	21	317	4164	4481
scaffold2636	3	p2	(AT)9	18	4301	4318	TGCCAAATCAGCTTTGAAATA	54330	21	CTGCTGCCATGTAACAATAA	53963	20	337	4090	4427
scaffold2638	3	p2	(AC)8	16	3655	3670	GGCAGTGTTTTCCATCTTTA	53781	20	GACTGAGGAACCTGCTATTC	55261	20	245	3590	3835
scaffold2645	1	p2	(AG)7	14	1513	1526	GCCTCCCCTAACCTAATTTT	54660	20	AGCTCTTCCTCTTCCTAAAA	53245	20	248	1325	1573
scaffold2646	4	p2	(AT)6	12	4108	4119	TTTGGTCTGGTTGCTGTATT	55152	20	AGTTGTTGACTTGCCTATTG	53806	20	252	4038	4290
scaffold2646	5	p2	(AT)7	14	4704	4717	CACATAACGCAACCCATCTA	55548	20	TCGGTGCTTTCTAGGATAGA	55077	20	149	4675	4824
scaffold2650	2	p2	(TA)6	12	1399	1410	GAGGATTGGGGAGTGAATTA	54090	20	CAAGCGGCTAAGTTGTAATT	54300	20	329	1131	1460
scaffold2664	2	p2	(TG)6	12	492	503	CGCGTGTTAAGAAAAGGTATT	54906	21	AGTCATGCCATTAGCCAATA	54462	20	338	211	549
scaffold2667	1	p2	(AT)8	16	713	728	GGCTTCATTCCCCACATAAG	56156	20	TTCTTGGCATCTACGCTTTA	54785	20	226	591	817
scaffold2669	2	p2	(AG)7	14	2976	2989	AGAAGGACTACCCCCTTTAG	55220	20	ATTTCCAGAAGGGGCTACTA	55190	20	180	2910	3090
scaffold2674	2	p2	(GA)6	12	465	476	CGCTGAGTCACGAGATAAA	54791	19	GAGGACAGGTCTTCACTTTA	54028	20	298	279	577
scaffold2680	1	p2	(AG)6	12	1413	1424	GCATGTCCCTGTTTCCATAA	55699	20	TGTGACCTCTTAAGCCTAAT	53336	20	235	1308	1543
scaffold2680	2	p2	(AC)8	16	2249	2264	GTCGATGTGCAGGGTTTAT	55289	19	CCTAGTTGGCCTCATATAAAG	53185	21	216	2182	2398
scaffold2681	4	p2	(CT)9	18	4273	4290	GACGTGGCTCTTCACTATTT	55493	20	CGTCGTCGTTACCGATATTA	54987	20	272	4177	4449
scaffold2683	3	p2	(AT)6	12	3156	3167	CCAATCAAGCCAACAACAATA	55001	21	GTGTGATCTCGTGTGTGTATA	55212	21	291	2984	3275
scaffold2683	4	p2	(AT)7	14	3245	3258	CGACATCTCCCTTGCTTTAA	55466	20	CTGGTGCTTAAAGCTTCAATA	54186	21	246	3195	3441
scaffold2689	3	p2	(TA)7	14	2205	2218	CCAACCATGTACCGTGATAT	54923	20	CTGGCCAGCAAAATCAAATT	55377	20	268	2065	2333
scaffold2709	2	p2	(GA)13	26	3110	3135	GGCGTCCAAAAACAAATCTA	54498	20	GGTGAGCTTGAGGAACTAAT	54754	20	274	2935	3209
scaffold2711	2	p2	(GT)7	14	2048	2061	TGGCAGAGAACCACTTCTAT	55851	20	GGTGGTACCAAAACAGTTAAA	54221	21	333	1830	2163
scaffold2712	2	p2	(AG)8	16	2482	2497	CAACAGCCCAGCTAAAAATT	54725	20	ATTCCTTCAGCTGGGAAAAT	54863	20	268	2438	2706
scaffold2713	1	p2	(TG)6	12	437	448	TGGGGGCAAAATGATCATAT	54689	20	GACGCTGGCAATTCTAATAC	54588	20	309	231	540
scaffold2715	2	p2	(TC)16	32	2706	2737	TCCTCCCGCCATTTTTAATT	55273	20	ACACCTGGTCAAATGTCATAA	55115	21	226	2674	2900
scaffold2716	1	p2	(CA)6	12	1704	1715	GCTGTACCAAGCAAGGATTA	55436	20	AAAGCCTGTTAGGTCCTTAA	53837	20	252	1562	1814
scaffold2717	3	p2	(TA)9	18	4093	4110	CCTGCAACATCCACAAATAC	54944	20	TCTGGTAAGTGACTGACTATTC	54698	22	263	3876	4139
scaffold2717	4	p2	(AG)12	24	4262	4285	TCAGTCACTTACCAGAATCATTA	54821	23	TGAGCATTGTTGAGCATTAT	53235	20	330	4124	4454
scaffold2719	1	p2	(CT)7	14	449	462	CATCACATGCAAACGTTTTT	53947	20	CATGGGTTGTTGGCTTTTAA	54637	20	203	338	541
scaffold2721	3	p2	(TC)6	12	3516	3527	TCCTCCAAGGAAGCATAAAT	53965	20	TGAAGGGGCATTCTGTTATG	55395	20	285	3493	3778
scaffold2725	1	p2	(AT)10	20	171	190	GCATTTCCCTCACTGAAAAA	54365	20	GGTGCTCTGCTTTGTAAAG	54323	19	275	126	401
scaffold2726	2	p2	(AT)7	14	3113	3126	GCAGGCTATAGGGTCATAAC	55092	20	TGTCTGTAGTGTACCTCAAAAT	54776	22	254	2935	3189
scaffold2726	4	p2	(GA)7	14	4447	4460	TGTGGATGTGAGAGCAATTT	55243	20	ATGCGTCAGCTTCTTTATCT	54860	20	285	4425	4710
scaffold2727	1	p2	(AG)6	12	360	371	ACCGATCTGAAGCTGTAAAA	54700	20	CGGGCTTGGAGAAGATATAT	54083	20	281	262	543
scaffold2737	1	p2	(TA)6	12	144	155	AGAATACTCACGGGTCTTAAG	54502	21	TTAGGCATGGATCGCATATC	55165	20	163	21	184
scaffold2738	3	p2	(TC)6	12	3296	3307	CCTTTGTGCCCTTTGTTTAA	54566	20	ACCAGCTACGTGTGATTTAA	54715	20	252	3228	3480
scaffold2744	2	p2	(TA)6	12	1865	1876	TGGTTTGTCGCTTTGAAATT	54602	20	GCTACCCTAAGAAGGCTTTTT	55847	21	306	1637	1943
scaffold2747	2	p2	(TC)6	12	573	584	CCAAGGGGAAAAGCAAAAA	54217	19	ACACTGTGGCTGAACATTTA	55184	20	214	446	660
scaffold2748	3	p2	(TC)7	14	3572	3585	TGTGGTCCTTAAAGGCATTTA	55096	21	AGGAATGACGGACCATTATC	54615	20	266	3479	3745
scaffold2754	3	p2	(AC)6	12	3908	3919	TTTGTTCCTGCCTTGTCTAT	54545	20	ACAAGTCCATGCACAAATTT	54245	20	296	3766	4062
scaffold2755	1	p2	(CT)15	30	122	151	AGGGTTACATCCAGTTGTAAT	54212	21	GAGCCCAAGTCTGCAAATTA	56017	20	345	17	362
scaffold2755	2	p2	(AT)10	20	1605	1624	GTGGACTCTGGGCTAAATTT	55321	20	CCTCCTCCTTGCAGTTTATT	55015	20	273	1445	1718
scaffold2764	1	p2	(CT)10	20	327	346	TTGTGGCTTCCTTTCTCTAT	53934	20	AGTTTTTGGAGCCTCTGTTAT	55099	21	178	255	433
scaffold2768	1	p2	(TA)6	12	110	121	CAGGAAGATGCCACCATAAA	55395	20	ACTTGCACTCATGAGCTTTA	54981	20	236	10	246
scaffold2770	3	p2	(AG)9	18	1874	1891	GTTGCTGTTGCTGTTGTTAT	55093	20	CATCACCACCACATCTCTAT	54225	20	247	1680	1927
scaffold2770	5	p2	(GA)11	22	2116	2137	TGAAAGGCTAACGTGATCTA	53823	20	ACAAACCCCTGTCAGAAATA	54138	20	298	1934	2232
scaffold2772	2	p2	(AT)6	12	1496	1507	GTGCATATTGGCATCTCAATA	54108	21	CCACAACGGCATGATAAAAA	54858	20	231	1314	1545
scaffold2781	3	p2	(CA)8	16	3437	3452	GCTGTTGTATAGAGTGCATATG	54816	22	CATGCATGTGTGTGTGATAT	54056	20	339	3343	3682
scaffold2784	1	p2	(TC)9	18	2024	2041	TTGAGCCCATCAAACATAAC	53852	20	TTGGAGAAGCGGAACTATTT	54665	20	293	1961	2254
scaffold2785	2	p2	(TC)10	20	3673	3692	CAACCAGGAGACCAGATTAG	54860	20	CAGAATGAGGGAACACAAAAT	54349	21	218	3534	3752
scaffold2786	2	p2	(GA)8	16	3061	3076	TGGAGACACTGCTCTCTATA	54386	20	TCGTTTAATAGCTCCAGAAATT	53555	22	323	2919	3242
scaffold2792	1	p2	(AC)7	14	57	70	CAATAGCCCTGCGTGATATA	54806	20	TTCAGGTCAGTTGGCATTAA	54858	20	305	22	327
scaffold2792	4	p2	(AG)10	20	4215	4234	TCTATACAGTGTCGTGAGTTAT	53897	22	GACTCAAGCCCTTGTCTTTA	54991	20	322	4175	4497
scaffold2796	2	p2	(CT)10	20	4183	4202	GATGCGAACCAAGTCAAATT	54875	20	ACCCACCACAGGAAATTTAA	54714	20	253	4149	4402
scaffold2797	3	p2	(CT)9	18	2726	2743	AAATGGGGAGGAAGGTAAAA	54057	20	AAGGTCATTGGGGTCTATCT	55177	20	169	2599	2768
scaffold2800	1	p2	(TC)11	22	1342	1363	ATGGACTTCGTGAACATTAG	53044	20	GACACCACCAGAGTCATTAA	54700	20	210	1285	1495
scaffold2800	2	p2	(TA)8	16	2368	2383	TACAAGCTGTAGCCCCTTTA	55845	20	GCTTTGTTTGTCCTCCTAATC	54848	21	307	2188	2495
scaffold2804	1	p2	(TA)6	12	850	861	CTCACAACCATGTACTCATTTA	53863	22	CTTCAAACATTGCAGGTACTA	53843	21	323	754	1077
scaffold2813	1	p2	(TA)7	14	4074	4087	CCCACTGAGCTCAAAATTTT	54350	20	AAATTGCAACACGGCCAATA	56882	20	204	4015	4219
scaffold2814	1	p2	(AT)9	18	116	133	CTGGTTGAGCACATAATATCT	53104	21	TGACTCATCATGGGCAATAG	54900	20	202	53	255
scaffold2814	2	p2	(CT)7	14	1278	1291	GCAAGCTAGAACTTCTACATCTA	55608	23	GCCTCAAAACACAAGCATAA	54774	20	228	1163	1391
scaffold2814	3	p2	(AT)7	14	1509	1522	TGAGGCTAACAAACCCAATTA	55096	21	TGCTGAACCAGTGGAATTAG	55355	20	192	1386	1578
scaffold2815	2	p2	(AG)9	18	4227	4244	TGAATGGGCAGAAGCTAATT	54984	20	TCAATCCAGCCCTTCCTATA	54964	20	314	4058	4372
scaffold2816	1	p2	(AG)9	18	2457	2474	GCATGTCATGACACATCATAA	54357	21	GAGGCCAACTTTCTCCTTAT	54718	20	276	2374	2650
scaffold2817	3	p2	(TG)6	12	4336	4347	AGCTTTCTGTGGTTGCTTAT	55240	20	GGGTCATATGCCAGAGTTAT	54270	20	344	4237	4581
scaffold2828	2	p2	(AT)8	16	2920	2935	CATGCCGTACATCCTCATTA	55028	20	CCACAGCATACAGGCATATA	54690	20	297	2880	3177
scaffold2830	2	p2	(AT)10	20	3508	3527	ATGCTTGGTGGTGGAATAAT	54950	20	TCCACGGATGTAGCCTTATA	55128	20	331	3267	3598
scaffold2846	1	p2	(GA)8	16	192	207	TGCTGGAATTGCAGAATAATG	54876	21	ATTCTCCGTTCCACCATATT	54090	20	253	15	268
scaffold2847	2	p2	(GA)11	22	1823	1844	GCATGAGGACGCAAATATTG	55507	20	CTAGCTCCCTCTCTCAAAAA	54083	20	231	1692	1923
scaffold2852	1	p2	(CA)7	14	3463	3476	ATTGTGACTACCAGCATTTT	53047	20	CGTGAACTACCAGACCTTAA	54458	20	291	3401	3692
scaffold2861	1	p2	(AG)7	14	3378	3391	GTGAGGCAAAGAGCTAAAAA	54111	20	GTGGATTTCTATGCCCAAATT	54459	21	328	3283	3611
scaffold2862	3	p2	(TC)9	18	2714	2731	TCATAGCTGGAACGTGAAATA	54765	21	TCCCAAAATGCATGCAAAAA	55191	20	280	2662	2942
scaffold2862	4	p2	(TC)6	12	2978	2989	GCAATGGCTTCTCAGATTATG	55067	21	AGAGAGTTCGGTCCGTATTA	55120	20	197	2848	3045
scaffold2863	1	p2	(AT)6	12	500	511	TGACAAAGTGCTCAGCAATA	55288	20	CTGGAAGATGAAGCGGATAA	54944	20	305	266	571
scaffold2863	3	p2	(CA)6	12	3595	3606	TTGGGTGTAGTGGACATTAG	54372	20	CTACCGCCATCTCCCTATAG	56082	20	258	3376	3634
scaffold2870	3	p2	(TA)10	20	2765	2784	CGCAAGGTTTACCCTACATAT	55464	21	TTGTTCCCTGACAGCATAAA	54858	20	339	2666	3005
scaffold2873	2	p2	(AT)8	16	4011	4026	ATTTTTGCTCTTCGGGATAT	52590	20	AGACTTCGGCCTCTTTTAAA	54593	20	308	3942	4250
scaffold2877	1	p2	(CT)7	14	2125	2138	TGCTGCAACAAAGAAAATCTA	54299	21	GCGAGAGTGGACATGATTAG	55757	20	258	1967	2225
scaffold2881	2	p2	(AC)7	14	2038	2051	AGCAGCCTTCTCTGAATTTT	55227	20	ACCGGTGGTTTGATACTTAT	54035	20	320	1823	2143
scaffold2884	1	p2	(TA)6	12	3936	3947	AGAGCAAAGGAGAGGAAAAA	54458	20	ACAGAATACGCCAGTCAATA	54185	20	337	3758	4095
scaffold2886	2	p2	(TG)6	12	3397	3408	ACCTGGTGAGCTATGTTATG	54533	20	ACTGGCTAAAGTGGCTTAAG	55352	20	292	3146	3438
scaffold2887	1	p2	(TA)6	12	4322	4333	CTGCTGCCTGCTTTTTAATT	55118	20	ACCACATCAATCCAGCATAA	54689	20	202	4218	4420
scaffold2897	2	p2	(TG)6	12	3650	3661	TGACAGCTGATGGAGAAAAA	54879	20	CCCCGTTCTACTGTCAATAC	55287	20	326	3375	3701
scaffold2900	1	p2	(GA)6	12	2460	2471	GGCCCAATGGTATCCAAATT	56007	20	ATGCCAGTGAACCTCTTAAG	55049	20	164	2349	2513
scaffold2909	1	p2	(AT)6	12	121	132	AGTCCACAATTCAAACACTATT	53914	22	TGGCCAATGTAGGGATTTAA	54260	20	290	20	310
scaffold2909	2	p2	(CT)8	16	566	581	GTCTCGGTAAGGAGCTAATT	54287	20	CAGACACCCCAGATGAAAAT	55311	20	211	454	665
scaffold2910	4	p2	(TA)7	14	4546	4559	TGACAAGACTGACTGACTTTTA	55013	22	CCCTACACCAGCTGATTATG	55303	20	259	4372	4631
scaffold2911	3	p2	(GT)7	14	4107	4120	TGTAGCAAACGGTTGGATTA	54988	20	CTCTTGACCAAAGCTCTTTTT	54593	21	219	4083	4302
scaffold2914	1	p2	(GT)6	12	1527	1538	TCTTGGTGATGTTGCTAAAG	53517	20	ACAAGGTCATTGCACCATAT	54984	20	211	1462	1673
scaffold2920	5	p2	(AG)9	18	4429	4446	TGAAGAAAGCGTACCTATTG	53063	20	AAGACCATGAGGACGTCTAT	55358	20	196	4387	4583
scaffold2924	3	p2	(TC)7	14	1821	1834	CACCTTGACCTGGATTGATAT	55053	21	TTGTGGCAAGTGACAATAGA	54893	20	179	1728	1907
scaffold2926	3	p2	(AC)16	32	2742	2773	TAACCCCAAAGCTCGAATAA	54349	20	CCTTTCTGCAGAGAGCTTAT	54846	20	326	2701	3027
scaffold2928	3	p2	(AT)7	14	1744	1757	GGCTGACATGTGAAACATTA	53893	20	CCCAGCAAAACCCATGTATA	55377	20	347	1708	2055
scaffold2931	1	p2	(TC)7	14	35	48	CACATTAACTCTGAACAACTATA	52018	23	CTCCAGGGAAACTTCTGATAT	54405	21	218	11	229
scaffold2932	1	p2	(GA)6	12	3147	3158	CTGTGGGATCAGCACTATTT	55120	20	AATGTTGCCCACAGACAATA	55223	20	294	2964	3258
scaffold2935	1	p2	(TA)6	12	133	144	TGCCATCTGTTTGTGTTATTG	55032	21	ACTCTCTCCCTCGTCTTTTA	54919	20	322	57	379
scaffold2939	1	p2	(TC)9	18	1879	1896	GCAAAAGGGAATGACGTAAT	54262	20	AGCCCTTTGCACAACTATTA	54926	20	315	1605	1920
scaffold2940	5	p2	(CA)6	12	4412	4423	CCTTGGGGGCTAGCTATATA	55224	20	TGCATCTTTCTTGTGCTTTTT	55132	21	327	4248	4575
scaffold2941	1	p2	(CT)7	14	3343	3356	AGACCACATCAGCTTGTATA	53452	20	CTCTCAGCCACCTTCAAATA	54757	20	288	3121	3409
scaffold2943	2	p2	(AG)6	12	128	139	CTCTCTTGCACAGACAAAAA	54068	20	GATTGTGGTGGTGAGATTTT	53765	20	214	96	310
scaffold2944	2	p2	(CT)8	16	3306	3321	CTCCACTGCCCTCTCTAAA	55719	19	ACCATTCGATGACAGTTTTT	53403	20	335	3256	3591
scaffold2952	2	p2	(AT)9	18	1064	1081	GCCACTCCCAATTGAGAATA	55100	20	TCATCAGCAATGGACAAAAA	53660	20	320	855	1175
scaffold2966	1	p2	(CA)6	12	3761	3772	TTGTGGATGTGTGTGCTTAA	55491	20	CGAAGAGTTGGGGGAATAAG	55534	20	157	3734	3891
scaffold2969	1	p2	(CT)8	16	471	486	TCTTTGTTGGGGCACATATT	55191	20	TGTGGTTGTGGTTTGGTATA	54470	20	274	372	646
scaffold2969	3	p2	(CA)11	22	3385	3406	GAAGTGATCGAGCTTGTTTTT	55088	21	CAGGTTGGTAGTCGGATATG	55057	20	275	3276	3551
scaffold2977	3	p2	(CA)6	12	3047	3058	AGCACCACGAAACACATTAT	55657	20	GGGTTTCGTGTGGGATAAA	55090	19	224	2953	3177
scaffold2978	1	p2	(GA)6	12	1588	1599	AGAGCGCTGGTTGTAAATTA	55075	20	CGGGAGTCCTAAGTCCTATT	55439	20	267	1506	1773
scaffold2980	3	p2	(CT)9	18	3608	3625	GTACAGCGGTCATCCATTAT	55024	20	TCAGTCCTCTCCCTTTAGAT	54220	20	275	3491	3766
scaffold2981	1	p2	(AG)7	14	526	539	ACCACACAGCTTGTCAAATA	55184	20	CTTGAATGCGCGTATGTATA	53741	20	209	428	637
scaffold2981	2	p2	(AG)8	16	1100	1115	TCCCTTGATTCCTTTCTTTTT	53163	21	ACGCCAAAAATCACACTAAA	54021	20	329	933	1262
scaffold2981	3	p2	(AG)6	12	1701	1712	GGCTGCTAGTGAAGGATTTA	54839	20	TGAATCGAACCAACAGTTTTT	54523	21	174	1631	1805
scaffold2988	3	p2	(GA)6	12	2849	2860	ACCCTGATGAGGCTTGTATA	55297	20	AGGCCTCACACAAACTTTTA	55080	20	318	2753	3071
scaffold2991	5	p2	(TC)15	30	2859	2888	TCAGCTGAGATTTCCATAAAG	53320	21	CAGCAGATGGTCCACTAAAG	55841	20	224	2829	3053
scaffold2992	2	p2	(AG)9	18	1554	1571	GCCATAGGTGCTACTGTTAT	54615	20	GTTGGGATGGTGTTGAATTT	54327	20	224	1469	1693
scaffold2995	1	p2	(TC)21	42	2453	2494	CAATCGGCAACCACATTTAT	54624	20	CAGGTTTTGCTTCTGGTATT	53765	20	334	2182	2516
scaffold2996	1	p2	(CA)6	12	2129	2140	ACAAAAGTGCTGGACAAAAT	54174	20	GAATGTCTGCCGCTATTTTT	54655	20	275	1908	2183
scaffold2996	2	p2	(TC)7	14	2305	2318	AGAGAGATACCAAGGACAAAAA	54731	22	GCCTCTGGGTTTCAACAATA	55628	20	276	2147	2423
scaffold2998	2	p2	(AG)15	30	3763	3792	CCACCACCAGTCAAGTTATA	54372	20	CCTCTCTTGTGTTAGCTCTTAA	55231	22	305	3529	3834
scaffold2998	3	p2	(AG)8	16	3874	3889	GGTTTGGTGTGGCTTTAATT	54633	20	ACCAGCGGCAATTAAATTTT	54704	20	276	3795	4071
scaffold2999	1	p2	(TA)6	12	1351	1362	ACACACACTACACTCTCATAT	53744	21	GCAAGAAAGCACAAGTTTTT	53753	20	228	1293	1521
scaffold2999	2	p2	(AG)10	20	1615	1634	GCTCCTTCACTAGCCTACTA	55470	20	GCAAAATTGTCTTTTCAGCTTTA	54912	23	313	1436	1749
scaffold3001	1	p2	(CT)8	16	851	866	CCTGTGTTACGAGAGAAATT	52975	20	CAGGTCGTTTGCAAAGTATT	54520	20	306	759	1065
scaffold3003	5	p2	(TA)8	16	4459	4474	GTTCTAGGCTGGCCAAATAT	55168	20	TGGGTAAATCAAGGGTAAAA	51879	20	334	4292	4626
scaffold3004	1	p2	(GA)7	14	2463	2476	TCCTAGCACTCTGTACAATA	52488	20	AGGAGTTCAGCTCACATATG	54555	20	318	2359	2677
scaffold3005	5	p2	(GA)7	14	2690	2703	GAGAAGATCAAGCAAGCATAT	53768	21	CTTTCTGTGGTGCAACAAATA	54965	21	246	2624	2870
scaffold3007	2	p2	(AG)8	16	2041	2056	CCAAGTCTGCCTCTGATATT	54518	20	AGGCTAGAACAGTTGGAATTT	55099	21	337	1761	2098
scaffold3012	2	p2	(TG)8	16	1705	1720	CCTTGGGGTGGTTATGATAT	54122	20	CGTCGAGCTAGAAGGATATC	54718	20	288	1617	1905
scaffold3015	1	p2	(GT)6	12	694	705	ACGTTGGTCTCATCATCTTAA	54684	21	GAGTTTGTGGCATGTGAATA	53893	20	295	510	805
scaffold3020	2	p2	(GT)7	14	1974	1987	TAACAGCCTGCTCCTCTTAA	55862	20	AGTGTGGTAGCATCACTTTA	53991	20	282	1861	2143
scaffold3020	3	p2	(GA)6	12	3215	3226	ACTGTGCAGATTGTCAGATA	54087	20	TCTGTGTGACTCTGCAAAAT	55204	20	283	3153	3436
scaffold3027	1	p2	(TC)7	14	1628	1641	GCAGCGAGATTGATGTTATT	54173	20	TGGTGTTGATTCTGAATCTCTAT	55129	23	231	1468	1699
scaffold3028	1	p2	(TC)9	18	1692	1709	AAATGGATCCCCGACTAAAA	54295	20	AAAGCCTTGTTGTGCTAAAA	54189	20	255	1556	1811
scaffold3028	3	p2	(AT)7	14	4280	4293	CGTAAGGAAGCATGCAGATA	55347	20	CGACAACACAATGCAATTTT	53947	20	182	4219	4401
scaffold3034	4	p2	(AT)7	14	3537	3550	ACAAGGGAAATCCACTCTAAA	54430	21	CGTCTCTTGTGTAAGGTGATAT	55397	22	260	3337	3597
scaffold3036	1	p2	(TC)7	14	4241	4254	CTGGTCTTCTGGGTCTAAAG	54789	20	ACCACTGAATAGCCCAGATA	55297	20	313	3964	4277
scaffold3040	1	p2	(GA)6	12	1866	1877	ACGCGTGTCAACTCTATTAA	54865	20	CCTTCCTCTCCTCCTCTAAT	54700	20	311	1593	1904
scaffold3044	3	p2	(TG)8	16	3007	3022	CCCGTGGAGTCCTCTTAA	55153	18	GGGTTGGAAGGTTTGGATAA	55201	20	158	2966	3124
scaffold3045	1	p2	(TC)13	26	4038	4063	GGGGCATTAGCACTTTCTAT	55168	20	CCAAATCACAAGGGGTAAAG	54142	20	223	3878	4101
scaffold3052	2	p2	(CT)7	14	112	125	CCAACGAAGCTGAGGTAATT	55754	20	AGGGAGGATGAAAGGTCTAT	54556	20	255	90	345
scaffold3053	3	p2	(TG)6	12	1377	1388	ATGAGGTGCAACCCATTTTT	56079	20	ACCATCAAAGCCACACATTA	55223	20	154	1343	1497
scaffold3053	4	p2	(AT)6	12	1740	1751	GATTGCCACGTTAATGCATAT	55060	21	AGGAAGTGCTCAACAATTTT	53568	20	349	1610	1959
scaffold3064	2	p2	(CT)6	12	3517	3528	GGAGGTGCAGGGATATAATG	55049	20	TCCCATTGAAGAGACCAATA	53295	20	334	3406	3740
scaffold3071	2	p2	(CT)6	12	987	998	AGCTTTCAAATGAGGTGAAATT	54786	22	ATGGTGAGGGTGAGTCTATT	55210	20	273	899	1172
scaffold3071	3	p2	(CT)6	12	3262	3273	CAAGCATCGACCTTTGATAT	53473	20	AAGCAAAAGTGGTGGAAATT	54134	20	342	3237	3579
scaffold3080	1	p2	(TC)8	16	363	378	TAAGTGGCATGGGTGATATG	54879	20	ACTCCCCATCCCAGAAAATA	55462	20	222	225	447
scaffold3084	2	p2	(TG)6	12	3636	3647	CTCAGTGGCTGCTGATATAC	55432	20	ACCACATTACAGGTCCTAAA	53539	20	166	3552	3718
scaffold3088	2	p2	(AT)6	12	1522	1533	GCAGGGGAATTCATGATATG	53860	20	AGGACGACTTTGCAGTAAAT	54991	20	338	1266	1604
scaffold3093	4	p2	(TA)6	12	3444	3455	GGACCCCCACTAAGAAATTT	54888	20	CTAACAAAGCCCGACTCTAT	54580	20	337	3323	3660
scaffold3095	2	p2	(AT)6	12	3936	3947	GGGGGAGCATGTTGTAAATT	55962	20	GGTTCGAATCCCACACTATA	54268	20	331	3660	3991
scaffold3095	3	p2	(AG)8	16	4075	4090	CCCAAATTCCAAACCCTAAT	53340	20	TCGCGAGAAGGTACAATATA	53434	20	248	4024	4272
scaffold3096	2	p2	(TA)6	12	2345	2356	GCTGCGAACTGATACAAAAT	54690	20	GAAGCAAATGAAAGCCAAAAT	54145	21	323	2059	2382
scaffold3096	3	p2	(AT)7	14	2931	2944	AGCCAATTACCCACCATATG	55138	20	CTCAGCTGCAAGAAGAAAAT	54189	20	341	2660	3001
scaffold3097	3	p2	(AT)8	16	1057	1072	TCAAGCTCGGACTAGGTTAT	55370	20	TTTGCTGTGGCCAAAATTTT	55411	20	149	995	1144
scaffold3098	1	p2	(TC)10	20	2398	2417	TTGGTAAGCTGACCTGTAAT	53951	20	GGCAAAGAGGGAGAGTATTG	55522	20	332	2277	2609
scaffold3098	3	p2	(TC)6	12	4560	4571	GGTTGGTGGCAGTTACTTAA	55568	20	AGATCCTACAGTACTGTTAAAG	52421	22	248	4375	4623
scaffold3099	1	p2	(CA)7	14	305	318	ACAAGGGCTCTGATGTAAAT	54303	20	AGAGAAACGGACCTGATAGA	54991	20	264	162	426
scaffold3101	2	p2	(TC)8	16	2208	2223	ACCACGATAGAGACCTCTAAT	55027	21	GGAGAAATAGGGCTGGATAA	53862	20	233	2032	2265
scaffold3101	4	p2	(AG)6	12	4119	4130	ACACAGGCATGGACTCTATA	55329	20	TCCCGTCAAACAGTCAATAA	54611	20	152	4027	4179
scaffold3103	1	p2	(AT)6	12	226	237	AGGCCCATTAAAAAGGATATG	53558	21	ACGACCTTCCCATGTTTTTA	54868	20	294	193	487
scaffold3109	5	p2	(CA)6	12	4436	4447	CTCTCCTGCAGCATCAATTT	56093	20	TGCTGTGTGATCCTCATATG	54934	20	314	4261	4575
scaffold3110	2	p2	(CT)13	26	2925	2950	TGGATGGATGGTTTCAATTAG	53536	21	ACCAAAAGAACTCCCATTTA	52211	20	327	2777	3104
scaffold3113	1	p2	(AG)10	20	1536	1555	TTGAACAGTCATGGCAATAC	53893	20	TGCTGTTCTTGTTCACAAAAT	54789	21	213	1410	1623
scaffold3114	1	p2	(GT)6	12	790	801	AAGAGGGGATCCACATTTTT	54455	20	CAACGAACTTGCCATTCATAT	54918	21	239	702	941
scaffold3117	3	p2	(TC)7	14	2863	2876	CAAACAGACCAAGAAAGCAATA	55202	22	TCCGATTAGGGCGTCTATTA	55243	20	262	2826	3088
scaffold3118	2	p2	(AG)7	14	311	324	GTTGTCAGCCATGGAAATAC	54655	20	ACACTCTCCCTTCACTCTAT	54558	20	232	245	477
scaffold3118	6	p2	(GA)11	22	4372	4393	ACTTGAAGTGACATGCAAATT	54562	21	CCACTTCTTGCCAGTCTTAA	55285	20	295	4157	4452
scaffold3120	2	p2	(AT)6	12	4085	4096	TCTGCTTCACTCAGGTTATG	54792	20	GAACCCCCAACACCATTAAT	55568	20	290	3843	4133
scaffold3124	2	p2	(CA)8	16	2779	2794	GTCGAACAATGAGGCAGATA	55277	20	CCATGAGATTGTGAGTCAATTT	54711	22	294	2546	2840
scaffold3124	4	p2	(TG)12	24	3910	3933	ACTTTCAGGCTACAGCTTAA	54285	20	CAAACTCTCTAGCAGGTTTTT	54037	21	271	3783	4054
scaffold3135	1	p2	(GT)6	12	2043	2054	AGCACGAGAAAGGGAAATAC	55463	20	TACTTGCACTTGTGCTTATG	53933	20	149	1964	2113
scaffold3138	2	p2	(GA)7	14	732	745	AGCTACGTAACTGGCTAAAA	54421	20	CCCTTCCCATCTCTCCTTAT	55353	20	319	451	770
scaffold3138	5	p2	(AT)6	12	3462	3473	GTGGAATGCCTTGTCTAGAT	54825	20	CATGCACAAAGTTGCAAAAT	54180	20	181	3412	3593
scaffold3139	2	p2	(AG)9	18	4284	4301	TTGCCAGTTGCCACATAAA	55590	19	GCTGTAAACTCTGACTGAAATT	54689	22	295	4140	4435
scaffold3140	1	p2	(TG)6	12	1656	1667	TGACAGTGGCAGGTATTATG	54842	20	ACCTCCAGTTTACCTGTTAAT	54142	21	333	1470	1803
scaffold3140	3	p2	(AC)6	12	4598	4609	TGTTCAGAGCTTTCTCCAATA	54571	21	CTTGTGCCCCTTTTACTAGTA	54942	21	289	4341	4630
scaffold3142	2	p2	(GT)6	12	1894	1905	AATAGCCCTCCAGTCATTAC	54198	20	GTTACATGCACGAGGTAAAA	53961	20	308	1808	2116
scaffold3144	1	p2	(AG)6	12	1810	1821	CCATAACCCACTTGCCTTAT	55067	20	TTGGCTTGTCAACCACTATT	55152	20	184	1695	1879
scaffold3144	2	p2	(TC)7	14	1936	1949	TGTGAACGTAAAGCCAAAAA	54259	20	CACGTCACGTTCAACATAAA	54619	20	215	1901	2116
scaffold3152	2	p2	(TC)6	12	3227	3238	TAAAGCCTGCTCTGGTTTTT	55445	20	GGGATGCTTGAGGACTTAAA	55029	20	222	3132	3354
scaffold3162	3	p2	(TG)14	28	2716	2743	TTTGGTGGGGATTGCTTTTT	56288	20	CAAGTTATGTGCCCTCAATTT	54708	21	235	2657	2892
scaffold3165	1	p2	(TC)7	14	478	491	CCTGACAAGGCTTGGAATTA	55324	20	TGGCCTTTAAAGGGGAAAAA	55293	20	268	388	656
scaffold3168	1	p2	(AG)9	18	3717	3734	CTTTGTGGAGTGCTACTTTTT	54607	21	CGTGGTCAATCCCTTCTAAA	55075	20	203	3575	3778
scaffold3169	2	p2	(GA)8	16	1065	1080	GGCTTGCACACTGTTAAAG	54935	19	AGGGGAAATTGAGGGTTTTT	54964	20	322	1023	1345
scaffold3170	1	p2	(CT)6	12	1874	1885	GAGTTGCTTTACCGTGTTTAT	54522	21	GAATGAAGCATTCAGCAATTAC	54452	22	220	1738	1958
scaffold3171	3	p2	(CT)8	16	2364	2379	ATGCCTGTGCCTTTTTAATG	54796	20	GTCAGTTCCTGCCTACAATA	54477	20	167	2338	2505
scaffold3172	3	p2	(AG)8	16	4172	4187	TTGTGTGTGTGTCTGCTTAT	55217	20	GCGCTTTTGGGAAGATTTTA	54854	20	182	4133	4315
scaffold3179	2	p2	(AC)6	12	1560	1571	GAGAGGGGTTTCCAGATTTT	54909	20	GATGCTGAGAACCCCAATAC	55892	20	320	1392	1712
scaffold3181	1	p2	(GA)6	12	1062	1073	GCCGCTCCAGATGATATAC	55039	19	CTTGTTGGTTAGTGCCTTTA	53420	20	347	986	1333
scaffold3183	2	p2	(CA)7	14	2438	2451	AACAATGGGTGGTTGCATAT	55559	20	CCGATTGAAACACCCTAGTA	54492	20	338	2306	2644
scaffold3183	3	p2	(AT)8	16	2798	2813	TGATGTGTATGGTGGTTCATAA	55160	22	AAATGGAGATGCTGCCATAA	55056	20	206	2755	2961
scaffold3184	2	p2	(TG)10	20	2038	2057	GCTGCTTGGTATGCAATATC	54895	20	CAATGGCTAGTGCATGTATT	53723	20	196	1983	2179
scaffold3188	2	p2	(AT)6	12	1400	1411	AGCCAATGGTTTCCAGAATA	54580	20	CTCCTTTCCCCTTTCATTTT	53296	20	332	1304	1636
scaffold3189	1	p2	(CT)12	24	1087	1110	TCGGAGAAAATGCAGGTTAT	54736	20	ACAATCTTGTGTCGCATAAC	54337	20	317	1013	1330
scaffold3199	4	p2	(CT)14	28	2380	2407	CAAGAAGCTCTGCGATATCT	55064	20	GGAAACAGATTGGAGCTTATG	54627	21	348	2097	2445
scaffold3202	2	p2	(TC)7	14	127	140	GACGTGGCATAGAGTGTATT	54987	20	TGGATCTGGACAGACAAAAA	54477	20	168	21	189
scaffold3216	3	p2	(AG)6	12	1205	1216	AGGGTATGTGATCGACATAA	53242	20	CAAGTGCGACTACACAAAAT	54556	20	187	1129	1316
scaffold3216	4	p2	(TC)6	12	2118	2129	CTTTGTGTGGAGACTGTAGAT	54981	21	GCATCAGCAAACGGATCTA	55395	19	341	1874	2215
scaffold3217	6	p2	(AT)10	20	3380	3399	TGTAGCTAAGCTCCGATATC	53884	20	TTGCTCCAACTGCAATTTT	53936	19	346	3354	3700
scaffold3222	2	p2	(AG)6	12	4248	4259	GTTGCACCAAGTTTCAAAAA	53663	20	GGACAGCACAGGGTATAAAA	55042	20	229	4205	4434
scaffold3224	1	p2	(TA)7	14	3655	3668	GGTTCCAATTTTGCGAAATT	53576	20	TGTGTGCTAGTTTGTCTATTG	53882	21	239	3452	3691
scaffold3225	2	p2	(TC)8	16	848	863	AGACAATGAGCATGCATATTG	54684	21	TCCTCACCACATTCTCTTTTA	54184	21	285	660	945
scaffold3225	3	p2	(AT)6	12	4385	4396	CAACACCCATATGGCTACTA	54218	20	GTCTAGCAGCATCTTCCTTAT	54901	21	299	4308	4607
scaffold3231	2	p2	(TC)7	14	2862	2875	CTTTGTGCCACAAACCTTAA	54602	20	CGAGGCAGGTGATCATATG	55258	19	213	2779	2992
scaffold3232	1	p2	(AG)7	14	780	793	CCGCATCTCAGCACTTAAAA	56435	20	TCCAAGAACATGCATCAATATG	54853	22	207	716	923
scaffold3234	1	p2	(AT)10	20	432	451	TGACAAGGTAGATCACTTTAAG	53248	22	GCATTCCTGGAGGAGAAAAA	55616	20	206	368	574
scaffold3238	2	p2	(TC)6	12	851	862	ACATTGATCGATTGCCATTTT	54775	21	AGCTATTCCCTGATTGAGTATT	54366	22	179	720	899
scaffold3244	1	p2	(GA)6	12	1913	1924	TGTGTGGAGAAGGCAATTAA	54858	20	AAGTGAACCCCCTTCATCTA	55420	20	259	1730	1989
scaffold3247	1	p2	(GT)10	20	313	332	CGAGGAAAGGAGATTGAATTT	53891	21	TGTGTGTGGATTGAGCTATT	54654	20	191	249	440
scaffold3250	2	p2	(TC)10	20	1023	1042	GCACAAGGTATCATGTGAATTT	55327	22	TTGGCCAAACATCAGGATTA	54895	20	228	887	1115
scaffold3252	1	p2	(TA)6	12	59	70	CCCTTTGTCACCCTCTTTAA	54854	20	CCAATCTTGAATGCACAAAAT	53579	21	293	0	293
scaffold3254	3	p2	(TA)7	14	1115	1128	AGCTATGGACTATGGTCAAATT	54925	22	GGGTTGGAGTTGGATGTATA	54106	20	262	1077	1339
scaffold3255	1	p2	(TG)10	20	1314	1333	GGAGAAGTGGAGACGAAAAT	55092	20	CCTCTCACAAGGTCTGTTAT	54083	20	309	1068	1377
scaffold3256	1	p2	(GA)6	12	3761	3772	TGGATGAGACTTTTGCCTAAA	55115	21	GCTAGCACACTCTGGAAATT	55742	20	254	3681	3935
scaffold3257	1	p2	(TC)8	16	968	983	CCCTCTCTCGCTTTCTTATT	54566	20	AGTATGGGGGACGATTAGAT	54766	20	157	900	1057
scaffold3265	2	p2	(AT)6	12	3408	3419	ATGATGAGCAGTGGGTATAG	53999	20	CTTCTTGGGGTGTTCCTAAA	54854	20	332	3313	3645
scaffold3275	1	p2	(TC)16	32	378	409	AGATCCTGTCTTCGTCAAAAT	54949	21	TCACTTTCGCATCCATATCT	54241	20	197	269	466
scaffold3280	3	p2	(GA)6	12	1201	1212	CAGTTGCCAGGACCATAAG	55581	19	GCGAGTGCCTTTGAATCTA	55322	19	317	1081	1398
scaffold3280	4	p2	(AC)8	16	1622	1637	TCTGTGCCTTTGTGACATAA	54893	20	GGCAAGACGAAAGAGGTAAT	55463	20	233	1486	1719
scaffold3280	5	p2	(CA)7	14	4072	4085	ACACATTGGCATGCAAATAC	55201	20	GCGGTGTGTTTATAGCTCTAT	55586	21	239	3888	4127
scaffold3283	2	p2	(GT)8	16	2055	2070	GGATGTATGCCAGTGTAGTA	53961	20	CGGCTACTTACCTACACATTA	54597	21	330	1801	2131
scaffold3284	1	p2	(TA)10	20	2661	2680	CCAGTAAGCATTCCACATATG	54420	21	TGCCCTTCCAAAGATCATAA	54283	20	345	2416	2761
scaffold3284	3	p2	(CA)8	16	3296	3311	CACTTTCAAGCCCCACTATA	54736	20	TCCTTCCCCTCTCTTCTTTA	54428	20	168	3234	3402
scaffold3300	1	p2	(CA)11	22	3450	3471	AGGAATAGAACACAGCCATTTA	55145	22	CCATTACCTTCTTGGGCTTAT	55315	21	326	3405	3731
scaffold3305	1	p2	(AC)7	14	1969	1982	CCTTCTTTCGCGTGGTATAA	55587	20	GGATGTGGGAGAACTGATTTT	55839	21	296	1739	2035
scaffold3307	4	p2	(GA)7	14	763	776	TCAATGAACACAGTGCAAAAA	55080	21	CCTTGTCGGCCATCTTTATT	55796	20	259	557	816
scaffold3314	2	p2	(TA)9	18	230	247	TATTTTCGTTGGCCCATAGA	54421	20	CTTTCAACCAGACCACATTTT	54853	21	320	119	439
scaffold3314	3	p2	(CA)6	12	829	840	CAAAGCGCCACATATGTATAC	55197	21	CTATGAGCCGATTGGTTAGTA	54650	21	211	673	884
scaffold3320	2	p2	(TA)6	12	3037	3048	AGTTGGTTCACTCTAAGGTAAT	54457	22	CAGGGAGTGCTAGCATTATT	54896	20	271	2851	3122
scaffold3324	1	p2	(TA)10	20	1053	1072	CCTTAGGCAGCTGAACATAA	55133	20	GCCTACGTAGTGTGATGTTAT	55245	21	295	856	1151
scaffold3324	2	p2	(TA)6	12	4506	4517	TCAAGTTGCATGTGAGTTAAT	53725	21	AGTTAGCAGGTTTTTGTTTATTC	53793	23	166	4384	4550
scaffold3329	1	p2	(CA)6	12	892	903	AGGTCAAGGATCATGCAAATA	54955	21	TGCCCATCATGCATGTAAAT	55733	20	309	862	1171
scaffold3329	2	p2	(TG)7	14	1263	1276	AAGGCGGCAATGATGTAATT	56061	20	GCGGTGGTTGATTTTGATTA	54568	20	237	1185	1422
scaffold3330	1	p2	(TA)9	18	818	835	TGCCCACACATGCAATTAA	55665	19	GGGAGTGAAGACAATTGTAAT	53505	21	349	618	967
scaffold3332	2	p2	(TA)6	12	4517	4528	GTGTTCCTGACTCCCATAAT	54424	20	GTCTGAGGTTCGAATTCTAATC	54426	22	339	4213	4552
scaffold3335	1	p2	(AG)9	18	4206	4223	AGAGAAGGGCAATCCATTAA	53965	20	AGGACCTTCGTCTCTGTATT	55286	20	342	3924	4266
scaffold3338	2	p2	(AC)6	12	2866	2877	GCCCATCATTCCTGTTAGAT	54861	20	GAGCCTCGCAATCAGTTAAA	56148	20	229	2708	2937
scaffold3350	1	p2	(AT)8	16	3937	3952	GCCAATTCTGCGTCAAAATT	55813	20	AGTGAGTGGTCATGCATATC	54930	20	333	3724	4057
scaffold3354	1	p2	(CT)7	14	3007	3020	GGCAAAATGTGTGCTGTAAT	55131	20	ATCCTTCCATCAGGGGATAA	54914	20	322	2824	3146
scaffold3355	1	p2	(AG)7	14	2836	2849	CCACAACAAGGCCACTATTA	55337	20	GCCAGATACACATGGCATAT	55343	20	275	2736	3011
scaffold3357	1	p2	(AC)6	12	190	201	GCAATCTCTAACGGTCAAAAT	54574	21	TTGAGCAAGACATGGTTTTT	53882	20	230	57	287
scaffold3359	2	p2	(AG)13	26	2232	2257	GGTCATCTTCATAGCCAAAAA	54149	21	ACTTGGGGATCCATCTTTTT	54455	20	313	2190	2503
scaffold3359	3	p2	(TC)6	12	3760	3771	TCCCAACACAAGTGGTAAAA	54991	20	TCATGCTGCAATCTCCTTAT	54485	20	300	3596	3896
scaffold3360	1	p2	(TC)6	12	725	736	TAAGTGGGGATGCAGATAGA	54998	20	TTGGCTAACGAAGGGTTTTA	54882	20	205	684	889
scaffold3360	2	p2	(GA)6	12	941	952	TAAGTGGGGATGCAGATAGA	54998	20	GCTCCAAGCTCCACTTTATA	54839	20	349	684	1033
scaffold3361	3	p2	(TC)7	14	576	589	TCTTCTGAGCTCTACACTAAAG	54717	22	CCACCAAAACACACCAAATT	55149	20	283	522	805
scaffold3362	5	p2	(TC)9	18	4223	4240	ATAGGCGTGCATCACTTATT	54910	20	GCCTTACATGCCTTACATTTT	54785	21	236	4084	4320
scaffold3366	2	p2	(AT)7	14	2780	2793	CTCGAGGAGCACTGATTAAG	55393	20	GGCTGCTGTGCAAAATATC	55149	19	227	2699	2926
scaffold3377	1	p2	(AT)6	12	3911	3922	TCTGGATACCAAAGTGCTTTA	54550	21	TGTTCTCGCCAGTGATTTTA	55008	20	234	3843	4077
scaffold3384	1	p2	(GA)9	18	2117	2134	GTCGCAGAAGAAGATGATCTA	54978	21	TGGACCCAAGTGTTGAAATT	55345	20	222	1966	2188
scaffold3389	2	p2	(CT)10	20	1803	1822	CCTCCACCTTTCGACATTAT	54839	20	CAAGCTACAGTTTGGCTTAAG	55155	21	233	1629	1862
scaffold3390	2	p2	(CT)15	30	4062	4091	TGGTTAATTCCCAGGCATAT	54013	20	AACACGCTCTTTGAGGTTAT	54991	20	271	3874	4145
scaffold3395	2	p2	(GA)10	20	3484	3503	CCTTTGCTTTCTTGCCATTA	54436	20	TCCTCTCCATCATGACATAT	52541	20	278	3253	3531
scaffold3397	2	p2	(AT)9	18	691	708	TCTCCGGTTCTCTGACATTA	55302	20	TCTGATGCCATTGAGGATTTA	54673	21	252	640	892
scaffold3397	3	p2	(TA)7	14	3135	3148	CCTAAGGAGAGCAGCAGATA	55825	20	GCCTTTTCAGGTGCTTAATC	54941	20	318	2983	3301
scaffold3398	1	p2	(AG)10	20	2139	2158	GCATTTTGGCATCCAGAATA	54283	20	GCCTTGCAATGATGTTTACTA	54543	21	293	1993	2286
scaffold3398	2	p2	(GA)6	12	2428	2439	TGCGACAAACTCTCCAATTA	55008	20	CGAGAAGCATGCTAGATATG	53514	20	301	2312	2613
scaffold3399	4	p2	(AT)9	18	3373	3390	CGACTCACAGGCCTTATATT	54651	20	CCTCATGGCTTCATTGTTTTA	54430	21	333	3189	3522
scaffold3400	2	p2	(TA)10	20	2918	2937	GCCATCCTTTCATGCATATG	54851	20	TTAGCATTCTCGTGGCATAA	54856	20	192	2831	3023
scaffold3402	1	p2	(AT)6	12	966	977	ATTAGAGAGCTGGCCCATAA	55667	20	GGCACTTGAAAAGGGAAAAA	54856	20	287	916	1203
scaffold3402	2	p2	(AT)6	12	1895	1906	AGCGATCAAGTCAAGCATTA	55165	20	AGTGGGCTGTTGGTTTATAC	55333	20	291	1646	1937
scaffold3404	1	p2	(AT)8	16	200	215	TGGAACCCGTGTCTTTTTAA	55107	20	ATCCAAGTCTCCACCAAAAT	54493	20	187	105	292
scaffold3406	4	p2	(CT)6	12	4227	4238	CTGCAATCCGACCAATTTTT	55131	20	ACCCCCAAAAGTTTCAATAA	52783	20	339	3960	4299
scaffold3410	2	p2	(AG)10	20	1943	1962	TGTTAGGCACCTCTTCAAATA	54550	21	ATCGTCAGCAGAAAGTATAC	52576	20	306	1747	2053
scaffold3410	4	p2	(CT)8	16	3978	3993	CAGCTTCCATTGCCAAATAA	54506	20	TCTGGAGTTCTGCTGAAAAA	54807	20	216	3825	4041
scaffold3420	1	p2	(AT)7	14	178	191	TGTCCGGTGTCAGAAAATTT	55488	20	CCTGGGGCAATTCTGATTAA	55364	20	269	140	409
scaffold3420	2	p2	(AC)6	12	2355	2366	ACAGCCAAATCGCAAAAATT	55319	20	GGAGCTACGGTATGTGTATT	54373	20	264	2309	2573
scaffold3421	1	p2	(GA)7	14	132	145	CGAACTTTTGCTGATGGAAATA	55367	22	CAACCCTGATGTTCCATTTA	53136	20	156	35	191
scaffold3421	2	p2	(TA)6	12	2847	2858	TGGTGGTGATGTGAACAATA	54564	20	ACAACTGGCAAATTCATTATC	52742	21	342	2595	2937
scaffold3422	3	p2	(GA)12	24	2145	2168	TCTCACCTGAACAGCTTATC	54499	20	AGGTCAGATTCCTCGAAATT	54043	20	229	2006	2235
scaffold3425	3	p2	(TA)8	16	2244	2259	GCGATCCTTCACTCTCTTAA	54616	20	ATGTGTGCGACCTAGAATTT	55062	20	191	2212	2403
scaffold3427	2	p2	(GT)6	12	579	590	AGTGTAGCTGTACCTGTTTTT	55076	21	CTGCAACTGGAAAGCATATG	55034	20	210	526	736
scaffold3429	3	p2	(GA)7	14	3671	3684	ATCACAACGTGGACACTTTA	54937	20	GTGGTCATCTCTTCAACTACTA	54698	22	313	3407	3720
scaffold3430	2	p2	(TG)7	14	306	319	TCCACAGCACCATACTTTTT	55152	20	CTCGGACAGGTCAACTTTTA	55038	20	159	206	365
scaffold3432	2	p2	(AT)7	14	514	527	TGGAGGCCACTACTTCATTA	55537	20	CCTCCCTTGTGAAAAGTAATC	54183	21	169	395	564
scaffold3433	3	p2	(AT)7	14	1883	1896	GTGATCTGCTCGTCAATAGA	54722	20	AATTCGCGGATCAGTTAATG	54188	20	311	1820	2131
scaffold3433	4	p2	(AT)6	12	3595	3606	AGCAGGTGGGAAATGTAAAA	55118	20	CCTGTGGATGATGTGTTTTT	54060	20	161	3524	3685
scaffold3438	2	p2	(GT)8	16	3173	3188	CGGAGTGGAATCCTCTAAAA	54477	20	CCAAAACGCACACCTTAAG	54949	19	314	2903	3217
scaffold3440	1	p2	(TC)6	12	177	188	GAGGCAAACCCCTACTAGTA	55646	20	ACATGCCACTACAAGAAATT	53047	20	340	109	449
scaffold3443	1	p2	(GA)8	16	2324	2339	GAATGGTTTGGCACGATTAG	55056	20	CCATGCTTTGGGTTGGATAT	55730	20	299	2111	2410
scaffold3444	2	p2	(AT)9	18	2171	2188	CCAAAAGTGGCCCAATTAAT	54360	20	TTTTGGTGCTCAGGTTAGAT	54545	20	223	2087	2310
scaffold3450	1	p2	(AG)19	38	899	936	GCATCACTGTCCCTTGATTA	55133	20	TCCATGACACGAGAACTTTA	54048	20	305	809	1114
scaffold3450	2	p2	(AT)6	12	2529	2540	TAGGTGCTGCCAGATTTTAG	55133	20	AGATGATGGGCACTACTTTTT	55168	21	319	2443	2762
scaffold3453	1	p2	(AG)6	12	1819	1830	AGGAAGACAGAGGAAGAATTT	54150	21	CCTGGATTTGGATGGATTTT	53439	20	274	1762	2036
scaffold3453	2	p2	(TG)7	14	2071	2084	TTGGGTTAGTGTGTGTTTTT	53421	20	TGTAAGGGTGTGGTGAAAAA	54991	20	346	1885	2231
scaffold3456	2	p2	(AG)11	22	198	219	GCCTTTGCTACTGTCAAAAT	54469	20	CAGCATGCTTGACCAATTT	54538	19	337	129	466
scaffold3456	3	p2	(CT)12	24	4158	4181	CCATCTTTCCAACACGATTTT	55029	21	CAGTCCCTTAGCACCATTAT	54496	20	198	4006	4204
scaffold3462	2	p2	(AT)8	16	3498	3513	TCGGTTGTAAGTGTGTAAAA	52718	20	TCATATGAACCAAACCAAAAA	51775	21	312	3446	3758
scaffold3472	1	p2	(GA)15	30	639	668	GGCCTCTCTCTCTTTCTTTAG	55142	21	CTCGCTCTTCCTTTGTTTTT	54436	20	263	557	820
scaffold3473	2	p2	(TC)9	18	272	289	TACACGACCCATGCAAATAA	55059	20	GTGGTTTGGAGGCAGTTAT	55062	19	286	133	419
scaffold3477	1	p2	(GA)9	18	502	519	CCCATTCAGTTGATCCTATCT	54474	21	TGGGCCTTCATCTGAATTTT	55178	20	226	419	645
scaffold3477	2	p2	(GA)9	18	2329	2346	TGAATGTTGTGGGGCTATTT	55191	20	GACATGGTCCCCATCTTAAA	54700	20	268	2238	2506
scaffold3479	1	p2	(TA)6	12	1215	1226	AGCACCTCCCTGTTAGATAA	55224	20	CCACATGTTCCAAATGCATAT	54843	21	321	1110	1431
scaffold3479	2	p2	(AC)7	14	3962	3975	GCCATTGAAAAGACCAAGATA	54149	21	GCTACCCAATGCAGAGAAATA	55732	21	308	3809	4117
scaffold3482	1	p2	(AT)6	12	93	104	TGATGATAATTCTGGACAAAAA	51701	22	GCCGTGTCTTTGCTTAATTT	55172	20	231	27	258
scaffold3483	1	p2	(AG)6	12	3650	3661	TCTGTCAGTTCTGTGGTTATC	54994	21	ACTCCCCATTGCCTCTAAAT	56166	20	222	3459	3681
scaffold3484	4	p2	(GA)7	14	4006	4019	TGGAGAGCGATGTTGTTTAT	54771	20	CACGTGCACACTAAGATTAC	54490	20	210	3937	4147
scaffold3485	2	p2	(CT)11	22	843	864	AGGAGATACAGCGCATTAAG	55044	20	ATGTACCTAGCCCACTATTG	53903	20	237	729	966
scaffold3485	4	p2	(TA)9	18	2527	2544	AGCCTCCCAACACATTTATT	54877	20	AGAAAGTTGAAGGCTGTAGAT	54553	21	276	2354	2630
scaffold3485	5	p2	(TA)7	14	2931	2944	GCAGGAGTCGTCAGTAAATT	55493	20	GACGATAGCCTTGTGAATCTA	54959	21	288	2765	3053
scaffold3488	1	p2	(GA)6	12	1179	1190	TTTGCACCACCTGGATAAG	55066	19	GGGAGTGCTGGTTCTTAAAA	55556	20	201	1133	1334
scaffold3488	2	p2	(AG)6	12	2290	2301	TGGTACAAAGGAGATCGTAAT	54085	21	CTTTTGTTCCACGGGAAAAA	54904	20	300	2074	2374
scaffold3489	1	p2	(AG)11	22	2645	2666	CTTTGCGAAGATCTGACTTTA	53983	21	TGGCATCCTCCTTCATATTC	54568	20	349	2503	2852
scaffold3489	2	p2	(TA)7	14	3526	3539	TGTTGCACTGTCTGGATTTA	54893	20	ACTCTAGCAACCATGGAAAAA	55396	21	327	3408	3735
scaffold3489	3	p2	(AT)10	20	4136	4155	TGCAACTGTCCAAGTGTAAT	55184	20	TTAAGCTCCACCCTCTTTTT	54436	20	232	4020	4252
scaffold3494	1	p2	(CT)6	12	547	558	GTGCCACAGAATGTGTATCT	55454	20	GTCTACCTCAAACGCCTAAA	55118	20	266	320	586
scaffold3496	2	p2	(GA)18	36	1099	1134	CCTCCAACTCCAACTCATAA	54357	20	CAGGAGAGGGATTGCTTTAG	55220	20	288	1061	1349
scaffold3496	4	p2	(GA)10	20	4223	4242	GCATACCCAGAAGAGAAATAC	53796	21	GTGAGTTAACTCGGTCAAAAT	54167	21	227	4107	4334
scaffold3497	2	p2	(TA)8	16	1972	1987	AGTCACCCTACCATGGAATA	54890	20	TATCATGGGCGTGGTATAAG	54410	20	188	1910	2098
scaffold3499	4	p2	(AT)10	20	4116	4135	GGTGTGCCTCGTTTCTTAT	55215	19	CCTCAAATTTCGGCCAAATA	54228	20	349	3996	4345
scaffold3499	5	p2	(AT)10	20	4201	4220	GGTGTGCCTCGTTTCTTAT	55215	19	CCTCAAATTTCGGCCAAATA	54228	20	349	3996	4345
scaffold3505	1	p2	(AG)11	22	3216	3237	GAGCTGTGGTGGATTGATTA	55133	20	CAACAAAGCATGCCACTAAA	55064	20	329	3095	3424
scaffold3505	2	p2	(CA)7	14	3378	3391	GAGCTGTGGTGGATTGATTA	55133	20	CAACAAAGCATGCCACTAAA	55064	20	329	3095	3424
scaffold3508	2	p2	(AC)9	18	3892	3909	CAGCTCATCTCGTGCATTAT	55721	20	GTAGCCACTAAAGCCATTTT	53848	20	308	3636	3944
scaffold3515	1	p2	(GA)8	16	599	614	GTGGAGCAACTGCAATTTAA	54774	20	GGGTGTTTTGTGTTGCTTAT	54669	20	330	428	758
scaffold3518	3	p2	(CT)7	14	604	617	TGAGGTGTTGTTGCTGTTAT	55184	20	GAAGTTCTTCCCATTCCAAAAA	55078	22	296	472	768
scaffold3524	1	p2	(AG)6	12	1559	1570	TATCACGGCACTTCACTTAT	54185	20	GACACAACAACGCCATTTAA	55119	20	311	1517	1828
scaffold3524	2	p2	(GA)8	16	2080	2095	CTATTTGGGGTTGCAGAGATA	55066	21	CCAGTGTTGACAGCATCTAT	55153	20	338	1928	2266
scaffold3524	3	p2	(AG)7	14	2289	2302	TGCAAAAAGTGAGGGAAAAA	54083	20	GTTGTCAAGCACATGTGAATA	54788	21	310	2179	2489
scaffold3532	2	p2	(CT)7	14	2926	2939	TTTCTGCCAGGCACTAATC	55171	19	GCAGACTGGTGCTTTAAATT	54469	20	227	2803	3030
scaffold3535	2	p2	(CT)11	22	2821	2842	GTGTTGGACCATCTGCTAAT	55423	20	GGTTGCTAGCTTCTTACATTTA	54202	22	284	2734	3018
scaffold3542	1	p2	(TC)6	12	75	86	CATGTTGGCCTAACTTTCTTAT	54422	22	AGGTTGTTTTGGATGGTTAAAG	55078	22	214	53	267
scaffold3542	3	p2	(AT)7	14	3257	3270	GCAGATGTCAAGTGGAAAAT	54165	20	TCCTCAGTGTAGAGTGTAATC	53864	21	308	3215	3523
scaffold3545	1	p2	(AT)6	12	2555	2566	TGCGTGACCAATACCTTAAA	54988	20	TTGTGCCTGAGAGTGTAAAT	54582	20	334	2284	2618
scaffold3545	2	p2	(AT)10	20	2723	2742	CTCCGTAAAGAAGTGGGATAA	54762	21	CACCCTGATCATCCCTAATT	54146	20	267	2534	2801
scaffold3545	3	p2	(AC)13	26	4195	4220	TCTGAAGGCAGCATGTATAC	54944	20	CTGCTCCTACCACCATTTAT	54496	20	340	4019	4359
scaffold3548	3	p2	(TC)7	14	2555	2568	ATCACCTGGTGTTCCAAATT	55105	20	GAGTTTGGTTGCTGGAAAAT	54655	20	343	2335	2678
scaffold3553	2	p2	(AG)9	18	3893	3910	GTGGACCTTGAGCTCAATAA	55062	20	GGGTTTGGGCTGGATATAAG	55544	20	326	3832	4158
scaffold3556	2	p2	(AG)8	16	2773	2788	TGAGGGATGGATGTGAATTT	54267	20	GTTTCATTTGCATGACCTATTG	54359	22	292	2584	2876
scaffold3559	3	p2	(GA)8	16	1819	1834	CATAGGCTGAGAAGGGAAAAT	55334	21	GCGAATTTTCTTTGCGAATTT	54959	21	336	1675	2011
scaffold3559	4	p2	(AG)11	22	2297	2318	GTGACCCAAACAACCTTTTT	54785	20	ACCAAAGATACTGGAGCTTAT	54016	21	202	2226	2428
scaffold3559	6	p2	(AG)7	14	2878	2891	AGTGATTGTTGGTGGCTTTA	55152	20	TCCTTTTTCTCTTGTCTCATTTT	54385	23	269	2681	2950
scaffold3561	1	p2	(AG)8	16	2235	2250	AGTTGTGCTTGTGATCATTTA	53725	21	TCAAACAAGCCCTGGTTTAG	55850	20	154	2139	2293
scaffold3564	2	p2	(AG)13	26	370	395	CTCCTTGAGCCACAAATTTT	54350	20	TCACTTTCAGCTATATGCAAATT	54677	23	314	176	490
scaffold3564	4	p2	(GA)12	24	3673	3696	CCAGACATACTGTTGCAAATT	54741	21	TCATTTTTGGCTGGCATTTT	54882	20	335	3417	3752
scaffold3566	2	p2	(AG)9	18	2408	2425	ACCAGAAGGCAAGGTAAAAA	55046	20	GGTTTTGGTCAATGGTTGATAA	55155	22	228	2251	2479
scaffold3569	2	p2	(AC)7	14	997	1010	TAAATCGCACAGGCTATAAC	53215	20	ACTTACACGGTCAGCAAATT	55586	20	286	974	1260
scaffold3569	3	p2	(TC)15	30	2770	2799	TGAACTTCCTCCTGCTAAAG	54686	20	GCAACAAGAACACCCAAATT	55249	20	330	2706	3036
scaffold3570	2	p2	(TA)8	16	3403	3418	AGACACAAACCATAGCCAATA	54900	21	AGTCATTGGGTCTCCTATTT	53272	20	299	3342	3641
scaffold3573	4	p2	(TC)11	22	1688	1709	GGGTTTCAGTCTTTGCATTA	53781	20	GGGGGCATGATATACAATATC	53357	21	324	1428	1752
scaffold3577	1	p2	(AG)6	12	204	215	TCAATGTCGGTCACTTGTATT	55255	21	TGTTGGCACCTCAGTTTTAT	55152	20	307	93	400
scaffold3579	4	p2	(GA)7	14	3048	3061	TGCAGAGCAGATTGTGATTA	54761	20	GTACCCCTCTTTGCTCTAAA	54368	20	274	2930	3204
scaffold3587	2	p2	(TC)13	26	1056	1081	TCAAAATTACCCGCCAAAAT	54012	20	TTTGTGCGTGTGAAGATAGA	55041	20	237	952	1189
scaffold3588	1	p2	(AT)7	14	1376	1389	TCCAAATCCATGCAGCTATT	55056	20	CTTCCACATGTTGCACATAT	53947	20	342	1145	1487
scaffold3588	2	p2	(TC)6	12	1622	1633	CAAATCATCAGCTCCCAAAAT	54762	21	ACCCCTGCATCCAATATCT	55373	19	216	1601	1817
scaffold3589	2	p2	(AC)8	16	3086	3101	CTTGCATGACAACCTCATTTA	54466	21	CATGGGATTACTGGTGGTATT	55034	21	322	2998	3320
scaffold3589	3	p2	(GA)13	26	3757	3782	GTGCCAAATGACAGCAATAT	54609	20	AAAGGTTGGCTCCACATATT	54877	20	327	3633	3960
scaffold3592	1	p2	(AT)6	12	3982	3993	AGCCCATCCTGAACTTTATT	54264	20	TGCAAGCAATTTCAACCAATA	54904	21	199	3848	4047
scaffold3595	1	p2	(AT)9	18	1564	1581	GAATCGGAGAAGGGACTAAA	54182	20	GCTGCAGCCAAAATTGATAA	55201	20	292	1336	1628
scaffold3596	3	p2	(AC)9	18	1150	1167	AGCTGAGCTTGAAACCTAAA	54875	20	GTCCTTGGTGTGGGTATTAT	54402	20	184	1062	1246
scaffold3596	4	p2	(AC)8	16	1862	1877	ACGCTATATGTTCGGCAATA	54750	20	GCAGTACCTCGATGAGAATA	54107	20	240	1748	1988
scaffold3601	2	p2	(CA)6	12	1646	1657	GACTTTCTCTGCCAGCTATT	55149	20	AACGTGCCAAGCAAATAAAA	54974	20	302	1385	1687
scaffold3602	2	p2	(TC)6	12	3947	3958	GGCAGGCAATTCCATAAAAA	54775	20	TACATCACAGCCAGCAAATA	54740	20	327	3746	4073
scaffold3602	3	p2	(AG)6	12	4019	4030	GGCAGGCAATTCCATAAAAA	54775	20	TACATCACAGCCAGCAAATA	54740	20	327	3746	4073
scaffold3610	2	p2	(CA)7	14	190	203	CTGCCCCTGGAATGTTATAT	54531	20	TTGACGGTTGCATGAAATTT	54672	20	282	92	374
scaffold3614	1	p2	(AT)9	18	459	476	TTGAGGGCAATGTTGATTAT	52775	20	CCAAATGCGAGCACATATAC	54941	20	349	342	691
scaffold3616	1	p2	(CA)7	14	591	604	GCCTGTCAGAAGATGCTTTA	55454	20	TGCCTAGGTGTAAGGATCTA	54325	20	323	507	830
scaffold3619	1	p2	(GT)7	14	90	103	TGTTACTATTTGGGAGCAATA	52221	21	TCAAACAGCAATCCCATTTT	53912	20	255	19	274
scaffold3623	1	p2	(TA)7	14	397	410	GCTACCCATACACAACCTATA	54233	21	CAGTGCCTCCAGACATTAAA	55355	20	317	320	637
scaffold3625	1	p2	(AG)7	14	3108	3121	AAACAAACACCCCAGAAAAA	53971	20	AGAGACCGCTTGCTTTTTAG	56067	20	336	2887	3223
scaffold3626	1	p2	(TG)6	12	1133	1144	TTAGTGTCGTGGCCTATTTT	54679	20	GAACTGCAGGACATGAAATT	54165	20	322	945	1267
scaffold3627	1	p2	(AT)7	14	2031	2044	GCGGGATGTTGATTAGTTTAA	54279	21	CTGGCATCGTGGAGATTTAT	55303	20	193	1979	2172
scaffold3631	2	p2	(GA)8	16	3544	3559	TACATGAGTGGAGCCATTTT	54617	20	AGCAAAACCGCGTTAATTAA	54513	20	270	3439	3709
scaffold3632	2	p2	(AG)9	18	472	489	CTTTGCAGCTTCCTCAATTT	54746	20	AAATCAAGGGTGTGCCATAA	55191	20	252	368	620
scaffold3635	5	p2	(AG)6	12	4233	4244	TGGAGAGATTCGAAGCTTAT	53563	20	CAACCTTTCTCCTGTTTACATTA	54565	23	179	4204	4383
scaffold3638	3	p2	(TA)7	14	3713	3726	GACTAGGCACCCATCATAAT	54270	20	AACAAAGCGTTAGGGTTTTT	54201	20	294	3487	3781
scaffold3638	4	p2	(AT)8	16	3829	3844	CTTTGTTTGGTTCCCGATAA	53798	20	TATAGTCCGCCTGAGTAAAG	53707	20	347	3775	4122
scaffold3639	1	p2	(TG)6	12	3426	3437	TCTTTACCTTGTGGCCTTTA	54154	20	GAGCAAGCTGTTCCAATATG	54746	20	316	3376	3692
scaffold3640	2	p2	(TC)6	12	3179	3190	GAGAAGCCCTAAACCCTTAA	54330	20	CCTCACTCAGCAACCTTAAG	55771	20	296	2936	3232
scaffold3647	1	p2	(GT)7	14	2061	2074	CGTAACATGTGCCATGATTA	53798	20	GGAGTGGTTTTCCTCCAATA	54628	20	299	1896	2195
scaffold3649	1	p2	(TG)6	12	860	871	CCTGGTGCAGAAAAGTATCT	55049	20	TGCAACCACTATGCAGTTAT	55032	20	323	595	918
scaffold3652	1	p2	(AC)6	12	694	705	TCAAAGGGCCATTGGATAAA	54860	20	GAACCAGGTGAATGCAAATT	54725	20	347	431	778
scaffold3652	2	p2	(GT)6	12	2680	2691	TCTCTCCTTCCATGCAATAG	54225	20	ACATGCCAGTTGGTCAATTA	55223	20	250	2644	2894
scaffold3660	1	p2	(GA)6	12	1925	1936	CGTAGTGAACGCTGAAAAAT	54670	20	CAAGCTTTTCCAAAAGAAAGATA	53782	23	327	1670	1997
scaffold3663	1	p2	(AG)6	12	1178	1189	TGAAACTCCAAGGCCATATT	54580	20	AAGATGCGGGTTCACATAAA	55337	20	341	1077	1418
scaffold3664	1	p2	(AT)9	18	438	455	CAAACAAAGCTCCCCAAAAA	55149	20	GTGATAGATTGCCGGCTATT	55383	20	343	354	697
scaffold3666	1	p2	(TG)6	12	3643	3654	TCCTTCTCGAGGTTGGATAT	55029	20	CCTTGTAGTCCCCTGATAAA	53722	20	332	3552	3884
scaffold3668	1	p2	(TA)8	16	2467	2482	CTTTGCTCCATTGGGTTAAA	54036	20	CCTCTTCCTCTGCAGAATAA	54154	20	225	2421	2646
scaffold3670	1	p2	(TG)6	12	891	902	GACAAGTGGATGTCTCATAA	52327	20	ATGAAGGCACACCCAAATAG	55687	20	312	735	1047
scaffold3671	2	p2	(AG)13	26	2898	2923	ACCATTGGCCATCTCAATTT	55546	20	TCCCCCTCAGAAACAAATATC	54965	21	344	2640	2984
scaffold3673	2	p2	(TA)6	12	2238	2249	CTTGCACCTCCTCTCTTAAT	54447	20	TGGTTTTGTCACCAGAAAAT	53474	20	298	2016	2314
scaffold3676	5	p2	(TA)6	12	4334	4345	TCCTTTAGGCCCATGTATAA	53035	20	GCTTGTAGACAGTGTTAGGAATA	55786	23	346	4032	4378
scaffold3687	1	p2	(AT)7	14	1968	1981	AGCCAAACAGGTCATCATAA	54617	20	GCTCAACAAACCCACAAAAT	55249	20	310	1756	2066
scaffold3699	2	p2	(CT)9	18	3797	3814	TGTGTTGTGTTCCCTCTATT	54178	20	GGTGAAGGTGTGAATGATAGA	55030	21	328	3763	4091
scaffold3702	3	p2	(TC)7	14	2767	2780	CCATCAGCTCCCTAGATTTT	54481	20	TGTGGTTTTTGCGTTGAATA	54329	20	259	2739	2998
scaffold3702	6	p2	(TC)7	14	3529	3542	TGTTTGGGCTTTGGTTTTAG	54566	20	CCGAGCAAAACCAAGAAAAA	55293	20	206	3450	3656
scaffold3704	1	p2	(AG)6	12	2940	2951	AGCCCAATGCCCTTATTTT	54944	19	GCGATAGACTGTACCCATAA	54083	20	330	2704	3034
scaffold3706	2	p2	(CT)7	14	1381	1394	ACAGATCTCACAATTGCAAAAA	55099	22	GAGCATTTTTGCCTGATCTA	53653	20	342	1282	1624
scaffold3708	3	p2	(CT)7	14	2721	2734	CTGCATAGTCGCATCAAATT	54461	20	CGTGAAGTGTCAGTCCATTA	55140	20	272	2671	2943
scaffold3711	3	p2	(AT)9	18	1037	1054	TCTTCACAAGCTCGAATATG	53159	20	ACCACAACTTCATTTCTCATTTT	55232	23	342	855	1197
scaffold3711	4	p2	(TA)7	14	2090	2103	TGAACCCATGCCCATATAAC	55152	20	GTGTTCAGTGAAGCCAAATT	54690	20	310	1918	2228
scaffold3712	2	p2	(AG)6	12	4021	4032	GGCAACATCCCTAATGGTATA	54831	21	GCTTGTCTGTGCCTAGATTA	54873	20	196	3868	4064
scaffold3715	4	p2	(TA)6	12	3526	3537	AGCAAACCCTTTCTTTGTTAAA	54920	22	GCCTCAAGAGAGCAGATTTA	54860	20	332	3334	3666
scaffold3719	4	p2	(AG)6	12	3319	3330	CACGTAGAATCCATGCAAAAA	55139	21	TACTCTCTCCCTCCCTACTA	54544	20	311	3197	3508
scaffold3722	3	p2	(TA)7	14	2731	2744	TGCAGGCAGTTGACATAAAT	55619	20	CAAATTAAGCGGGGCATAAA	54602	20	283	2500	2783
scaffold3730	1	p2	(GT)6	12	570	581	ACTGGTTCCTAGACCCATTA	54817	20	TATGTTGACCTGCCCATAAC	55113	20	224	485	709
scaffold3736	2	p2	(CT)8	16	1846	1861	CGCCTTTTCTCTCTCCTTTA	54803	20	CTCAAAGGAGGTGCTAAAAA	53403	20	339	1717	2056
scaffold3752	2	p2	(AC)7	14	2279	2292	CAACATGCATGGACCAAAAA	55322	20	CATGTTTGTTTGTGGAGAGATA	54395	22	338	1976	2314
scaffold3753	1	p2	(AG)6	12	351	362	ACTTCGACTTTCGCAATTTT	54450	20	ATATAGAGGGGCAGGCATAA	55107	20	250	191	441
scaffold3754	2	p2	(TA)6	12	1655	1666	CCTACACACTTGCAACAAAAT	55239	21	GCATTCCGCAATTAGACTAAA	54655	21	348	1390	1738
scaffold3755	4	p2	(TA)6	12	3100	3111	GCCCATTCCAAGTGTTTATG	54911	20	CCTTGGGTGAAAAGGGTAAT	55187	20	156	3001	3157
scaffold3755	5	p2	(AC)6	12	3477	3488	TTTCACCCAAGGCCTTATTT	55085	20	ATGCACTTGAGTCAGAGATA	53479	20	310	3212	3522
scaffold3758	2	p2	(TC)6	12	1837	1848	GGTCATGGTGGGTTTGATTA	55305	20	AAGGTGGCATGGGTACTATA	55277	20	293	1786	2079
scaffold3759	3	p2	(TC)6	12	3052	3063	CCATCCAAGTAATGCGTTAT	53447	20	CCGAAGTCCACAACCTATAA	54492	20	185	2963	3148
scaffold3760	1	p2	(AT)8	16	151	166	GGGTTTGTGAATTGGGTTTTT	55651	21	CCAACAAGAATCGACATGAATA	54567	22	195	117	312
scaffold3760	4	p2	(TC)7	14	3350	3363	GTCAATCCTTGGCAACTTAAG	55124	21	CTTTGGGAACATGGTTTCTTTA	54811	22	240	3272	3512
scaffold3765	2	p2	(TA)8	16	1868	1883	CGTTGCTAGTGATTGGTAAAT	54301	21	CCATCCAAACCCCATCTTTA	54964	20	213	1801	2014
scaffold3766	2	p2	(TC)7	14	203	216	GGAGCCAGATCAACATGTAAT	55721	21	TGAAGTTGGAGGGCAAAATA	54823	20	332	177	509
scaffold3778	1	p2	(TC)15	30	2791	2820	CGTTGGTTCACTTTCTCTTAA	54105	21	CTTCCCTGCTCCTGTAAAAA	55253	20	271	2624	2895
scaffold3780	1	p2	(TC)9	18	228	245	CAAAGCAGTTGGGGTTATTG	55131	20	CACAGACCACAGAGACTTTA	54361	20	273	16	289
scaffold3783	1	p2	(TG)9	18	126	143	CTCTGGTGATTGCAAGTTTAT	54172	21	TGAGCCAAGAAAACCTTTAA	52880	20	228	14	242
scaffold3787	4	p2	(GA)6	12	3151	3162	ACAAGAAGGGGTGTCTTTTT	54960	20	GCCTATGCAAAGACCCTAAT	55168	20	346	3036	3382
scaffold3788	2	p2	(AT)6	12	1318	1329	TGCAGTCAAACATGGGAATA	54930	20	CGAGATCACCAGGAAGATTA	53985	20	171	1294	1465
scaffold3791	1	p2	(CT)7	14	1711	1724	CTGGAAAGTGACCTGAGTAAT	54949	21	AGGTCGAAAACTGTCAAAAA	53574	20	340	1484	1824
scaffold3796	1	p2	(AT)6	12	3830	3841	AAGGAAGGCCAAAGAAAATT	53480	20	CTACATTTCCCGGGGTTTAA	55022	20	338	3655	3993
scaffold3805	2	p2	(AC)6	12	3949	3960	TGCAGCAGTCTACGAAAATA	54820	20	TGTGTGACTGACGATTGATTA	55010	21	292	3861	4153
scaffold3807	3	p2	(GA)7	14	3383	3396	CATTCTGCAAAACAACCTATTG	54559	22	CCAGAACCTGCAGGAATAAA	55324	20	209	3293	3502
scaffold3809	6	p2	(TC)6	12	3639	3650	TGTTTGCTTTCAGGTCCTAAT	55396	21	TCTGCCAGACACGAAATTTA	55008	20	155	3541	3696
scaffold3812	2	p2	(AG)6	12	1249	1260	CTCGCACGTGTAAAGAATTA	53821	20	TCTTCGCTCAATGCCTAAAT	55133	20	310	1189	1499
scaffold3823	1	p2	(GA)17	34	1575	1608	ACCAAATGTTCCCAGGTAAAT	55335	21	CGCGGAGTTTCTAGGTAATA	54425	20	176	1475	1651
scaffold3826	3	p2	(TA)7	14	3462	3475	ACATGAACCGAATCGAATTT	53600	20	GTGCAAGCAAACCCAAAAA	55609	19	345	3301	3646
scaffold3831	2	p2	(TC)9	18	3196	3213	CCAACAGTTGTGTGCAATAT	54473	20	GCTGTCAAGTAGAGCAAAAT	53913	20	193	3138	3331
scaffold3831	3	p2	(AG)8	16	3782	3797	TGTGAGAACCCGTGATAGAT	55667	20	ACGTTTAGCTCTTACTTTTAG	51314	21	268	3677	3945
scaffold3837	2	p2	(TC)8	16	2784	2799	ACCAAGTACACAAACCGTATA	54609	21	TGACAAGCCTCTTCACAATA	54289	20	342	2613	2955
scaffold3845	1	p2	(TG)7	14	2836	2849	TGCAAAACCTAAACGTGTATT	54324	21	GCTGTTCTCGTAACGTTTTT	54896	20	293	2627	2920
scaffold3848	1	p2	(TG)6	12	1897	1908	CGGCGTCATGTGATTATTATC	55022	21	TGGAGAGAGAGAGAACTATCT	53996	21	321	1671	1992
scaffold3848	2	p2	(TC)6	12	1980	1991	GTGTGAGAGAAACCCAAAAA	53934	20	ACGTGAAAATGCAGGTAAAG	54520	20	336	1903	2239
scaffold3850	2	p2	(TA)10	20	865	884	GAAAGTCCTGGTACTACAATTT	53757	22	CTAACCCACCACACAAAAAT	53965	20	249	675	924
scaffold3851	1	p2	(AC)6	12	1282	1293	GCACATCCTACATCCTCTTAA	54816	21	ACATCAAGCATTCAACTAAAG	52426	21	336	1004	1340
scaffold3856	2	p2	(CT)12	24	1479	1502	TGAGCAACTACCCCTTTAAA	54154	20	GCTGGTGTAGTGTGGATAAA	55075	20	158	1385	1543
scaffold3862	1	p2	(GT)8	16	1248	1263	TGCTCTGACAAGCATTTTAA	53407	20	AGATTCTTGGTGAGCAGTATT	54622	21	274	1084	1358
scaffold3862	2	p2	(GA)12	24	3442	3465	AGTCCAGCCACTATCATAGA	54718	20	TGATGGAACTTGTCACGAATA	54978	21	323	3288	3611
scaffold3874	1	p2	(TA)7	14	1956	1969	TAGCGCTCAGTTTTGAATTT	53822	20	ACAAGCTAAACCTGCATAGTA	54649	21	221	1785	2006
scaffold3875	1	p2	(GA)17	34	3657	3690	CACTCGGACTCACAGATATC	54822	20	GCAAACGCAAGCCTTATAAG	55730	20	257	3454	3711
scaffold3878	1	p2	(AT)6	12	1045	1056	TGGACCATGGTTAACAAAAT	52904	20	CACCAAGTGCAGTTCATTAC	54908	20	318	968	1286
scaffold3879	1	p2	(AG)7	14	2932	2945	TAAGCACATGCACACCAATA	55340	20	CCAGATTGGGACCCTTTTAA	54891	20	273	2787	3060
scaffold3879	3	p2	(AT)6	12	3429	3440	GTGGCAGATGTGTGTATTTT	54181	20	CGTGACATATGGAGCATTTT	54068	20	254	3350	3604
scaffold3880	1	p2	(GA)8	16	489	504	GTGTAACGCATCCATTGAATTA	55179	22	ATGAGGACCGGCCATAATAT	55822	20	298	347	645
scaffold3880	2	p2	(AG)16	32	2689	2720	AGCACCTTAAACAAGCTATTG	54462	21	GTGGAGATGGATCTGCTAAA	54533	20	317	2649	2966
scaffold3882	2	p2	(AG)6	12	2032	2043	TCAAAGTTGGCGTGATAATG	54304	20	AAGTGGCATGAGCATGATAA	55090	20	339	1988	2327
scaffold3887	1	p2	(CT)7	14	1348	1361	GGATGGAAGCCATTTGTTAAA	54687	21	CGAGTAAGTGGAGGCATAAC	55671	20	315	1244	1559
scaffold3891	1	p2	(GA)6	12	3281	3292	TCTCTCAGGAGATGGCAATA	55019	20	GATGTCACTGAGCTCCTTAA	54499	20	244	3129	3373
scaffold3894	2	p2	(GA)15	30	3196	3225	AGGATAGGGTGGAGGATATG	54824	20	AAACAACCCCACCACAATAT	55085	20	286	2967	3253
scaffold3905	1	p2	(GA)13	26	207	232	ACGCAAGAAGGTAAACAAAAA	54812	21	AGACTCTGCTGTGTGAAAAT	54896	20	266	173	439
scaffold3905	2	p2	(TG)6	12	3501	3512	AGACACTCGCATTTCCAATA	54771	20	TGCTATTAACCATGCCATAT	52017	20	241	3317	3558
scaffold3909	1	p2	(TC)13	26	3775	3800	TGTTGTGTTGGTGGGATTTT	55949	20	GCAACACAACACACAGTTAT	54739	20	322	3682	4004
scaffold3911	2	p2	(TG)6	12	2867	2878	CCACAAAGGGCCTTTTTATG	55098	20	ATGGCATGCTTAGCGATTAG	56060	20	254	2745	2999
scaffold3914	2	p2	(AT)6	12	2235	2246	TGATTAACTGATACGCCAAATT	54170	22	AGCAAAATTGGTGGCTATTG	54796	20	309	2196	2505
scaffold3914	3	p2	(TA)6	12	3999	4010	CACTGCTTGAGGATCATTTT	53860	20	CCTGCTGCAATCATCAATTT	54887	20	328	3783	4111
scaffold3915	2	p2	(CT)7	14	686	699	TGATGTAGCCATGCAGAATA	54206	20	TGCCTTCTCGTTCGTTATAT	54306	20	268	476	744
scaffold3916	1	p2	(AC)8	16	1113	1128	TCATGGCCTTCTTGTCATTTA	55184	21	GGAGCCCCATTGTGATTTAT	55433	20	345	893	1238
scaffold3921	1	p2	(GA)7	14	2824	2837	TACATAGCCATGCACATTTT	53207	20	TTGACCCGACTGGAAATATC	54853	20	244	2771	3015
scaffold3921	3	p2	(AG)6	12	4093	4104	ACTTTGTGAGGGATTTGTTAAT	53876	22	TGAAAGCAACAGCACTTTAG	54439	20	265	3977	4242
scaffold3922	2	p2	(CA)10	20	3652	3671	GTGGATGCAGCTGACTTAAA	56044	20	TCAACCAACTTATCTGTTGTAAT	53944	23	310	3435	3745
scaffold3925	2	p2	(TA)7	14	2691	2704	GCACCCTTCTTTGGTTTTTA	54272	20	TCCGAACCCAAAGGATTATT	54295	20	152	2592	2744
scaffold3927	1	p2	(AG)6	12	2512	2523	TGGGGCCAAACTTAGAATAC	55008	20	TCCGTTGAGTGATTGTACTA	53460	20	330	2253	2583
scaffold3930	2	p2	(TA)6	12	1150	1161	TGTCCTGTGCTTGTGTTTAT	55184	20	TATTCTGCGCAACACCTTAT	55146	20	242	1026	1268
scaffold3931	1	p2	(TA)6	12	732	743	ATTCAATTGGCAGGGGTTAT	54915	20	AGCCTTTCAAGTGCCTAATT	55207	20	261	563	824
scaffold3936	1	p2	(CA)6	12	1845	1856	CTTCCCCTCAATGCAAATTT	54383	20	GCTGGTCATTCAGGTTTCTAT	55653	21	231	1650	1881
scaffold3941	2	p2	(AT)6	12	1152	1163	GAGAGAAATGCCCAGGTATA	53903	20	GCCAGCTGTTATCCCTTTAT	55168	20	312	1084	1396
scaffold3949	1	p2	(GA)11	22	903	924	GTTTGCCAGCTTGACAATAA	54774	20	GGTATGTTTCGGCTCATTTT	54262	20	330	652	982
scaffold3950	1	p2	(AT)6	12	527	538	TCGTGACACATTTGCAAATT	54708	20	CCACTCATGTTGTCAGAAATA	53551	21	300	349	649
scaffold3951	1	p2	(TA)9	18	2843	2860	TTGGTGGAGGTTGGATTTAA	54417	20	CCAACTAACGGGACCAAATT	55930	20	236	2808	3044
scaffold3959	1	p2	(TC)6	12	109	120	GTGCGGCTGTTGTTTATTAG	55382	20	TTCCCTCGTAACTCGTAATG	54645	20	192	57	249
scaffold3960	2	p2	(TC)9	18	519	536	AGTTGCTCTGCTTGAAAATT	53973	20	AGCTCCTGCACCATAATAAG	54896	20	295	491	786
scaffold3960	3	p2	(AT)6	12	2772	2783	ACAATCAACTGCACGTTTTT	54924	20	TCGGTCTCTTGGACAATTTT	54889	20	273	2643	2916
scaffold3966	1	p2	(AT)7	14	1266	1279	GGAGGCTAATTTGACCCATTA	55327	21	GCAGTGATGTAGTCCTGATTA	54849	21	326	1212	1538
scaffold3972	1	p2	(CT)7	14	1269	1282	GCCAGCATCCTCTCTATTTT	55188	20	ACACCTTTCAGCACATATTT	53047	20	307	1040	1347
scaffold3974	2	p2	(GA)7	14	412	425	TGAAGAAAGAGGGTGCAATA	54250	20	CCCAAGAGGAGGCTTTAATT	54981	20	292	324	616
scaffold3977	1	p2	(TG)6	12	2755	2766	TGCGTAAAGTGCAGACAATA	55411	20	CTTCAACCCCTCGAGTAAAT	54768	20	325	2539	2864
scaffold3978	3	p2	(TC)6	12	2700	2711	GAAGCCTGGGTATGCTTTA	54520	19	GCACAGAGAAGGCTGATATA	54346	20	326	2665	2991
scaffold3982	2	p2	(CT)15	30	1436	1465	TAAGTCAACACCCACATAGA	53287	20	CATCCCCACATCTGGATTAA	54462	20	213	1301	1514
scaffold3982	4	p2	(GA)7	14	3414	3427	AGCCACTGAAACCTGTATTC	55352	20	GGCTGTCAACTTTTGCATAT	54539	20	321	3351	3672
scaffold3984	4	p2	(AT)7	14	2986	2999	GGAGGTCACTGTCCTTTATG	55162	20	AGTGACTCCCATCATCTTTA	53019	20	318	2741	3059
scaffold3986	5	p2	(TA)6	12	2650	2661	TGCGTACCTATTCCCTAGTA	54462	20	ACGTGTGAGAAGGGTTAATT	54593	20	317	2429	2746
scaffold3991	1	p2	(CT)7	14	1258	1271	GGCAGTAAGGTACAGCTAAA	54782	20	GCGATGGTGGAAATCAATTT	54911	20	179	1235	1414
scaffold4000	2	p2	(AT)8	16	3719	3734	GCACCCATCACACCATTTAA	56293	20	CCTAGGCAATTGCACAAATT	54796	20	269	3681	3950
scaffold4007	1	p2	(TG)12	24	1540	1563	TCTTTGCAGAGCCAAAATTT	54245	20	AGTTCAGCCCAAACTCATAT	54303	20	286	1510	1796
scaffold4011	1	p2	(TC)7	14	708	721	GGGCTTGAAATTGCTGTAAAT	55341	21	GGTATCCTTGCGCATTAGTA	55038	20	348	533	881
scaffold4013	1	p2	(AG)6	12	131	142	CCCCTGTAATGATGACCATTA	54752	21	GAATGAAGGCTGCAGAAAAT	54525	20	158	8	166
scaffold4013	2	p2	(TC)6	12	249	260	TACCTGCAGTCTCTCTTTTT	53903	20	CTCCAGAGGCAAGGTTTATG	55813	20	254	105	359
scaffold4018	1	p2	(AT)6	12	380	391	CACTTCTGCACCCCATTTT	55986	19	GGATGAGAGTGCTAGTGTTAT	54555	21	234	342	576
scaffold4023	2	p2	(TA)9	18	1073	1090	CTGGCAGATCATCCCTACTA	55502	20	TTGGCCATCTGTGCATATAG	55275	20	248	961	1209
scaffold4023	3	p2	(AG)12	24	3823	3846	TCGTCTTTGGGTTTGACTTAT	55156	21	AGGCACAAATCCATCCATTA	54653	20	336	3576	3912
scaffold4030	1	p2	(GA)13	26	118	143	GCCCACTGCAAAAACATAAA	55332	20	ACCTGAAAGTGACGGTTTTT	55708	20	236	58	294
scaffold4038	1	p2	(TA)8	16	111	126	TGTCGCGTGCTACATATTTA	55017	20	ACTGACATCAACAGCATCTA	54087	20	171	15	186
scaffold4038	2	p2	(TC)8	16	2467	2482	GAGAGCTCATGCCCTTAAAT	55188	20	GCACCAACCTATGAGGATAT	54270	20	320	2434	2754
scaffold4039	1	p2	(CT)6	12	586	597	GCCACAAATCACAAGTGTAAT	55029	21	TCGGCAATGGTTCTCTAAAA	54974	20	261	385	646
scaffold4041	8	p2	(GA)9	18	3577	3594	AGCTAAGCTGAAACTGAAAAA	53935	21	GGAAACAAAATGTACCTGTTTTT	54477	23	338	3500	3838
scaffold4047	1	p2	(GA)6	12	691	702	AGGGAGGGAAGAGAGTTAAG	55240	20	ACGCAGCAAATCTCTCTAAA	55095	20	247	649	896
scaffold4048	1	p2	(GA)8	16	1179	1194	ACAAAGCTGTGACCAGTATT	54875	20	TGGTATGACTTCATTTGCAAATA	54598	23	319	923	1242
scaffold4050	2	p2	(CT)9	18	1012	1029	TGTTGCTTTCTTGGTCTAAA	52928	20	CTCTTGCTGTCTTGCTATCT	54880	20	269	792	1061
scaffold4050	3	p2	(AT)6	12	2318	2329	TCACTGCTAGTAGTGCTAGTA	55007	21	GCACTATGGGTTTTCAGTATT	53868	21	228	2128	2356
scaffold4054	1	p2	(CA)6	12	714	725	CCCAAAACTTTTCTGGCTTAA	54833	21	TGGAAGTTTGTGACCATCATAT	55417	22	303	537	840
scaffold4055	2	p2	(AG)7	14	2855	2868	GTGCCAAGAAGCAGTAGATA	54873	20	TAGCACAAATCGGGGAATTT	55305	20	340	2635	2975
scaffold4056	1	p2	(GA)6	12	3865	3876	GCCCCAACCCTAAAACATTA	55580	20	GTGACTGATGGAAGCATAGA	54570	20	313	3732	4045
scaffold4062	2	p2	(AG)7	14	2492	2505	GTCCATCGTCCTTGGATTTA	54853	20	CTGCTTGGTACATCCTTTTT	53765	20	212	2329	2541
scaffold4067	1	p2	(AT)6	12	2229	2240	GTGGGAGGCACTGTATATTT	54804	20	ATGGAAGCAGGCAGATATTT	54743	20	305	2013	2318
scaffold4068	2	p2	(TC)11	22	1603	1624	AGCAAGAGGAGCATCAAATT	55298	20	GTTGTCTACACTGCTCAAATT	54431	21	182	1499	1681
scaffold4069	2	p2	(CT)6	12	2867	2878	CAATTCCAATTGCACTGATATG	54148	22	ATGTGCCTGACCTGTTTATT	54912	20	270	2780	3050
scaffold4075	1	p2	(TA)13	26	459	484	TCAATTCTACTGCAGCCATAA	55001	21	CTTCCCTTCCAAAGAGGTAAT	54883	21	328	353	681
scaffold4076	1	p2	(TC)6	12	406	417	GAAAAGGGCAGCCAGTTAT	55443	19	TGGACTTTCATGCAGCTAAT	55018	20	292	312	604
scaffold4078	2	p2	(AT)9	18	3459	3476	CAAGTTCCCCATTGCAATTT	54984	20	CTGCACCGTATGAAGAAAAA	54234	20	282	3320	3602
scaffold4082	3	p2	(GA)7	14	1241	1254	AAGCAGAGCATAGCCTATAC	54413	20	CCGGCTTACCTTTTCATTTT	54447	20	327	976	1303
scaffold4082	4	p2	(TA)9	18	4006	4023	CCGCAAATGGCATTACTAAT	54402	20	AGTGGTGTTGAGTGGGATAT	55822	20	304	3812	4116
scaffold4083	1	p2	(AT)6	12	1346	1357	TGATCTGTATGTCTTTTGTTAAT	51848	23	TGTCCCATACTACCTGTATAGA	54611	22	340	1202	1542
scaffold4086	2	p2	(AG)6	12	2904	2915	GGCTGCAGAAAACCAATAAA	54739	20	TGAAGATTGTGATCCTGATATG	53425	22	155	2790	2945
scaffold4088	2	p2	(CA)6	12	1780	1791	CTTGGGTTTCCTGAGCTATT	55015	20	TACGCACAAGAGGCAATAG	55022	19	341	1469	1810
scaffold4093	1	p2	(TA)7	14	1033	1046	TATTCTCTCGCCCCCTTTTA	55619	20	CCTCATCTGGCCTTTCAATA	54793	20	235	1002	1237
scaffold4094	3	p2	(AT)6	12	2482	2493	ACTAGCCAACCTGACATTTT	54840	20	GCATGTAAGGTTGCCTTTTT	55028	20	267	2322	2589
scaffold4095	4	p2	(AG)15	30	3524	3553	TCCAAGAAAACCCTGTTTTT	53358	20	AGAGAACGTGCAGTGTTAAA	55258	20	171	3469	3640
scaffold4095	5	p2	(TC)6	12	3980	3991	CTGATTGTGGGACCCTAAAA	54926	20	TGCATGCAGTCTTACAAAAT	53769	20	342	3830	4172
scaffold4098	1	p2	(CA)6	12	3844	3855	GCAATCCAACGGCTATTTAG	54839	20	ACGCTTTTGGTTTTGCTTTA	54904	20	294	3724	4018
scaffold4099	3	p2	(TA)6	12	3679	3690	GGCATTGCCGTTAATTTGTATA	55487	22	GAAATCTGTGGCAGCAAATT	55118	20	344	3535	3879
scaffold4103	1	p2	(CT)6	12	349	360	AAAAGTCACGCCTAGCATTA	55075	20	TCACTGTTGTGCTGTCATTA	54927	20	275	301	576
scaffold4105	2	p2	(CA)8	16	2637	2652	TGGCCATGAGAGAAGATAGA	55019	20	GACAGGTGAAAGGTCAAAAT	53694	20	272	2415	2687
scaffold4107	1	p2	(TC)11	22	676	697	TCCTTATTGCATGCCGTAAT	55184	20	CAGAAGAAGCTCCAGTGATTA	55049	21	337	557	894
scaffold4107	3	p2	(TA)6	12	4170	4181	TGAACGATGAGGTTGGAATA	54079	20	CGATAATTGTTTGCAATGGTATA	53581	23	172	4032	4204
scaffold4111	2	p2	(TA)9	18	3078	3095	GCGGACATCTTTCAGTATTG	54508	20	GGGCTCTCTGGGTATGATAA	55779	20	201	3022	3223
scaffold4117	1	p2	(TC)6	12	2950	2961	GGTAGCTTTATGGGCTCATAT	54916	21	TGGCAAGCATTGAGAGAATA	54725	20	349	2928	3277
scaffold4119	1	p2	(AT)7	14	3457	3470	GGTAAAATCTTGGTGCCATTTA	54951	22	GGTATGGCCACAAACTTTTT	54633	20	224	3276	3500
scaffold4130	1	p2	(CT)9	18	957	974	ACTAGTCGGAGGAGTTCTAT	54082	20	AGGTAGAGGGGGAGAAATTT	55069	20	285	713	998
scaffold4130	2	p2	(TA)9	18	3318	3335	CCTTCTAGAAAGCGGACTATA	54011	21	GCAAGGCGATGAATGAAATT	55299	20	190	3282	3472
scaffold4131	4	p2	(TA)6	12	3690	3701	AGCAGCTTCCACGTATAATT	54839	20	ACATTCGAAAGTTGTGGAAATA	54310	22	278	3553	3831
scaffold4135	2	p2	(CA)13	26	3477	3502	CCTTCTGCAATAACCCAAATT	54674	21	TGCATGCATTGTCGTTTAAT	54557	20	274	3413	3687
scaffold4137	4	p2	(TC)11	22	2980	3001	TCACTGGGATCAAGACATTA	53340	20	ACTTACGTGGAGTGGTTTTT	55123	20	170	2943	3113
scaffold4138	2	p2	(TG)9	18	2312	2329	TCCTAGCTTCCTTGCAAATA	54022	20	CCCACTGGCAAACTCATAA	55066	19	312	2174	2486
scaffold4141	1	p2	(GA)7	14	1401	1414	ATGAGCTGAGGTGGTTTAAG	55049	20	TGAGTTGCCTCCACATTTAG	55355	20	343	1264	1607
scaffold4142	1	p2	(GA)8	16	880	895	TCGCATGCAAAAGGAAATAA	54161	20	GGCTTCCTGTATCCACTATT	54198	20	244	803	1047
scaffold4143	1	p2	(CT)10	20	3637	3656	GTTTTTCCCCCTGTTTGATAA	54237	21	ACTATCTGCCCAGTCAATTT	54303	20	262	3566	3828
scaffold4146	2	p2	(CT)6	12	3981	3992	TGCTTGTGAGTCAGGATTTT	55171	20	GAGAGAGTGGCACTGTTATC	55293	20	186	3882	4068
scaffold4146	3	p2	(CT)6	12	4063	4074	TGCTTGTGAGTCAGGATTTT	55171	20	TCTCTTCAATGTCACCTTTTT	53251	21	254	3882	4136
scaffold4149	1	p2	(TC)6	12	551	562	CAGATTTGGCCGCTTAAAAT	54911	20	ACAGAGCGATGAGGTTTAAA	54700	20	237	519	756
scaffold4150	1	p2	(CA)7	14	2190	2203	GCCTGATGGAAACGGTAAAT	56096	20	CCCTTACCGTCCAAACAATA	55055	20	322	1904	2226
scaffold4154	3	p2	(TC)8	16	1752	1767	AGACAGCATTTGTGTGTAAAG	54708	21	CCACCACACAAAAGGAATTT	54551	20	305	1582	1887
scaffold4154	4	p2	(AG)6	12	2184	2195	GTCATTGCTGCTAGCTAGTA	54687	20	CCACCACAAAGCAACAAATA	54672	20	284	1992	2276
scaffold4154	6	p2	(TC)10	20	3290	3309	GGTCGGTTGGTCCTATAGTA	55464	20	GAAGGAAAGAGCCTAGCATAA	55095	21	313	3054	3367
scaffold4156	1	p2	(TA)7	14	1336	1349	GGGATAACAACTGAGACATTTT	54357	22	GCACTCACCTGAGCATAAT	54959	19	198	1270	1468
scaffold4158	2	p2	(TA)7	14	1437	1450	TTCTTGACTCCTCCCTATCT	54220	20	CGAAAATGTATGGCACGTAAT	55038	21	321	1177	1498
scaffold4162	1	p2	(AT)6	12	427	438	GCGATTGCAACAAGTAAAAT	53441	20	CAATTGCCCCAATGGAATTT	55022	20	347	124	471
scaffold4164	1	p2	(AG)6	12	1070	1081	AGTTATTTGGATGCTTCATAA	50775	21	CATGTCCACCCCAAAATATTG	55132	21	349	998	1347
scaffold4165	1	p2	(AT)8	16	3088	3103	CTGCCCTCAAAGCATATAAC	54134	20	GCACACCAGTTGCTTTTATT	55061	20	221	2952	3173
scaffold4165	4	p2	(TA)6	12	3608	3619	GAAAGGTTCTCCCATGTTTTT	54538	21	CCAGCTGCTCTTTTGGATTA	55716	20	315	3507	3822
scaffold4165	5	p2	(TA)6	12	3722	3733	GAAAGGTTCTCCCATGTTTTT	54538	21	CCAGCTGCTCTTTTGGATTA	55716	20	315	3507	3822
scaffold4169	1	p2	(TC)9	18	860	877	ATGACATCGATGCGATAAAT	52961	20	CTGGAGACCAAACCCTATTC	55130	20	222	757	979
scaffold4169	2	p2	(TG)6	12	2897	2908	TGTACATGGCTGTCCTTTAA	54266	20	GGACACAATCATTGGCATTA	53922	20	279	2681	2960
scaffold4172	1	p2	(CA)7	14	792	805	GCTCTTTGCCTGTCAATTTT	55048	20	CTGGGATCCTAGCCAGATAT	55230	20	298	532	830
scaffold4176	3	p2	(AC)6	12	2329	2340	GCATGTGTAGGGCTTTACTA	54853	20	ACCCTACTCATTGCACATAA	54022	20	230	2272	2502
scaffold4181	1	p2	(TA)7	14	418	431	AGCAACTATAGCAACCGATAA	54830	21	CCAAGGCCTCCTCAATAATA	54162	20	235	360	595
scaffold4181	2	p2	(CT)8	16	1102	1117	TGAAGAGGCTTGCACTTTTT	56061	20	GACCAACCTACCCCATATTC	54886	20	200	985	1185
scaffold4184	3	p2	(TA)6	12	3511	3522	AACTTGGCTGCAATGTAGAT	55311	20	AACTGAGTCGCATTGCAATA	55757	20	277	3366	3643
scaffold4184	4	p2	(TA)6	12	3574	3585	AACTTGGCTGCAATGTAGAT	55311	20	AACTGAGTCGCATTGCAATA	55757	20	277	3366	3643
scaffold4191	4	p2	(AT)7	14	3272	3285	TTAGCTTCCCACTGGTACTA	54867	20	ACGACACTATGGCCTAATTT	54439	20	333	3085	3418
scaffold4191	5	p2	(CT)6	12	3853	3864	CTCTTCCACCTTCCCTTTTA	54246	20	ACTGCCTTATGACTCTCATTTA	54622	22	347	3730	4077
scaffold4192	2	p2	(GA)14	28	2368	2395	CAACATTGCCCACGTACTA	55232	19	GCAACCTGGGATGGAATATA	54545	20	245	2329	2574
scaffold4193	2	p2	(GA)11	22	3041	3062	GGTTGACCGGCACATATTAT	55586	20	CTGGAGGCGATGAATCTTAA	54944	20	254	2987	3241
scaffold4195	2	p2	(TA)9	18	2666	2683	CCCAATTAAGCTGGCCTTAA	55670	20	TATGACGTGAACTCCTAAAG	52103	20	333	2410	2743
scaffold4197	3	p2	(AT)8	16	2520	2535	TGGAATGTAGATCATGCTCTAT	54197	22	CCAAATGAATCCCATGACATAT	54236	22	311	2362	2673
scaffold4201	1	p2	(TC)6	12	123	134	AGGATCTGTGCATCAAATAAG	53665	21	CACATGTTGCAACAGCTATA	54002	20	322	87	409
scaffold4211	1	p2	(AG)6	12	940	951	GACAACATTCCCCTCAAAAA	53965	20	GTTGGCTTTCCACTCTTTTA	53711	20	279	757	1036
scaffold4214	3	p2	(TA)10	20	1680	1699	ACATGAGCCTAACCCAATTT	54877	20	AGGTCTAGGGTGAAAAGATTA	53266	21	348	1435	1783
scaffold4216	1	p2	(AG)8	16	3584	3599	CAGATCTAAGCCCCAACTAAA	54998	21	GGTAGTGTTTTTGTGTTCATTTT	54509	23	240	3447	3687
scaffold4219	1	p2	(AG)6	12	126	137	CTCTCCCTCCCCAACTTTAA	56130	20	TCTGCTGCCATGTTCTCTAT	56317	20	272	28	300
scaffold4219	2	p2	(TC)8	16	1201	1216	GTGATTTTAGCGGTTGCAATA	55215	21	TGTCAGGGAAAAGAGAAGAATA	54460	22	253	1157	1410
scaffold4219	3	p2	(AG)7	14	2594	2607	AGCTCAGCAAGTGATCATAT	54210	20	ACTGCAAAGTTCCCCAATAT	54877	20	295	2339	2634
scaffold4223	2	p2	(AC)12	24	3718	3741	ACGTCGAGAAAAGCACTATT	55137	20	AGCCACTCAATTAAGGCATAA	55250	21	321	3471	3792
scaffold4225	2	p2	(GA)14	28	1619	1646	GTGCATGCACGTATACATTA	53919	20	ACTGCTACAGCTCTGATCTA	55083	20	242	1584	1826
scaffold4228	1	p2	(GA)7	14	1510	1523	TTGCAGCATCCGAGAATAAT	55204	20	TGATGCACAAACACGAATTT	54708	20	263	1286	1549
scaffold4232	5	p2	(TA)7	14	3298	3311	ATGAAGTGGTGCAGGTAATT	54912	20	ACATGCCCAAACCATCTTAA	55191	20	327	3205	3532
scaffold4236	3	p2	(AG)8	16	3834	3849	ACCACCAAACAAACAATTAG	52126	20	CTCTAGGTGGTCAAGCATAA	54170	20	331	3806	4137
scaffold4241	1	p2	(TC)7	14	3892	3905	TCTCCCTCCATCGATTAAAG	53944	20	GTGTCGTTCCCCAATAAAAA	54103	20	337	3745	4082
scaffold4242	2	p2	(CT)7	14	1467	1480	TCTTCTTATCTCAGCGGAAAAT	55267	22	ACAACACAGCATCCAATCTA	54654	20	318	1347	1665
scaffold4248	1	p2	(CA)13	26	157	182	AGGTTAAGTGGCATGACATAT	54669	21	CACCCCCTTCAGGAATAAAT	54649	20	329	121	450
scaffold4248	3	p2	(AT)7	14	2847	2860	GTGCTCTACTGCAAAGTTAAA	54445	21	CTTCATTGCCATGCGTAAAA	55245	20	290	2721	3011
scaffold4264	2	p2	(AC)6	12	1899	1910	TCGAAGCAGCCAATTCTAAA	55368	20	TAGCAGAAGAGCTGGAATTT	54341	20	305	1787	2092
scaffold4266	2	p2	(TC)14	28	476	503	GTCAACCGTTTTGGCAAATT	55944	20	GCAAGCCTGTTCTACATTTT	54469	20	232	325	557
scaffold4267	3	p2	(TG)11	22	2530	2551	GCACTAGCCTGCTATGATAA	54722	20	ACGTGTTTGTGTATGTCCTATA	54960	22	295	2286	2581
scaffold4271	2	p2	(CT)9	18	3023	3040	CCGTGCTTAAAGGCTTAAAA	54498	20	TGTGTTTGTCTGGTTGCTATA	55159	21	194	2953	3147
scaffold4272	3	p2	(CA)10	20	2750	2769	CCAGTGTCCCACATTCAATA	55032	20	ACGAGGAGATTGAAGCATAA	54170	20	298	2562	2860
scaffold4274	1	p2	(AT)7	14	2147	2160	GACCATAGAGGGCTTCTAAA	53832	20	AGCACACTGTAACACCATTA	54597	20	219	2119	2338
scaffold4282	1	p2	(AC)8	16	757	772	AGTTCGAAAGTGGTTCAGATA	54616	21	CATCCTGCACAACAGTAGTA	54806	20	149	713	862
scaffold4282	2	p2	(TC)12	24	1407	1430	AGTTGGCATGCAACATTTTT	55207	20	GGATGGCTTGCATCCTATT	54963	19	285	1180	1465
scaffold4283	2	p2	(TA)9	18	3547	3564	TGCCAGTCATTCCAAATAGA	54322	20	ACCTTCTTTCGTTTGACTAAA	53324	21	335	3273	3608
scaffold4288	1	p2	(AC)8	16	217	232	TTTCGTGCCTTGTACCTAAT	54679	20	GTTAGGGAGGAGCACTTATC	54647	20	264	78	342
scaffold4295	1	p2	(AG)6	12	2678	2689	TGATTGTGGTGGTGGTTTTT	55949	20	GCCTCTCCAATCTCCATAAA	54496	20	277	2487	2764
scaffold4296	2	p2	(CT)6	12	552	563	GTTTTGGCGAAACTTAAAAA	51370	20	TTGAAAACGAGTCGGGTAAT	55018	20	300	506	806
scaffold4296	3	p2	(AC)9	18	2168	2185	TTCCTAGCCGGTTTCTTTTT	55162	20	GCAAATCCCAACTACCGATAT	55808	21	156	2095	2251
[truncated: 5,330 more rows]

## Sheet: TRI
ID	SSR nr.	SSR type	SSR	size	start	end	FORWARD PRIMER1 (5'-3')	Tm(°C)	size	REVERSE PRIMER1 (5'-3')	Tm(°C)	size	PRODUCT1 size (bp)	start (bp)	end (bp)
scaffold1	4	p3	(CCT)4	12	4337	4348	TTTTGTGATGCAGCCTTTTT	54846	20	ACGGAGTAAAGCCTCTCTAT	55060	20	274	4244	4518
scaffold2	1	p3	(TTC)4	12	4561	4572	ATCTACGACCACCTCCATAT	54801	20	TCTGTCACCCAGACTCTAAA	55115	20	212	4496	4708
scaffold2	3	p3	(AAT)6	18	8996	9013	ATGGTGGTCATGCACTTAAA	55223	20	TGACTGGTGTTGCATCTTAT	54654	20	210	8873	9083
scaffold3	2	p3	(AAT)4	12	1278	1289	AGTCCTTCAGTGTTGATATC	52008	20	GAAGCCTGTGAGACACAATA	55095	20	251	1196	1447
scaffold4	8	p3	(AAC)5	15	16555	16569	CACAAAACGAACACATGTAAAT	54187	22	TTAGCATCGTGTGGGATTAC	55258	20	309	16307	16616
scaffold5	2	p3	(TTA)7	21	2137	2157	TTCTGCCCCAAACTTTTAAA	53448	20	GCCCAGAAACCCATTCTAAA	55598	20	315	2024	2339
scaffold7	3	p3	(CAC)5	15	6281	6295	AACCAGTCGAGTAGCTTTTT	54920	20	ATTGGGGTGCATCAAAATTT	54238	20	190	6187	6377
scaffold8	8	p3	(AAT)6	18	15790	15807	TGGATCCCAGTGGTACTATT	54890	20	GAGTATATGCCCCACATCTA	53381	20	260	15749	16009
scaffold9	3	p3	(TGT)4	12	15334	15345	GCGAGAGGTACGAGTATTTT	55030	20	TCAAATGGGGTGCGTATATT	54786	20	319	15116	15435
scaffold11	1	p3	(TTA)4	12	160	171	AACTGTGACATGTACATAATT	50766	21	GCAATGCGTGGAGTAAAAA	54617	19	296	17	313
scaffold11	3	p3	(GAA)4	12	4258	4269	TACGTCAGCCTTGTGAAAAT	55297	20	TGGGGACTTGTTGTCTTTTA	54383	20	208	4120	4328
scaffold11	5	p3	(ACA)4	12	13918	13929	AGGTAGTAACTACGGCTAGAT	54755	21	GCAGTGAGATGGATGCTTAT	55291	20	318	13856	14174
scaffold12	3	p3	(CCA)5	15	7988	8002	CAATGCCACCTTCGATTAAA	54266	20	CGTGGGGGATTGAAGTAATA	54526	20	260	7928	8188
scaffold16	2	p3	(TCT)4	12	1969	1980	GGAGCAACCAGTTTTGTTAT	54071	20	AAGCAAGAACGTCACATCTA	54736	20	281	1902	2183
scaffold17	4	p3	(TTG)4	12	12907	12918	ACCCACTCTTGTTGCTTTAA	55080	20	CGGAAAAGGGAAGGCTAAT	54827	19	328	12617	12945
scaffold18	4	p3	(TGT)4	12	928	939	TACGCGTTGTTTCGATTATG	54586	20	ATTCTCCTTCGCCACAATTT	55616	20	161	858	1019
scaffold20	2	p3	(TGT)4	12	8531	8542	CCTGTTATCCCTTGTGCATAT	55414	21	ACATCCAGATTCTCCCAAAAT	54839	21	238	8503	8741
scaffold21	5	p3	(AAT)5	15	5613	5627	ACAGAAGAAGCAGACACTAAA	54816	21	TTTCACGAGAGGCTCATATG	54977	20	274	5448	5722
scaffold22	1	p3	(TTC)6	18	11284	11301	AGAGGCCTTTCACTCATATG	54518	20	TTCTGTCCACTTTGCAAATT	53882	20	299	11083	11382
scaffold24	6	p3	(GAA)4	12	13542	13553	TTTTCGGCTCATGACATTAC	54014	20	GTGAACATGATCCTGTGTTTAA	54672	22	317	13264	13581
scaffold26	5	p3	(CAC)4	12	5392	5403	CGTGCTGCTAGTGATCAATA	55378	20	AAGCCTCCATTGCATCTTAT	54743	20	304	5357	5661
scaffold26	8	p3	(ATT)4	12	11525	11536	CCCATAGTTGGCTGAGTAAAA	55571	21	AATTTGGCAGCCACAATATG	54866	20	228	11351	11579
scaffold28	4	p3	(TAT)7	21	5833	5853	TCTTGCAACACCCACTTTTA	55389	20	CCTTCGGCACTCAAAATAAT	53959	20	211	5806	6017
scaffold30	2	p3	(TGC)4	12	3554	3565	ATCAGAGGAGACCCTTAGTA	53614	20	CTTCACCCTTTCCCAAATTT	53908	20	349	3490	3839
scaffold30	3	p3	(AGC)4	12	3668	3679	ATCAGAGGAGACCCTTAGTA	53614	20	CTTCACCCTTTCCCAAATTT	53908	20	349	3490	3839
scaffold30	4	p3	(TAT)5	15	4601	4615	AGTAGAGGTTTGTCAGCTTTTA	55044	22	AGTGAACCAGGTTGCTTTAT	54840	20	221	4480	4701
scaffold31	3	p3	(GAT)4	12	5942	5953	CGGATTCCGTTGCTTTTAAA	54902	20	AACGCTTAAGAGGCCATTAA	55042	20	347	5918	6265
scaffold31	5	p3	(TAA)4	12	12998	13009	CCCCCAAACCTCAGTTAATA	54295	20	TATGGATGTTTTGGCTTTTT	51407	20	262	12857	13119
scaffold32	3	p3	(TTA)5	15	12995	13009	TGTTTGTGCAAGTACTTGATAT	54030	22	ATCATACCACCGGCAATAAG	55285	20	206	12871	13077
scaffold35	1	p3	(ATT)4	12	8317	8328	GGTTTACCCGCCACAAAAA	56634	19	TTGTTTCTTCTTGGCATTTT	51987	20	347	8270	8617
scaffold36	2	p3	(GAA)6	18	120	137	TTTGAGAGGCTAGTCATTTT	52065	20	AGAATCTGATGCAGCCTAAT	54170	20	331	22	353
scaffold37	2	p3	(GTG)4	12	1290	1301	TCCACCACCTCATTGTTAAG	54961	20	ATGCTCAAACGAGGCAATAA	55728	20	292	1188	1480
scaffold37	6	p3	(TTC)4	12	5309	5320	GGTTGCCTGGCATTATTTTT	55065	20	CCGCCAAACCCTTCTTTTT	56614	19	279	5068	5347
scaffold37	8	p3	(AAG)5	15	6857	6871	TGCTTATGTTGTTGCCATATG	54889	21	GGTTCTTAGCTCAACATGTAAAT	54970	23	206	6817	7023
scaffold37	10	p3	(TTA)4	12	8281	8292	GGCACCGAAGACACTATAAT	54954	20	ACACACATTAACCACAAACTTAA	54938	23	343	8002	8345
scaffold37	15	p3	(TTG)4	12	12842	12853	TGGCTATGTATCGACAGTTAAA	55025	22	TCCAAATGGATGGAGATTAC	52295	20	336	12613	12949
scaffold38	1	p3	(AAG)5	15	154	168	CCACGGATCCAAAACTAGAT	54839	20	TTATGTGCAACGCATGTAAT	53979	20	179	22	201
scaffold38	5	p3	(TTC)4	12	6618	6629	GCATGCTCCATGACAATTTT	55188	20	CCCATGCCCAAATGAGATAA	55436	20	339	6312	6651
scaffold40	5	p3	(TTA)6	18	10083	10100	TGGTCCTAAATCGACGTAAAA	55001	21	AGGGTTGGTTACTCGGATAT	55306	20	277	9849	10126
scaffold41	2	p3	(TCT)4	12	5707	5718	GGTCCATCTTGACGACAATA	54887	20	ATCTTCACCCCTACCAAAAA	54098	20	282	5608	5890
scaffold41	3	p3	(CTT)4	12	5861	5872	GGTCCATCTTGACGACAATA	54887	20	GAGCATTGGAAGGATGAAAAT	54480	21	313	5608	5921
scaffold41	4	p3	(AGC)4	12	8264	8275	ATGAGTGGTCTAGCACTTTA	53381	20	TGCTGCTGTTTTCGTCTATA	54820	20	327	8179	8506
scaffold42	3	p3	(GAC)7	21	8732	8752	CTCTGTTTGTCTTGTCAGTTAT	54085	22	GGCTCAGCAAAAGCATAAAA	55131	20	286	8578	8864
scaffold47	2	p3	(GCT)4	12	7009	7020	ATTTGAGGCTTGCACAAAAA	54846	20	GTGGATCAGTTGGTTCAATTT	54640	21	213	6898	7111
scaffold47	4	p3	(ATT)4	12	10527	10538	TCCCCAGACACTCAGTATTT	55452	20	CACAGAGTTAGGGGATCTTTA	54070	21	320	10416	10736
scaffold49	1	p3	(TTA)5	15	1671	1685	GTTGGACGATTCAGCATTAG	54508	20	CAGGAGACCATAGTTGCATAT	54871	21	267	1529	1796
scaffold49	2	p3	(TTA)4	12	5427	5438	GCAGATTCATTGGCTCTTTA	53653	20	AAGGCAGCATGAAACATTTT	54608	20	336	5260	5596
scaffold49	3	p3	(AAG)4	12	8073	8084	GAAAGGGGACTCAGTGTTAT	54353	20	AAGTCGCCCAAGGAAATTAT	54995	20	253	8013	8266
scaffold51	4	p3	(CAC)4	12	6231	6242	TCCGTAATCAAACCCTCATAA	54347	21	GGGAGTAAGTCAGCGAATAG	55087	20	289	6144	6433
scaffold51	5	p3	(ATT)4	12	6459	6470	TCCTTCCTCCTCCTCTAATC	54714	20	CTCTGCAACGTTACGTAAAG	54816	20	271	6292	6563
scaffold51	6	p3	(TGA)4	12	6612	6623	AACTCGACAAAACCCCATTA	54868	20	ACAAAGCCTACGCAGATTTA	55075	20	308	6442	6750
scaffold51	7	p3	(TGT)5	15	6688	6702	AACTCGACAAAACCCCATTA	54868	20	ACAAAGCCTACGCAGATTTA	55075	20	308	6442	6750
scaffold53	7	p3	(AAT)6	18	11656	11673	GTTCACGTACCTGGGATTTA	54796	20	GGGTAAGCCATGACTTATTG	53736	20	347	11607	11954
scaffold53	8	p3	(AGA)5	15	11839	11853	GTTCACGTACCTGGGATTTA	54796	20	GGGTAAGCCATGACTTATTG	53736	20	347	11607	11954
scaffold54	1	p3	(TTA)4	12	3521	3532	TCCAGATATCAGGCCAATTA	53136	20	TCTCTTATGGCCAACTTGAATA	54875	22	237	3425	3662
scaffold56	2	p3	(TTC)4	12	6591	6602	CGCAGACATTTTTGCAAGATA	55506	21	ACAAGTAACACAAGCTTTATCT	53680	22	264	6434	6698
scaffold56	3	p3	(GCA)4	12	10265	10276	CACCACCCAAATGAGGATTA	54998	20	CCATTGAAGCAAATGCAAAAA	54714	21	215	10100	10315
scaffold56	4	p3	(GTA)11	33	11615	11647	CTGGATCTTGAGGAGCTTAA	54154	20	CAAGTGCAACCCCTTTTTAG	55061	20	192	11479	11671
scaffold57	3	p3	(ATT)4	12	8168	8179	AGTCGAGGCAAAAGACATAT	54462	20	TGGCAGACCTGTAGAGTAAT	55256	20	231	8144	8375
scaffold59	4	p3	(AAG)4	12	8873	8884	AGGTCCCTCATACCGATATG	55583	20	GCGTTGGCTACATGAAAAT	54372	19	296	8717	9013
scaffold61	4	p3	(TGA)5	15	10679	10693	ACATTGCTCGGGAGTTTTAA	55265	20	CGAGATGGCATTGGAAGTATA	55273	21	308	10423	10731
scaffold61	6	p3	(CCA)5	15	11205	11219	GATCGAGACGAAGGGTAATT	54697	20	ACAAGACCCTGCCAATTAAA	55118	20	325	11068	11393
scaffold64	4	p3	(AAT)4	12	7150	7161	GGAGGTCATGTTCCCTAAAA	54628	20	CAGGAAAAGTTTGCCGTATT	54484	20	280	6960	7240
scaffold65	3	p3	(TAA)4	12	7230	7241	CCTCCATCTCCAACAGTTAT	54114	20	CTGTACTTGGGTGTCATACTA	54123	21	224	7123	7347
scaffold65	4	p3	(AAT)4	12	9162	9173	GACCTGTCACTCAATGAATAC	54046	21	CGGCTGGAAATCATGAAATT	54609	20	333	9052	9385
scaffold67	5	p3	(TCT)8	24	10542	10565	TCTGCTCCAGCTTCATTTTA	54654	20	CAATGACTCGGCAAGTAAAA	54234	20	295	10454	10749
scaffold69	7	p3	(GAT)6	18	6727	6744	TGGGGCATTTCCATGTTTAT	55230	20	CATAGACCCCCAACCTAATC	54579	20	211	6558	6769
scaffold71	4	p3	(TTG)4	12	11113	11124	CCATCCAGGGACATCCTATA	55141	20	ACCCAGTTAAGTGGCAAAAA	55652	20	299	10926	11225
scaffold72	7	p3	(TTA)5	15	8420	8434	GCTTTCAGTGGAGCAGATAT	55220	20	GAGTGTCGTTTCTACATTGTAAT	54787	23	252	8218	8470
scaffold73	4	p3	(TTA)5	15	3990	4004	TCCCTCGTACCCTCAATTTA	55250	20	ATTCACCACTGACCCAAAAA	55345	20	233	3960	4193
scaffold73	7	p3	(CAA)4	12	9574	9585	CATGCACCTATCAACCAAAAA	55001	21	ACAAACGCATGTTGCTTTTA	55007	20	209	9487	9696
scaffold74	4	p3	(TTG)4	12	10694	10705	AGCATGTGCAACCAATAGAT	55383	20	GCTATTCTTCACCCAGGATTA	54783	21	333	10440	10773
scaffold75	1	p3	(GCA)4	12	158	169	CCGCTTCTGAGGTACAATTA	54887	20	CCACCATGAGTACCTGTAAT	54130	20	184	40	224
scaffold77	2	p3	(TTA)5	15	417	431	ATGACCAAAACACCCCTAAA	54714	20	ACTGTTCCTCCACACCTTAT	55749	20	305	370	675
scaffold77	3	p3	(AGT)4	12	4079	4090	AGGTACCGCCATTGATTTAA	54715	20	TCCATCTCCATGTGACATAT	53164	20	299	4038	4337
scaffold77	4	p3	(TGT)4	12	10620	10631	AGCATGTGACAGTGTTTTAG	53847	20	GATTGAAATGGGCCTCAAATT	55020	21	331	10512	10843
scaffold78	2	p3	(CAA)9	27	1862	1888	ACACTCCAAAGTCCCTTTTA	54066	20	CCGGGTCGAACATGTTTAG	56043	19	267	1759	2026
scaffold79	3	p3	(ATT)4	12	11316	11327	CACAGTCTCACACACTCATAA	55303	21	ACTAGCTGACACCATCAAAAT	55200	21	225	11152	11377
scaffold81	2	p3	(TAT)4	12	969	980	TGGCCCTTTGTGTTGTATAT	54595	20	CATCAGTCTCCACAGCATTA	54863	20	231	906	1137
scaffold84	2	p3	(TGA)5	15	6177	6191	AGCAAGGTCGAGGTAAAATT	54957	20	CTGTGTCTACTGGTTGTAGTA	54093	21	326	5904	6230
scaffold84	3	p3	(GTG)5	15	9623	9637	CCCGAGAAGTCCTCAAAATA	54477	20	TCGAGCATGTACCCTTAAAG	54887	20	210	9474	9684
scaffold85	3	p3	(TAG)4	12	2731	2742	GTGCAATCCAAGCTGTAATT	54539	20	GCTAGCTAGCTCACCATAAT	54413	20	345	2692	3037
scaffold88	1	p3	(ATT)5	15	2921	2935	CCGTTGCCCATCATTTAAA	53921	19	ACAACGTGTTCATGCTATTG	54625	20	281	2877	3158
scaffold88	3	p3	(TTA)4	12	4260	4271	AGGAGCTTTAACCTGCATTA	54318	20	TCCATTGGTGAATGTTTTCTAAA	54701	23	337	3987	4324
scaffold88	4	p3	(TTA)5	15	4457	4471	GAGGCTGCCTACTTCTTTTA	54768	20	TCTTGTGCAACTCCTCAATA	54289	20	331	4242	4573
scaffold88	6	p3	(TCA)5	15	7679	7693	TGAGAAATGCATGGGTTATG	53615	20	TTGGTTAGGAGGGGCTTAAT	55775	20	318	7584	7902
scaffold92	3	p3	(TCA)4	12	1375	1386	TGCAAGTATGACCACAATTATG	54801	22	CCAGTTGCTGTTTGGTTAAG	55093	20	305	1250	1555
scaffold94	2	p3	(AAC)4	12	5161	5172	CAGTGTGAGAGCGAGTATTG	55999	20	CAGCTGGACTCTCTCTCTAT	55171	20	261	4940	5201
scaffold94	4	p3	(TTA)7	21	10574	10594	GAGTTACGGTCACTCTTGTATA	54817	22	TCCGTGACCTTCGAAATTAT	54492	20	270	10447	10717
scaffold102	1	p3	(ATA)4	12	10151	10162	TCTGCAGTTCAATGGGTAAT	54617	20	CGGCTCCCTTTCTCTTAGAT	56418	20	332	9872	10204
scaffold106	3	p3	(GGT)7	21	7667	7687	CCAACAACAGCTGTCAATAC	54908	20	GAGCTCTCTCACTGCATTTA	54894	20	222	7533	7755
scaffold107	2	p3	(TGA)4	12	4821	4832	GCAGGTGGCAAGATGATTA	55246	19	GTTGAGCCAAGCATCAATAC	55043	20	245	4704	4949
scaffold107	4	p3	(CGC)5	15	8351	8365	GAAGATCATGGTGATTGCAATA	54585	22	TCCCTCAACAAGGTCAGATA	55154	20	300	8223	8523
scaffold107	5	p3	(CTT)8	24	8811	8834	ACTTTGCCTTCTGGGTATTC	55321	20	AACACTCCATCTGGTCTATT	53318	20	166	8701	8867
scaffold109	2	p3	(TTC)4	12	4697	4708	ATCCTTGGGAGCCAATTATC	54826	20	TGGGTCAGAAGATTTGATAAA	52421	21	346	4504	4850
scaffold114	4	p3	(TTG)6	18	8215	8232	TACTGCCAAGCTCAGGATAT	55697	20	GGAGGCTTACTGAACCTTAT	54126	20	307	8143	8450
scaffold117	1	p3	(CCA)5	15	4191	4205	CTTCAAGCTCTCAAACCATAA	53828	21	GCTGCCACCAATTCTTTAAA	54739	20	294	4161	4455
scaffold119	4	p3	(ATG)4	12	8555	8566	CGGGGAAGGAAATCAGATAA	54511	20	TTGAAACCAGCCGAATAAAA	53690	20	334	8502	8836
scaffold120	2	p3	(ATT)5	15	4227	4241	TTTGCCATGTGAACTCATAA	53070	20	TGCTATCCAGTCAAGACTAAA	54005	21	251	4207	4458
scaffold120	3	p3	(TTC)5	15	5773	5787	ACCGTCTTGAGCAGTTAAAA	55226	20	AACAGAAGGCTCAGGATAAC	54754	20	225	5598	5823
scaffold120	4	p3	(CCA)4	12	8836	8847	CGCAAGTGGGCTTAGTAATA	55258	20	TGGAGAGTGCATGAGTCTAT	55348	20	326	8577	8903
scaffold120	5	p3	(ACC)4	12	9094	9105	ACTCGTCTGATTCCCCTAAA	55565	20	TCCTGGCGATTAGTCTAAAG	54291	20	197	9016	9213
scaffold121	4	p3	(TTA)5	15	4927	4941	TCCAAAAATTTTGACGTGTTTTA	54179	23	GACATCGCTGGAGACATAAA	55277	20	177	4830	5007
scaffold123	2	p3	(GTT)4	12	677	688	GCTTTATGGTTTGGGGATTTT	54933	21	GAGCCACCAGGTGAATTAAT	55392	20	316	654	970
scaffold123	4	p3	(ATC)4	12	3878	3889	ACTGTGTTTGCTTTCTGTTAT	53935	21	GCTCCTCAAAGGCTGAATAA	55423	20	284	3853	4137
scaffold123	11	p3	(TAT)4	12	10061	10072	ATCACAACAAGGCAGATTAG	53275	20	TGTTGCCCAAACTAGCTATT	54926	20	240	9966	10206
scaffold125	4	p3	(ATT)4	12	3361	3372	GAGGAGGAAGTGAGGAATTT	54337	20	TCTCAGCAGACTCTCCATTA	54981	20	347	3278	3625
scaffold129	1	p3	(TGA)4	12	3078	3089	TTAGGGCTTCTGCTGTTTTT	55445	20	CGTCTGAAACAGCACTTAAA	54203	20	155	2989	3144
scaffold131	2	p3	(TTG)5	15	2076	2090	CTTGGCCTCCTGAGAAAATA	54722	20	CATCCCTACCCCAGAAAAAT	54649	20	181	1980	2161
scaffold131	6	p3	(AAG)6	18	7556	7573	AGTTGTGCAGTCCACTTTTT	55990	20	TCTTGGGTTTGGCATGAATA	54895	20	174	7531	7705
scaffold132	2	p3	(TAT)4	12	1855	1866	AGTTGGATTTGGGGCTTAAA	55085	20	ACGAAGGACTGACACTACTA	54967	20	314	1814	2128
scaffold134	5	p3	(CAC)4	12	6108	6119	TGGCTTTCTTCTTTCATTAC	51345	20	TTGTTGAATGCCCAGGTATT	55191	20	266	6018	6284
scaffold135	2	p3	(AAC)9	27	374	400	GCAACATCAGTATCAACATCTA	54024	22	AGCCAAAACAACCAAGAAAAT	55001	21	231	325	556
scaffold136	2	p3	(TAT)4	12	6691	6702	TCACGGCATCAAATGATTTT	54146	20	CCTGTTGAGTTTTGACCATTA	54018	21	197	6640	6837
scaffold137	1	p3	(TAT)4	12	112	123	TGACCCACCCAAAATGTAAT	54787	20	CCACGCTCTACATTGAAATAG	54500	21	239	0	239
scaffold137	2	p3	(ATT)4	12	269	280	TCGCAGAAACTTCCCATATT	54736	20	GAAATGGCGGAGGAGTATTT	55503	20	299	95	394
scaffold137	6	p3	(ATT)8	24	5849	5872	TTGCAGGAACCCAGATTTAA	54823	20	GCCAGAAAACCGTTCAATAA	54498	20	241	5738	5979
scaffold137	7	p3	(TCA)4	12	9265	9276	CAAATGGAAGTCCGCAATTT	55131	20	CAGCATTAGTTCCACTGTTATC	54921	22	333	9150	9483
scaffold140	3	p3	(GTG)4	12	7898	7909	TCATGGATACTTCCCTATGTAAT	54082	23	GTGGATATGGCACCAAGATA	54582	20	341	7769	8110
scaffold141	1	p3	(AAG)5	15	517	531	TATGACAACGCAGCCATTAA	55451	20	TTCCGGTTCAGCTACTAATG	54887	20	215	446	661
scaffold141	2	p3	(TAA)4	12	1238	1249	CCCTCGTGGCACTATAAAAT	55214	20	CTTTGCCACGTGCTAATATT	54370	20	325	1023	1348
scaffold141	6	p3	(ATT)7	21	5758	5778	GTCAATAACGCCCCCTTATA	54608	20	TGTCACATGCCTGCTAAATA	54740	20	273	5601	5874
scaffold141	9	p3	(AAT)4	12	7076	7087	GCAGATGCTTGCACTTATTT	54931	20	TTCCAGCTGTGAACCTTAAT	54545	20	263	6894	7157
scaffold141	10	p3	(ATT)4	12	9502	9513	ACGAACTGACCAAGACATAT	54099	20	TGTGGCTTTTTGTTTGCTATT	55113	21	152	9438	9590
scaffold142	2	p3	(TTA)7	21	7074	7094	CAGGTTACACTTCACAATCTTAA	54597	23	CTTTTGCGAGGTTCACATTA	54234	20	321	6809	7130
scaffold143	2	p3	(AAG)4	12	3265	3276	TGATTGGGGTTTGAAGTAAT	52283	20	GGAGTCTTTCCAGAAGCTTTA	55240	21	292	3085	3377
scaffold144	4	p3	(TTC)4	12	9057	9068	TCAGCGGGGCATTTAATTTA	55389	20	TGGGAAGACGGTAAGTAAAG	54421	20	323	8825	9148
scaffold145	2	p3	(CAT)5	15	1584	1598	TCCAAGCATCAGAGGTATTC	54533	20	CAGAACTCATGCTGCTTATG	54483	20	231	1488	1719
scaffold148	1	p3	(CAA)5	15	152	166	AACCGACCAAAACCCAAAAA	56554	20	CAATGTCAACAGTGCTATTG	52883	20	342	123	465
scaffold148	6	p3	(AGA)4	12	9055	9066	ACAAATTGTTGCTGCCAATTA	55181	21	TGTGAGAAAGCAAAGGAAAAA	54409	21	250	8876	9126
scaffold151	1	p3	(ATA)4	12	355	366	GACTCCAGAAACCATGCTATA	54816	21	CATATGGCTGAATGCTGTTAT	54093	21	272	144	416
scaffold153	1	p3	(TCC)9	27	2049	2075	TCATTTCCCGCAGTAACTAAA	55237	21	TGCTTTGTAGGGGTGTTTAT	54523	20	236	1941	2177
scaffold156	1	p3	(TAA)4	12	738	749	GCTGAGCTTTGACCATTTTT	55048	20	CCTTCCAAGTGGCAACTAAT	55616	20	333	565	898
scaffold157	5	p3	(TAT)5	15	9638	9652	CGTGAGTCGTGACGATATC	55417	19	GGGTGTATGACTGCAAATTT	54142	20	297	9505	9802
scaffold159	2	p3	(TGG)5	15	5677	5691	TAGGCTTGAGGTGGAGAATA	54926	20	TCTATGCCAGGACAGTAATT	53408	20	323	5646	5969
scaffold159	3	p3	(GAG)4	12	8759	8770	CCTTTCAGGTCTACCAGTAAT	54351	21	TTACCCGCCATTTTCTAGAT	54106	20	178	8730	8908
scaffold161	3	p3	(GAA)4	12	7197	7208	CATGGCATCAGTGAGATTTT	53930	20	AGAACTGCGTGGTTTCTATT	54991	20	281	7151	7432
scaffold162	2	p3	(ATT)4	12	7358	7369	GACATCCTCGAACCTCTAAA	54220	20	GAAAGGGCAAGCAACATAAA	54739	20	330	7097	7427
scaffold163	1	p3	(TCT)4	12	521	532	CGAGGATCCACCACTAATTT	54839	20	CAAGGGACCCAAACCTTAAT	55187	20	193	417	610
scaffold163	5	p3	(AAG)4	12	7621	7632	CAGTCACTTGTAAGCCTAGAT	54768	21	TGAAGGTTTTGGGCTCATAT	54580	20	318	7545	7863
scaffold164	1	p3	(ATA)4	12	165	176	GGAAACTCTGAATGTAACCTAAA	54307	23	CTTCAACTGCTGAGTCAATAC	54629	21	283	105	388
scaffold164	2	p3	(TTC)5	15	442	456	TCCTCTCTTCTCTCTCTCTAAA	54506	22	ACAAACCATGCATTCACAATTA	55146	22	262	287	549
scaffold166	3	p3	(ATC)4	12	9010	9021	ACAACTCAAAGCCCCTAGTA	55761	20	AGCCAGACTTTCAAGGATAA	53934	20	162	8975	9137
scaffold167	1	p3	(GAT)6	18	375	392	ATGAAATCGTGGGGCTATTT	55067	20	TGCAGTAAGCCAAACCTAAA	55165	20	322	95	417
scaffold168	4	p3	(ATT)4	12	2771	2782	CCAGAAGCCAACATGAAATT	54421	20	CCTGCCCCCTAAAAGAAAAA	55793	20	252	2727	2979
scaffold169	1	p3	(TGA)4	12	5239	5250	TGTCATGTGGCCATCATTAA	55001	20	AGGGTTCAGTTTGCCTTTAA	55046	20	347	5094	5441
scaffold170	1	p3	(CCA)5	15	7470	7484	AGCAAGATTACGTGGCATTA	55146	20	GTGGTAGTAGTGGAGGTTATG	54859	21	244	7273	7517
scaffold172	2	p3	(AGC)4	12	5386	5397	GCTTTCAGCAAGGCTTTATT	54827	20	ACAAGCGCTGTCATCATAA	54903	19	294	5195	5489
scaffold174	6	p3	(AAT)4	12	4077	4088	TATGCCAACCATGCATAATC	53769	20	GCCATCACAGTTGCAATTTT	55706	20	278	3997	4275
scaffold176	2	p3	(AAT)4	12	659	670	CATCCCCCACTTGGATTTT	54981	19	CCCATGCATGCCATCTAATA	55314	20	347	443	790
scaffold177	3	p3	(CAT)4	12	955	966	CACACCCTCTGTAAGTGAATA	54684	21	CTGATGGGATCCACCAAATA	54462	20	316	684	1000
scaffold179	3	p3	(TCA)4	12	7578	7589	TCTTTGCTGCCGTCTATTT	54793	19	ATGAGGGAGAAGTGGAAAAA	54122	20	242	7504	7746
scaffold180	2	p3	(ATA)7	21	6611	6631	TGAAGGAGGAAAAGCACAATA	55115	21	AGGATCAGAGGTGTATGTATAG	53687	22	227	6452	6679
scaffold181	3	p3	(ATG)4	12	8076	8087	CACGTGCAGAGAACAATTAC	55052	20	ACTTGAAAACTTGCGTGTTAT	54621	21	218	7987	8205
scaffold182	1	p3	(CAA)5	15	4301	4315	CAGCAAAGCAGCAAGATAAG	55348	20	GGTTGGGTTAGGGTTGAAATA	55456	21	273	4129	4402
scaffold182	5	p3	(ATA)6	18	8819	8836	CGCTCAATTACGGCATTTAA	54787	20	CGGATTGCTCTTCGATACTA	54516	20	300	8590	8890
scaffold182	7	p3	(CTT)4	12	9433	9444	TGGGAAGTGTTTGGCTATAG	54736	20	TGACACGGAAAACCTATATG	52727	20	190	9290	9480
scaffold183	1	p3	(AAT)5	15	706	720	TGACAGGTGGTTGAGATAAC	54700	20	TCATGCAGTTCCTCAGATATG	55184	21	311	623	934
scaffold185	5	p3	(ATT)4	12	9018	9029	TGTACAAGATGGCCCATTTT	55191	20	TACCATGTCACCGAGAATAC	54306	20	161	8923	9084
scaffold186	3	p3	(TGC)4	12	4947	4958	TTGCAAACAGGAGACAAAAA	54122	20	AGTGAGGATCCGAAGAAAAT	54043	20	288	4886	5174
scaffold190	2	p3	(TTA)4	12	5829	5840	ATTTCCCACGAATGCAATTT	54398	20	TCTGATAGCCCAACCAAAAA	54823	20	210	5651	5861
scaffold192	1	p3	(AAT)4	12	2130	2141	ACAAGCAATGCAAGGATTTA	53727	20	CTGTTGCCATTGCTGTTATT	54830	20	349	2039	2388
scaffold192	2	p3	(TCA)5	15	7869	7883	ACTTGACAGCATCACAGTAAT	55231	21	GTGCATGCTAGCCAAATAGA	55895	20	220	7712	7932
scaffold197	2	p3	(AAG)7	21	6070	6090	AACAGCGAAAGACCCAAAAT	56140	20	CCTGTTCACCATCCCATATT	54758	20	311	5978	6289
scaffold199	2	p3	(CAA)7	21	8511	8531	GTGGGCAGTGGCTAAAATA	55151	19	ACTTTCTGGTTAATGGGTATCT	54488	22	186	8480	8666
scaffold200	4	p3	(CCA)4	12	3216	3227	CCTCTCTCTCTCCTCAAAAA	53702	20	GTGTAGTTTGTGGGGTTTTT	54201	20	208	3135	3343
scaffold200	6	p3	(GTG)5	15	7483	7497	TGACCAACCAGACCAAATAA	54455	20	ACCACCACCTTCTTCTTATT	53820	20	179	7372	7551
scaffold201	1	p3	(AGA)4	12	2380	2391	CCGTTCTCAGCAGGTTATTA	54887	20	GGTTTGTGTGACCCATTTTT	54856	20	224	2277	2501
scaffold201	3	p3	(GAT)4	12	8811	8822	TGTCCTTTTACCCAGCTTTTA	55027	21	CAGGGCAATGTGATTGTAAT	53906	20	348	8596	8944
scaffold204	2	p3	(AAT)4	12	2887	2898	TCACAAACCACATGCATTAA	53677	20	TTGGGCTTGGTCTAGTTTTT	55046	20	339	2655	2994
scaffold204	5	p3	(GAT)5	15	4089	4103	TCTGTTGTGTCTCTTTCTTTTT	54091	22	TGAGCCACATTGACCATAAA	54930	20	312	3936	4248
scaffold204	6	p3	(TGG)4	12	5343	5354	AGTGTGCTATCCAGGATATG	53999	20	CTTGTGACAAGGGCAATATG	54645	20	294	5107	5401
scaffold205	1	p3	(CTG)4	12	7645	7656	AGGCCTTCCCAACATATTTT	54842	20	ATGTTCCTCCTGCACAAATT	55505	20	316	7602	7918
scaffold205	2	p3	(TTG)9	27	8686	8712	TGCTGTTGATAGGGGTAGTA	54940	20	TCAGCAAGCCAATTCAAATT	54316	20	179	8605	8784
scaffold208	1	p3	(TGA)4	12	341	352	CGGACATGGCATTACTCTAT	54722	20	AGGAGGCTTACACAGTTATG	54462	20	321	137	458
scaffold208	4	p3	(TAA)5	15	4724	4738	GGTGACCTACAGTTCCAAATA	54942	21	TGACAACGAAGATAGCTAAT	51738	20	210	4648	4858
scaffold213	2	p3	(ACC)5	15	2713	2727	ATACGCACTCAACCGATAAC	55682	20	TCCTTCAGTGGACGTTTTAA	54540	20	196	2619	2815
scaffold214	3	p3	(TTA)5	15	2903	2917	AGTTCGGGAGGACCTAAATA	54936	20	TGAAAGGGCACTTTTGTATTC	54654	21	312	2851	3163
scaffold215	2	p3	(AAT)6	18	7953	7970	AGTGGAAGGTATCAGCTAAA	53336	20	GTTAAGCACTTTCCCACATTA	54097	21	179	7817	7996
scaffold217	1	p3	(ATT)4	12	314	325	CCCCCATCAATCCTCTCTAT	55427	20	TGGTTGGGTTGTTGGATTTA	55029	20	341	19	360
scaffold217	3	p3	(AAC)4	12	9129	9140	TCAGCAACTCAATACCCATAA	54618	21	AGTTGTTGCTTGATTGTTTTA	52436	21	310	8922	9232
scaffold218	4	p3	(TTC)4	12	7877	7888	CTAGTTGGCAAGCAATGTTAT	54529	21	TCACACAGGTTCAGGTTTAG	54923	20	272	7673	7945
scaffold222	3	p3	(AGA)4	12	4577	4588	CTCTGCCAATCAGCAAATTT	54817	20	GCGGAAATAGGGAAGTTAGTA	54839	21	310	4485	4795
scaffold225	1	p3	(TCT)4	12	2351	2362	TTCGTCTACCGCTTGAAATT	55408	20	ATATCCAACCCCAGCTAGAT	55020	20	290	2233	2523
scaffold230	3	p3	(CAA)4	12	3390	3401	CCACAACAGCATCTACTTTA	52933	20	TCTGGGCAAATGCTGTAAAT	55589	20	337	3260	3597
scaffold232	2	p3	(TAG)4	12	1281	1292	CCAAACATAAAAGCTGCAAATT	54695	22	TGGCCTCACCTTTACTATCT	55224	20	342	1003	1345
scaffold235	3	p3	(AAG)7	21	5142	5162	GGACTGTTGTACCAGCATTA	55075	20	CGGCACTCATTTGCTTAATA	54084	20	297	4919	5216
scaffold236	1	p3	(TGT)4	12	2384	2395	CTCCATCGAGAGCCAATAAA	54944	20	CCCCTGGCCAAACAAAATAT	56232	20	327	2143	2470
scaffold237	1	p3	(CTT)6	18	519	536	TCCCTTTCCTTCCCTCTTAT	54766	20	TCCCGAAGCTGTTTCTTAAA	54903	20	274	421	695
scaffold238	2	p3	(TAA)4	12	8860	8871	ATTGTGTGCCACATGAAAAT	54316	20	GGCCAGCACCTCATAATAG	55118	19	292	8785	9077
scaffold238	3	p3	(TAA)4	12	8966	8977	ATTGTGTGCCACATGAAAAT	54316	20	GGCCAGCACCTCATAATAG	55118	19	292	8785	9077
scaffold239	3	p3	(TAT)4	12	6917	6928	TAATGCACGAGGGAGAGATA	55148	20	TTAAAACGGCCCGAATATTT	53548	20	272	6769	7041
scaffold241	6	p3	(ATT)5	15	8785	8799	TCGAACCTCAGATCTCATTA	52904	20	CAATCCGCATTCCACTAGAT	55303	20	301	8717	9018
scaffold241	7	p3	(ATT)4	12	8851	8862	TCGAACCTCAGATCTCATTA	52904	20	CAATCCGCATTCCACTAGAT	55303	20	301	8717	9018
scaffold245	2	p3	(AAT)7	21	5242	5262	GAGGCTCCATGTCCAAATT	55123	19	GTACTCACAAGCTGCAGATA	54907	20	329	5102	5431
scaffold245	3	p3	(TGT)4	12	8491	8502	GGTTTCTTGTGCTTCACTTAA	54621	21	TCAATCCAACATGGTCCTAAA	54801	21	279	8385	8664
scaffold246	2	p3	(TTC)4	12	4380	4391	TGGCTTCACCGAATCAATAA	55045	20	AAAAATCGTGGGAGGCTTAT	54995	20	283	4333	4616
scaffold246	3	p3	(TAA)4	12	5331	5342	CAGGCCATTGAAGTTGATATG	54972	21	ACTCTCCCTCCTACTGATATG	55083	21	207	5210	5417
scaffold247	2	p3	(ACC)4	12	3097	3108	ACCTCCCCTGTTTCAAATTT	54998	20	CATCTGCCATGTGGTTAGAT	55191	20	185	2956	3141
scaffold249	1	p3	(TTC)4	12	1032	1043	GATGGCTTCCTGGACTTTTA	55029	20	CCACCACCACCTCATTTAG	55171	19	215	970	1185
scaffold249	2	p3	(GGT)4	12	1176	1187	TGGAGGAGGTGGAACTAAAT	55420	20	CCACCACCACAGCTTATTAA	55337	20	338	1153	1491
scaffold249	3	p3	(GTG)4	12	1483	1494	AGGGGTTGGAGGAAAATATG	54649	20	ACACACCAATCAACCTCATAT	54886	21	327	1384	1711
scaffold250	2	p3	(CAA)5	15	148	162	CCTCCGTCCAAACCATTTTA	55640	20	TCAAGCCCTTCATCACTATT	54006	20	216	102	318
scaffold250	10	p3	(ATA)4	12	7399	7410	GCCACTGAGGACCAAAAAT	55677	19	TGCAATGACCACATCCTAAA	54930	20	225	7243	7468
scaffold251	4	p3	(TCT)4	12	8180	8191	TTGTTGCTCTCCCGTTTAAT	55265	20	CGTACGCCAAGAGGAAAATA	55587	20	336	8055	8391
scaffold257	1	p3	(TTC)4	12	1747	1758	CAAGAGGCTGCAACAATTAA	54473	20	GCTCGTATACGCATGGTATA	54680	20	196	1628	1824
scaffold258	1	p3	(CTG)4	12	451	462	TGGTAAAGGGAGTGGTAGTA	54459	20	GCGCTGGTAACTCAGAATTA	55575	20	316	361	677
scaffold264	1	p3	(CAA)4	12	8339	8350	ACAGGTACAAGAGAGCAAATA	54286	21	CTCCAAGGTGTCTTTGTAATG	54497	21	306	8239	8545
scaffold265	1	p3	(GCT)4	12	2087	2098	GGGACAAAGGTTCAGCTTTA	55556	20	CCCTTCACTTGAACACATAGA	55243	21	308	1812	2120
scaffold265	2	p3	(CAT)4	12	6077	6088	TCATCTTACCGTGCATGATAA	54833	21	GCCAAACACTTGCAAGATAA	54774	20	160	6033	6193
scaffold267	1	p3	(GAT)4	12	871	882	GTCTGATAACGCGGTCTTTA	55330	20	AGGCATTGTCACACTTATCT	54341	20	322	760	1082
scaffold267	2	p3	(AAG)5	15	950	964	GTCTGATAACGCGGTCTTTA	55330	20	AGGCATTGTCACACTTATCT	54341	20	322	760	1082
scaffold268	2	p3	(CAT)4	12	4311	4322	CGATTTGAAGTAACTTGACAATA	53170	23	GCTGATGATCAGGTCGATTA	54757	20	299	4252	4551
scaffold275	1	p3	(AAT)4	12	1826	1837	GGCATAAGAACTGGTGGAATA	55358	21	GTTTCTCTGTGCTGCAAATT	55080	20	210	1767	1977
scaffold276	3	p3	(AAT)5	15	1162	1176	TGCATTTCATTTCTTTCCAGATA	54586	23	TGCTCTTTGCTTGGATAGAT	54413	20	194	1118	1312
scaffold276	4	p3	(AAT)4	12	1257	1268	TGCATTTCATTTCTTTCCAGATA	54586	23	TGCTCTTTGCTTGGATAGAT	54413	20	194	1118	1312
scaffold277	3	p3	(AAG)4	12	7669	7680	TGCAAATTTCAACAGCAAAAA	54209	21	ACACATCATCTGCAACTTATG	54275	21	325	7614	7939
scaffold278	4	p3	(ATA)6	18	8567	8584	GGCTCAACAAATCCCAAAAA	54927	20	GGTGAATAATGTGGAGCTTTA	53590	21	247	8544	8791
scaffold280	3	p3	(TCA)4	12	6588	6599	ACTACTCGAGGTGTGTAGAT	54729	20	TTGAGCAGCTCTCTGTTAAA	54619	20	290	6535	6825
scaffold280	4	p3	(CAA)5	15	8036	8050	CCCACCAAGTTGTCCTTAAA	55458	20	GGATCTCAGCTGCCTATATG	54880	20	178	7996	8174
scaffold280	6	p3	(ATC)4	12	8756	8767	TCAATCATTCAAACATCCCATAT	54082	23	TGGAGCGGTTTTTGAATATT	53447	20	265	8537	8802
scaffold281	2	p3	(AAG)4	12	7819	7830	TGGCATTCATACCAGCATAA	54776	20	GGCTCAAGTGTACCCATATG	55604	20	270	7598	7868
scaffold282	1	p3	(GAA)4	12	649	660	CTTCAGGGTTTCAGGTTTTT	53877	20	TGCGAACATGGAAGGATTTT	55921	20	289	437	726
scaffold282	3	p3	(TCT)6	18	7028	7045	CTTGGGCCTCAAGGTATATAG	54949	21	CTCTCCCTTGCAACTTCTAT	54447	20	236	6901	7137
scaffold286	1	p3	(TCT)4	12	907	918	GCTGCCAGATGAAAGGTATT	55785	20	CCCAACTTCTTCCCCAATAT	54649	20	174	823	997
scaffold286	3	p3	(TCA)7	21	8048	8068	TAAGCCAAGTTCCCCAGATA	55506	20	AATGGGAATTGGGTGCTAAA	55158	20	283	7942	8225
scaffold286	4	p3	(GCC)6	18	8387	8404	AGACTTCAACGGATACCTAAA	54017	21	GCCTGCCTTCACGTTAAA	55592	18	320	8337	8657
scaffold287	1	p3	(GAT)5	15	1190	1204	AGTCCACTCCATCTGATAGA	54332	20	CTCAGCCTCTCAAACTCTAT	53882	20	305	1148	1453
scaffold288	2	p3	(AGA)4	12	611	622	ACCACCACTGAAACAAGATTA	55047	21	CTAAATCTGCCCAACCAAAAA	54901	21	261	490	751
scaffold289	2	p3	(TTC)5	15	634	648	GCAGCTGTGGTTCATGATAT	55884	20	TGCACCTGATCTCCAATTAC	55133	20	268	572	840
scaffold291	3	p3	(TTC)5	15	7110	7124	GGTGTGTGGTGAAGAATAGA	54700	20	TTTGAGGAAGCGCTCTTTTT	56166	20	195	7068	7263
scaffold292	1	p3	(TAT)4	12	332	343	TTTCTACGTGGAGGTTACTA	52752	20	ATGGCCATCACATTGCTAAT	55423	20	304	223	527
scaffold296	4	p3	(TTA)4	12	5315	5326	GCCTGTTCTGGTCCATTTA	54756	19	CAAAAGTGTCCATGCAATCTA	54466	21	275	5221	5496
scaffold296	5	p3	(GAA)4	12	6336	6347	TGCAATGTTTCAGAATGCTAAT	54960	22	AAACCATGTACACGGGTAAT	54643	20	349	6166	6515
scaffold296	7	p3	(ATA)5	15	8189	8203	ACATCTTAGAGACGGCTTATG	54946	21	TCCTCTCTAATGCAGGAATA	52489	20	275	7978	8253
scaffold298	2	p3	(GGA)4	12	7372	7383	GCTTCGGTCAAGATCGTATA	54815	20	GCCACTCTCTGCCTAATAAG	55332	20	334	7090	7424
scaffold299	4	p3	(AAT)5	15	3204	3218	CCAAGGAGTTGCCATCAATA	55395	20	CGTTGCAAAGGTACAGAATTT	55345	21	190	3090	3280
scaffold301	2	p3	(GGT)5	15	4191	4205	CCTTACCGGCAAGTCTTTTT	56245	20	CCAACAAAACAAAAGACACTTAT	54244	23	271	4024	4295
scaffold301	3	p3	(CAA)4	12	5521	5532	GATGGCCATTGACATCAAAAT	55120	21	AAGCCCAATTGCAAACAATA	54293	20	344	5387	5731
scaffold301	4	p3	(ATT)5	15	5630	5644	TCTTCTTTGGCCATGCTTAT	54984	20	GCAGCAGATGAACCTGAATA	55525	20	301	5558	5859
scaffold301	5	p3	(CAG)5	15	6009	6023	TGGTCATCACAGCCATATTC	55204	20	GGATGACGGTAATGCCATAT	55062	20	260	5942	6202
scaffold301	6	p3	(GCA)5	15	6449	6463	ACATCAGGGTTCCCATTATG	54758	20	CTTCGAACTGGCTCATTAAG	54142	20	328	6247	6575
scaffold303	3	p3	(TAG)4	12	4960	4971	GCTACCGTCTTGACCATTTA	55188	20	AAAGCAGCACATACCAATTT	54020	20	197	4914	5111
scaffold304	3	p3	(TTG)4	12	3152	3163	TGGTGGACTTGTTCATCTTAA	54766	21	GTGCAACCGTTCCTAAATTT	54784	20	175	3081	3256
scaffold307	1	p3	(TCT)4	12	2747	2758	TGCAAATCTAGGCGGATTAA	54821	20	CATGGCAAAAGCGAACATAA	55245	20	169	2704	2873
scaffold307	3	p3	(AAC)4	12	7370	7381	AGCAAATCCAGCTTCAAAAA	54245	20	GTGGCTCAGCTAATCAAAAT	53943	20	214	7338	7552
scaffold308	4	p3	(TTG)6	18	8337	8354	CACCATCGCAAGTGATAAAG	54794	20	GTGTTGGACAGTGCTTAGTA	55038	20	272	8144	8416
scaffold310	5	p3	(AAT)4	12	6818	6829	CAGCACTCTCTGGAACTATT	54484	20	TGGACCAACATGCTACTTAA	54266	20	313	6781	7094
scaffold313	2	p3	(TAT)4	12	363	374	AGGAGAGAACAAAGCAAAAA	53203	20	GAGAGGCCTTGTAGGTTTAT	54126	20	199	240	439
scaffold313	3	p3	(ACC)5	15	733	747	AGTGAAACCAGGTTGCTTAA	55080	20	TCTTTGGGCCTCTACCATTA	55506	20	203	666	869
scaffold316	4	p3	(ACA)4	12	8417	8428	AAACTGCACCAACACAGATA	55184	20	TGAGTGATTGCCTCGAAATT	55355	20	347	8253	8600
scaffold318	2	p3	(TTA)4	12	231	242	TGCATTGTTGAAATGGTTATG	53320	21	TTTGTGAAGGGACCAAATTT	53430	20	310	39	349
scaffold319	3	p3	(GAT)4	12	3133	3144	AGAGTTCTTGACAAGGGTAAAA	55220	22	TCCGCAGTACAAGACAAAAT	55297	20	300	3080	3380
scaffold319	4	p3	(TAA)4	12	4416	4427	AGAACTTGGGACCACTTTTT	54960	20	GTGGTCCCAAAAGAGGTTAT	54923	20	223	4274	4497
scaffold321	1	p3	(CCA)4	12	4332	4343	CCCAGAGAAGGTTGCAATAA	55324	20	GGGGCAATTCTTCAGATTTT	54087	20	332	4036	4368
scaffold325	2	p3	(CAG)4	12	1190	1201	CAACTGTGCCACAACATAAG	55195	20	CCTTGGTTGACCCTTTCTTAA	55688	21	338	948	1286
scaffold327	3	p3	(TCA)5	15	1216	1230	TTCGGCCACCAAACTTTAAT	55833	20	GTTGATCAACCATCATGCAATA	55129	22	211	1176	1387
scaffold327	4	p3	(AAC)4	12	2070	2081	GTACGCTTTCTCTTGGAATTT	54508	21	TAAAGCCAACGGAGGATAAG	54853	20	299	1961	2260
scaffold328	1	p3	(CTG)4	12	1537	1548	AGTTACCTTCTGGCTTCTAT	53015	20	CATGCATGTTGTGTACAGTATT	55094	22	276	1477	1753
scaffold330	5	p3	(AGC)4	12	6041	6052	CCCCAAAGTATAGTCCCTTTA	54008	21	GTTCGACCATCCTCGTATAT	54189	20	309	5791	6100
scaffold340	1	p3	(AGA)4	12	5635	5646	CCGATTTCAGCTGGGATATT	55272	20	CCAAGAAGGTCTCTCATTAC	52732	20	338	5350	5688
scaffold345	1	p3	(ATA)4	12	155	166	TCCGTTCATGTGATTGTAGTA	54420	21	AGGTGAGGTTGACAGGAATA	55452	20	294	111	405
scaffold345	5	p3	(AAT)7	21	7994	8014	GGGACATGACATTAGTGAAAAT	54422	22	GCAGATGCTTTGGTCAATTA	54251	20	324	7936	8260
scaffold346	2	p3	(CTT)4	12	4004	4015	TGGGGGAAGGAGGTATATTT	54818	20	CTTGAATGCAGGCCTTTTAG	54931	20	221	3953	4174
scaffold346	3	p3	(TAG)6	18	7740	7757	GCACTGCACCTGATTTTAAA	54774	20	CGGTCCTCACTGTGAATAAA	55108	20	238	7554	7792
scaffold347	3	p3	(CTC)4	12	3722	3733	TCGAGTCTTGTCTCTCTCTAT	54731	21	ACTGCCATGACCCAAATAAA	55191	20	281	3562	3843
scaffold349	2	p3	(AAG)6	18	1036	1053	AACCTCAGAGAGCGTTAATT	54391	20	ACAGTGTCAAAGCTGATAGA	54016	20	221	974	1195
scaffold349	5	p3	(ACA)4	12	3856	3867	AGATGCATACCCTCCTAATT	53112	20	GGTTTCTGGGGTTTGCTTAT	55891	20	285	3706	3991
scaffold350	1	p3	(AAC)4	12	3036	3047	AGGAAACAGCATCAGCATAA	55018	20	TGGACCAATTTTCGTGTAATG	54768	21	316	2958	3274
scaffold353	2	p3	(TTA)4	12	2775	2786	AGCTTTCTCTTCCATGTCATAA	55163	22	GAAGCACATCTGTGGGATAA	55133	20	330	2683	3013
scaffold353	4	p3	(AAT)5	15	5208	5222	ACATACTGCAACACTCTCTAT	54093	21	TGATGGGCTGTGACTATTTT	54617	20	213	5108	5321
scaffold353	7	p3	(TAA)4	12	7536	7547	AAGAAGTTGCCAAGCTTTTT	54466	20	ACCATCGTTAATTAGGATCTA	51171	21	339	7333	7672
scaffold355	1	p3	(TTC)4	12	773	784	TGTCCCTTCCTCTGAATAGA	54539	20	CGGGGTGATCTTCCTATTTT	54804	20	283	601	884
scaffold355	2	p3	(TCT)4	12	2697	2708	TGGTTTCAAGGACACACTAAA	55274	21	GCACCCATTCTACAGCTAAA	55436	20	159	2586	2745
scaffold359	1	p3	(TGC)4	12	5715	5726	TCGCCTTATCAAAGTCAAGATA	55013	22	ACTACCCCCACCATTTCTAT	55157	20	337	5662	5999
scaffold359	2	p3	(AGA)4	12	6998	7009	ACAATCGGAGTGCCTTTTTA	55265	20	GCACAGCTGTCCCTAATAG	55078	19	309	6874	7183
scaffold361	2	p3	(TAA)4	12	419	430	CAAAGTCAGCCCAAGTAGAT	55049	20	CGCTAGAGGCTGACTTTAAT	54974	20	345	220	565
scaffold363	3	p3	(TAA)4	12	5746	5757	CCGGCATGATGTTTTCTTTTA	55109	21	ATTGGGGAATGCATGCAATA	55703	20	267	5694	5961
scaffold365	1	p3	(TTG)4	12	2612	2623	CAGAGAAGTCCTCCCATTTA	53748	20	GAAGCCAAGCATGAACTTTA	54181	20	331	2586	2917
scaffold365	5	p3	(TCC)4	12	7186	7197	GTGCAGATGAGGCAGTATTA	54944	20	AGGACTGAACCCAATGTTAT	53892	20	252	7084	7336
scaffold366	1	p3	(TTA)4	12	209	220	CATGATTGCAGTAAGTTGTAAAT	53685	23	ACCATTGCTCCCTAGTAGTA	54623	20	199	66	265
scaffold369	2	p3	(TTA)4	12	2993	3004	GTGCTGCTCTCCCATTTAG	55682	19	CCAGCGGAATTGCATAATG	54925	19	299	2937	3236
scaffold372	1	p3	(TCA)5	15	497	511	TTGCTAGCTTTGTGGGATAT	54390	20	ACATGTCACATGGTGTTAATG	54466	21	192	361	553
scaffold372	2	p3	(AAG)4	12	2443	2454	GAGGGAGGAGAGATTGTTTTT	55196	21	CCTGATGATTTGTTCGCAATA	54644	21	311	2280	2591
scaffold372	3	p3	(TTG)4	12	3171	3182	GTGTCATGCAATCCCCTATT	55464	20	AGTCACAACATGCTGAAAAT	53681	20	321	2903	3224
scaffold373	1	p3	(CAC)4	12	6360	6371	CTTCAAGTGCTTCACCAATAG	54870	21	TGCGTGGTGACTAACTTATT	54715	20	315	6332	6647
scaffold374	3	p3	(CCA)4	12	7464	7475	ACCAAGGCAGATTCCTTTTT	55401	20	GGAAAGAGAACACCGTTAATG	54893	21	282	7234	7516
scaffold379	1	p3	(AAT)4	12	6806	6817	CGTTGAACATTCACCACTTTA	54734	21	ATACGGTGGCTTGTGTTTAT	55042	20	332	6708	7040
scaffold381	2	p3	(TCA)4	12	8085	8096	CAAGAGGCGGAGACATTAAT	55233	20	GTTGGTTAGAGTGTGTTGTATT	54341	22	213	7985	8198
scaffold383	1	p3	(GAA)4	12	1233	1244	ACGCCAAAGATGCAATTATG	55014	20	CCACGAATGAGTCAGGTAAT	54873	20	346	982	1328
scaffold383	4	p3	(GGT)4	12	6894	6905	CGATGCTGTGGTACCATTAG	56027	20	CACCCCCACCAATAGTAAAT	54664	20	280	6664	6944
scaffold385	3	p3	(TTG)4	12	7623	7634	TTGGCCACGTTTTCCTTATT	55833	20	AGCCCCTAGAATTCACATAA	53363	20	282	7550	7832
scaffold386	4	p3	(AGA)4	12	6001	6012	CACGATCTGGAACCCTATTT	54839	20	TTTGCAGGAAAGGCATTATG	54506	20	185	5898	6083
scaffold392	2	p3	(CAA)9	27	182	208	GTTCCAATCAACGTCGATAA	53781	20	GGTTGCTTGATCCGCTAAAA	56705	20	170	131	301
scaffold392	3	p3	(GAA)4	12	336	347	ATCCGTTGTAACCGTTTTAG	53671	20	AACACGCGAAGATGGATAAT	55246	20	216	268	484
scaffold392	4	p3	(ATA)4	12	3585	3596	ATGGCAAAGAAAGGGTAGAT	54264	20	AAGGCCACCATTACCAATTT	55455	20	279	3423	3702
scaffold393	3	p3	(ATT)4	12	5142	5153	ATAAACCAGTGCCAGCAATA	54998	20	GGTTTCGATGCATTGGATAA	54045	20	273	4997	5270
scaffold393	4	p3	(TGG)4	12	6209	6220	CAGCATCTCATCCCACATAT	54661	20	CCTCATCTAGTCTCCCAAATT	54405	21	279	5988	6267
scaffold399	2	p3	(TGA)4	12	3579	3590	CGCCTGCAATTGATCTATTT	54425	20	TGCCTGTTGAATTTGGTAATG	55001	21	320	3295	3615
scaffold402	1	p3	(TTA)4	12	169	180	GCCCACTTTGGAATTTCATAA	54687	21	TGGACACGAAACCCATTAAT	54940	20	295	137	432
scaffold405	4	p3	(ATT)4	12	4441	4452	TGTTGGTATGTCACACAATTT	53916	21	ACCCACCAGAACAAAGATTA	54138	20	279	4391	4670
scaffold407	2	p3	(GTG)4	12	4020	4031	TGCTAGGCACAATGGTTAAA	55236	20	CCCCAGTGACACAGTTACTA	56194	20	304	3765	4069
scaffold411	1	p3	(CAT)4	12	1731	1742	TCTTCTCCTTCATTGCCATAT	54372	21	AACACAGGGAGAGCATCTAT	55613	20	307	1681	1988
scaffold411	2	p3	(TTC)5	15	2680	2694	AGCTTTTCTGTTTCCAAGATA	53033	21	ACATTGCCATTTGCCATAAA	54364	20	312	2605	2917
scaffold412	3	p3	(TCT)7	21	4993	5013	ATCAGGCACAGGAACAATAG	55120	20	GGACTCGGACAGGGTTATAT	55816	20	241	4808	5049
scaffold415	2	p3	(GAA)5	15	3582	3596	AGCACAAGTCAAAGCAAAAT	54573	20	ACTCGATCTTCCTGCAAATT	55049	20	333	3408	3741
scaffold416	2	p3	(TGA)4	12	6445	6456	GGCTTGAAACTGGTTGAATAG	55124	21	CCCTCTCATAGCTACCATTTT	54769	21	329	6331	6660
scaffold416	3	p3	(ATA)4	12	7013	7024	CTCCCTCTAACGGCTATCT	54970	19	GCAGATCCGTACAATGTAGTA	54972	21	313	6914	7227
scaffold417	2	p3	(AAT)4	12	606	617	CAGTGCCAATATTGCCATTA	53993	20	GGCTTGTCGAGAGGTATATG	55157	20	293	508	801
scaffold418	1	p3	(TTA)4	12	1737	1748	CCTGTGGAGCACATGATTAT	55191	20	TGCTTCAGAAGAATTGCAATA	53792	21	322	1465	1787
scaffold420	2	p3	(AAT)4	12	1139	1150	CGTGAGTTCCATGCCATATT	55895	20	TCCGTACACAACCTCAATTT	54903	20	319	1002	1321
scaffold421	1	p3	(AAT)4	12	401	412	TGCGATTGAGCAAATCTAAAG	54950	21	GTGGGTATTGTGCCAAATTT	54704	20	349	88	437
scaffold422	1	p3	(ATA)4	12	4769	4780	TTGTGACAGACAGGGAAAAA	55012	20	TCGACTGCCATTCACTTAAA	55008	20	182	4724	4906
scaffold425	2	p3	(ATT)6	18	3607	3624	TCCAACTCTTGTGCCTACTA	55496	20	CACGTGAGGATTTGCTCTAT	55265	20	328	3442	3770
scaffold425	3	p3	(TCA)4	12	4003	4014	GCAAATCCTCACGTGAAATT	54875	20	AGGGGTTCTAGAGGCATATT	54946	20	286	3756	4042
scaffold430	4	p3	(TAA)4	12	6028	6039	CAAAGTCCCAACGAAGAAAAA	55185	21	CTCTCCTCTTGTAGGGTTTTT	54848	21	348	5724	6072
scaffold434	2	p3	(TCT)4	12	7544	7555	GATACGAATCCCCGGTTTTA	54947	20	TGTTTGGTTCCCGAGAAAAT	55458	20	284	7512	7796
scaffold441	4	p3	(TTA)4	12	1512	1523	CTGTTCAGTCCATGCCTTAT	55120	20	CCCCATAAAACCCCACTTTA	54870	20	189	1463	1652
scaffold442	2	p3	(AAG)6	18	957	974	TGCTTTCAGGGGCATTTATA	54668	20	GTTGACTTGCCCTTCTTTTT	54584	20	315	681	996
scaffold443	2	p3	(ATG)4	12	5193	5204	GCAACTCTACTTGTTCACAAATT	55957	23	GCTAATGCCACCAGTGTATA	54923	20	246	5092	5338
scaffold448	5	p3	(GAT)5	15	2060	2074	CCACTCACTTTGCCTTATCT	55049	20	CCCCCTAACCACACATTATT	54664	20	337	1868	2205
scaffold449	1	p3	(ATT)4	12	696	707	GTGTGACGATTCTGCAAAAA	55138	20	TGGCCCATTGGTGTTAAATA	54874	20	217	613	830
scaffold451	2	p3	(TTG)4	12	3306	3317	ACCACATCTTCCTGCATATT	54375	20	ACTACTTCACAGCCAACAATA	54864	21	318	3071	3389
scaffold453	1	p3	(ACC)4	12	224	235	AGCTGCCAGTCCTACTATTT	55921	20	ATGCAATGGCTTCAGTTTTT	54608	20	273	52	325
scaffold453	2	p3	(GTA)4	12	4431	4442	TGCATTGCATACCTGTTAAAG	54822	21	AGAAATGACACCGGCAATAT	55100	20	268	4324	4592
scaffold455	3	p3	(TTC)5	15	7626	7640	CGAGGATTGAGTATGGAGATA	53784	21	GGTCAGCACCTTTCCATTAA	55628	20	209	7553	7762
scaffold457	3	p3	(TCT)7	21	3989	4009	AGTGCCTACTCATCACATAT	53206	20	AAGTCGTAGTTGGGGGATTA	55546	20	323	3931	4254
scaffold457	4	p3	(AGT)4	12	4146	4157	GGATCATCACCCACCAAATA	54772	20	CCCCACGCGGAAATATATAT	54853	20	321	4112	4433
scaffold457	5	p3	(ACT)4	12	4590	4601	GGCTGACCACGGATATATG	54935	19	AGTGAGCCCAAACCAATTTA	55118	20	323	4536	4859
scaffold460	2	p3	(AAT)4	12	2110	2121	ACTATGCCTTAGCTACATTATTG	54059	23	TGAGGGCATAATGGTAAAAA	52376	20	333	2022	2355
scaffold460	4	p3	(TAA)5	15	4089	4103	GCCTCAAGTCTCCTCATTTT	55340	20	GGGGGAACATGACTACTTAA	54035	20	257	3923	4180
scaffold462	5	p3	(GCT)5	15	4650	4664	GCATTGTGCTCCCATTTTAG	55299	20	GCCGAAATTTCCCACTTAAG	54954	20	250	4540	4790
scaffold462	6	p3	(CCA)4	12	7721	7732	CCTGACCGTACCACATTAAT	54853	20	CCAGGGATTGCTTGTTATTC	54317	20	187	7693	7880
scaffold462	7	p3	(CCA)5	15	7811	7825	CCTGACCGTACCACATTAAT	54853	20	CCAGGGATTGCTTGTTATTC	54317	20	187	7693	7880
scaffold463	2	p3	(TTG)4	12	6066	6077	CGGTATGGGTTTCCCTAAAG	55516	20	TTGCAAGGCTACTTCATAGA	54063	20	318	6041	6359
scaffold474	3	p3	(ATC)4	12	6924	6935	CTGTCCCGTCATGATGATAT	54417	20	AGGGCACATTGAGTTTAGTA	53951	20	345	6839	7184
scaffold476	2	p3	(TTA)7	21	3631	3651	TTTTGCGGTGTGCTTATTTT	54974	20	AGCAGCCTAAGCAAGAAAAA	55839	20	336	3529	3865
scaffold479	5	p3	(TTC)4	12	6456	6467	ACCAAATTGGGGACGTAAAT	55201	20	TGGTTTGTCGGACAATAAAA	53328	20	312	6388	6700
scaffold479	6	p3	(TTC)4	12	6762	6773	CATTTCTTTCTGGGGTCAAATA	54326	22	GGCAGATTGGTTTGGTATTG	54911	20	219	6720	6939
scaffold480	1	p3	(TTG)4	12	163	174	CTTGTTGTTGCCATGGTAAT	54436	20	GTCCCATGATTGCACTTTTT	54725	20	298	132	430
scaffold482	1	p3	(CAA)4	12	1742	1753	GCAACGACCACAGACAATA	55563	19	AGGGTCTCCTCAGCTATTG	55470	19	235	1690	1925
scaffold484	2	p3	(TTA)4	12	834	845	AGCCTTGGTACTTGTCTTATC	55027	21	AGTATCACAAAATCATGCCAATA	54388	23	301	663	964
scaffold489	4	p3	(TTA)4	12	6362	6373	GCAGTGATTTTGAAGCCATTA	55096	21	CTCCTTCCCACACCATACTA	55637	20	252	6194	6446
scaffold492	2	p3	(ATC)4	12	2867	2878	CAGACTTGTGGGTGGATATT	54722	20	ATGGATTCACCCACCATTAC	55067	20	261	2821	3082
scaffold494	2	p3	(ATA)4	12	701	712	CCGGTTGTTCACCTGATATT	55436	20	AACAGACGGGGACAATAATT	54628	20	247	580	827
scaffold494	3	p3	(CAG)5	15	5164	5178	AGCATGTGGACACAAAGATA	54654	20	CGTAGTGTTGTGCAGATAGA	54954	20	345	5134	5479
scaffold496	4	p3	(GAA)9	27	7465	7491	GTCCCAGCTGAAGGATTAG	54652	19	TAGTGGTGCTGCTTCTTTTA	54597	20	155	7413	7568
scaffold497	4	p3	(CCA)5	15	7012	7026	ACCACAGGCAACAAGTACTA	56391	20	CCTTCACATGCATCTTGTTAAT	55052	22	316	6953	7269
scaffold498	2	p3	(ATC)4	12	2369	2380	CAGCAAAGCAGCTATGTTTTA	55127	21	AGTCGAAAATGGTGGCATAT	55100	20	276	2238	2514
scaffold498	3	p3	(ATA)4	12	7239	7250	TGTGGAGCCAAGTTTCATAA	54858	20	ATGGTTGTGCCTGTCTAATT	54912	20	168	7183	7351
scaffold503	3	p3	(TTA)4	12	5691	5702	AGCACTTCGTTTACCATAAA	52834	20	CTTGGGGCCTCGTTATATTC	55683	20	243	5529	5772
scaffold503	4	p3	(ATT)5	15	7155	7169	GCTGACTTGGATACTCAATTT	53891	21	GCAGAATGTTGACGCAAATA	54991	20	337	6943	7280
scaffold505	1	p3	(AGC)4	12	86	97	TTTCAAAGAAACACCACATAT	51520	21	CAGCAACACAAAACACAATAC	54551	21	186	20	206
scaffold505	3	p3	(AAT)5	15	3279	3293	AGCTCACCTTTGCTGATTTA	54947	20	GCATCAGGACTGCTACTTAT	54637	20	315	3082	3397
scaffold505	4	p3	(ATA)4	12	7310	7321	CACTTCCCAGTGCAGTATAA	54771	20	AACTTAACCAGCGAGAAAAT	53107	20	318	7110	7428
scaffold511	4	p3	(AAT)4	12	4822	4833	CTTCCCAACACTTGCTAGTA	54700	20	TTCCCAGAGGTTGCTATAAG	54130	20	338	4657	4995
scaffold512	1	p3	(AAT)5	15	1327	1341	AGAAAAATGCGGCAACTAAT	54142	20	GGGTGGTTATGGCTGTATTA	54489	20	259	1190	1449
scaffold512	2	p3	(TCA)4	12	2292	2303	GGTCCCATGTCAGACAATAA	54736	20	AATGAGATGCGTTGGTAAAT	53248	20	313	2122	2435
scaffold512	3	p3	(ATC)5	15	3016	3030	AGCTAACTTTCGAAGTCTAATG	53993	22	ACTTCCTGCGGATCAATTAC	55534	20	340	2904	3244
scaffold514	1	p3	(TTC)4	12	1088	1099	CATTGTGGTTGCCAGTTATG	55233	20	AGCATTGACATGTGCAAATA	53839	20	200	985	1185
scaffold516	2	p3	(GTT)4	12	2197	2208	CTCCAAACAATGCGGATATG	54829	20	CTCTCCCCCTCCCATAAATT	55937	20	319	2173	2492
scaffold516	4	p3	(TTG)4	12	6997	7008	CCCGATACGCGTAGTTAAG	55368	19	ACCTCCTCGTGTTCTCTATA	54398	20	223	6805	7028
scaffold523	2	p3	(CTG)4	12	3935	3946	TTGGCTCTCCTGTTTCTTTA	54178	20	GAGCTCATTTCCTTGCTATTG	55000	21	286	3735	4021
scaffold524	2	p3	(ATC)6	18	132	149	TCCCTAAACATTCCATACTCTAT	54018	23	GGTTCGCGTTTTGGTTTATT	55480	20	256	24	280
scaffold524	3	p3	(CTC)4	12	230	241	ACCACACTCTCCAATCAAAAT	55384	21	GTTTCCTCGTCCATCTTTTT	53818	20	213	188	401
scaffold524	4	p3	(AGA)5	15	604	618	GATTCTCTGCGGTTAGTTAAG	54160	21	TACACTCGCTAGCCTCTTAA	55414	20	161	508	669
scaffold525	5	p3	(AAT)5	15	5382	5396	AAAGAACGAAGCTGCTTAAA	53752	20	TACAGCGGTGATGGTTATTT	54750	20	341	5151	5492
scaffold528	1	p3	(TAT)9	27	4869	4895	ACAAGACAACCCATACTCAATA	54809	22	TCAGCTGGATTCATGGTATT	54078	20	349	4764	5113
scaffold528	2	p3	(GTG)5	15	6332	6346	AGAGGTATGTATGGCCTTATG	54272	21	TACTCCAACCCCACTCATAT	54890	20	272	6311	6583
scaffold530	2	p3	(AAG)6	18	7143	7160	TGTACGTGAAATGCCATAAC	54030	20	AGCTAGGTCCCATTCAAAAT	54264	20	277	7002	7279
scaffold532	1	p3	(ATC)6	18	2211	2228	GTAGCGTGCTTCCTTCTTAA	55505	20	TGCTAACTTGGCCAACATAA	55236	20	259	2027	2286
scaffold533	2	p3	(TAA)4	12	1731	1742	GGGTCTACACTGTGACAAAAT	55808	21	CCTCAATGCCTTTGTCAAATT	55264	21	226	1562	1788
scaffold533	5	p3	(ATT)7	21	5241	5261	CCAAACAACAACAGCCAATA	54672	20	ACACACTCACACACACATTA	54856	20	194	5087	5281
scaffold543	2	p3	(GCT)4	12	2067	2078	TGACACACACACGTGAATAT	55041	20	GATTGCTGCAGGGACTTTA	55171	19	211	2029	2240
scaffold544	1	p3	(TCT)4	12	3418	3429	AGGCTGTAACAGAAACCATTA	54831	21	CCCAAGTGGACTTCAAAATT	53949	20	154	3336	3490
scaffold545	4	p3	(TAT)4	12	4746	4757	GCCTTGGGTTGTTCATAGA	54756	19	GCTCTCATGCTGCATAAAAA	54645	20	291	4637	4928
scaffold546	3	p3	(TTA)5	15	5542	5556	TTGACCCATCAACGGTTAAG	55669	20	AAACCATGGCAACCCAAAAA	56890	20	346	5339	5685
scaffold549	1	p3	(AAG)4	12	3279	3290	CCACGAGACAATCAAATCTTTA	54503	22	AGACAATCGTTCCTGCATAA	54771	20	338	3131	3469
scaffold550	3	p3	(AAT)4	12	3937	3948	GTTGGGTTCAGGTGTCTTTA	55194	20	CCCTTGAAATGCTTGGATTTA	54395	21	309	3695	4004
scaffold552	2	p3	(AAT)5	15	1130	1144	GAACCATGTGCGATCATATG	54646	20	GGAAAGTTGAGGAGCAAAAA	54295	20	252	1021	1273
scaffold552	4	p3	(TAC)7	21	1644	1664	CAATACCCACTTGCCAAAAA	54637	20	CCTTGACCTGACAGCTAAAG	55771	20	260	1491	1751
scaffold553	1	p3	(AAT)5	15	5726	5740	TGCAGCTATCATTGGTCAATA	55069	21	CAGCACAAACATTGTCCTATT	54741	21	312	5499	5811
scaffold559	2	p3	(AAG)5	15	6486	6500	TCAAGAGGATTGAGACTCATAA	54003	22	AGAAACCGAGGCAGATAGTA	55370	20	311	6385	6696
scaffold561	2	p3	(TTA)5	15	2283	2297	TGTGTGTAAAGCAAGCTTAA	53354	20	AGTAGGCCACTTCCTAGATA	54005	20	257	2249	2506
scaffold563	2	p3	(CTT)5	15	7155	7169	GCAGCATAAGCAAGTAAGTTTAT	55636	23	GCCTGCCTTGACTAAAGATA	54839	20	343	7090	7433
scaffold566	3	p3	(CAG)4	12	1495	1506	CACGGGCCAAAAAGTTTAAT	55041	20	GTTTCCCGGGTCTCATTTT	55382	19	297	1251	1548
scaffold566	4	p3	(GGT)4	12	3177	3188	GGTGGCTTTGCTGGTAATT	56069	19	CCACCAGCTGGACATATTT	54816	19	331	3071	3402
scaffold566	5	p3	(TTG)4	12	7317	7328	CAAGCCCAACCCATTTAATC	54877	20	AAAACGTGGCCTGTATTATG	53975	20	203	7265	7468
scaffold570	1	p3	(GAG)5	15	3171	3185	GGGAGCTAGATGAACCATAA	53903	20	CTTCGGCATGCAACATAGA	55697	19	260	3116	3376
scaffold571	1	p3	(CCA)4	12	5265	5276	CCCCTGTGAGCTGATTATTC	55592	20	CGTATTTTCGCCAAGCTAAT	54487	20	302	5087	5389
scaffold572	1	p3	(TTC)4	12	985	996	AGGGATTGCGTTTTGATTTT	54327	20	CCAACCTGTGGGTCTATAAA	54334	20	280	915	1195
scaffold578	1	p3	(ATT)6	18	134	151	AAACAGATCTGAGATCAATAAA	50891	22	ACCCTTCCTCAAAACAATTA	52211	20	226	6	232
scaffold578	3	p3	(TTG)10	30	915	944	TGCGGAGAAGTAAGTGTATT	54115	20	TGAACCACAGCTGAATGATAT	54988	21	210	846	1056
scaffold581	1	p3	(TTC)5	15	25	39	CTCTTCTTGTTCTTCATCCTATT	53848	23	CCTGAAGGCGAGGTATTAAG	55344	20	317	0	317
scaffold587	1	p3	(TTA)8	24	666	689	TTCTCATGCATGCCAAAAAT	54387	20	CACCTTAGACACCACCATAT	54130	20	269	448	717
scaffold589	2	p3	(GCT)5	15	3647	3661	GCTGTGTTGAGGGAGTTATT	55352	20	ACAAGTTTTAGCTTTGGATAT	50990	21	292	3540	3832
scaffold591	8	p3	(ATC)4	12	6461	6472	CCTCTCTCCCTCCATCATAT	54846	20	GTTGTTGCAGCATCCTTTTA	54774	20	189	6405	6594
scaffold593	3	p3	(CTT)6	18	3236	3253	GTGGTAACGTGTGTACATTTT	54744	21	GGTTTCCCAAACTCAACTTAA	54206	21	339	3111	3450
scaffold596	3	p3	(ATC)4	12	6265	6276	TGCAAAAGCGTGGAATTTTA	54687	20	GATAACGTGGACGCTGATTA	55399	20	212	6103	6315
scaffold598	2	p3	(GAG)4	12	703	714	AGAAGAATTGAACACAGGTTTAG	54838	23	ATCAGTCTCGTCTCGAAATT	54243	20	261	538	799
scaffold602	2	p3	(TCT)5	15	5916	5930	CTGCCATGATGAAGCTTATG	54516	20	TTGACATGGCATCCGAAATA	55116	20	272	5807	6079
scaffold606	2	p3	(AAG)4	12	1632	1643	TGAAGTTGGCACGATGTAAT	55368	20	CCGGTTTGGTTTAGGAAAAA	54287	20	276	1578	1854
scaffold607	2	p3	(ATA)4	12	4182	4193	TCAGCATAGGCAAAGCAATA	55103	20	CCGACAGCTAGGTGTTAAAA	55408	20	286	4024	4310
scaffold608	2	p3	(GAA)4	12	4003	4014	CCACCCCAAGAGAAGATTTT	55207	20	CAGGATACAAGGCCGTTTAT	55214	20	296	3834	4130
scaffold612	4	p3	(CTG)4	12	5166	5177	AGGTGAAGCCGTTTCATATT	55029	20	TGCTCTCTTGGGCTTTTAAT	54912	20	293	5037	5330
scaffold614	5	p3	(AAT)5	15	6121	6135	GCAACAGCAGCAACAAAATA	55746	20	AGAGGGGAATGGCAAAATAG	55053	20	188	6077	6265
scaffold625	2	p3	(CTC)4	12	1604	1615	GCTCAAACCTTCCAACTTTTT	55417	21	TGGGATCCCAATCACTTAAG	54390	20	226	1522	1748
scaffold626	3	p3	(ATA)7	21	4045	4065	GTGTCGGCACTAATGAAAAA	54534	20	GCACTGTCTGCAAATTAAAA	52960	20	298	3795	4093
scaffold626	5	p3	(CCA)4	12	4924	4935	GCCATGTAACAGCTGTTAAG	54690	20	GGGTTAGAAGTGGGGAATTT	54888	20	334	4797	5131
scaffold626	7	p3	(GTT)4	12	5616	5627	TCATTACACGCAATCGATATG	54309	21	GACTGCCAAACTCATGTTAAA	54688	21	329	5361	5690
scaffold627	3	p3	(CAC)4	12	7100	7111	TGCGAGACTAAACTTGAGATA	54161	21	GAGGTTTTATGGGGGACATTA	54945	21	250	7002	7252
scaffold634	5	p3	(AAT)4	12	6884	6895	ACGAAAACCATGCGATAATT	53975	20	ATGAGAATTGGACCGTTTTT	53359	20	311	6724	7035
scaffold646	1	p3	(TCA)4	12	1739	1750	GGAAACCCACACAACAAAAT	54856	20	TAACTGGATCGCTGGATTTT	54736	20	317	1577	1894
scaffold647	3	p3	(TAT)8	24	5061	5084	ACTGTGTCATCAACGGATTA	54410	20	CTTTGCCACCACCAGATTAA	55921	20	205	5004	5209
scaffold647	4	p3	(CAC)4	12	6625	6636	TTCCTCCACCATCCTCTTAT	54876	20	GAAGTGGAGAGAGGGTAGAT	55046	20	286	6544	6830
scaffold651	2	p3	(GTT)4	12	5489	5500	AGTGGTGAGGGTAGAAATCTA	55114	21	TCAACCCCTCCTCTTCTTAA	55047	20	341	5456	5797
scaffold653	1	p3	(ATA)5	15	1067	1081	AGAATGGAGTGGCACTTAAA	54545	20	GCGACCTGATCTGCTATTAT	54824	20	298	829	1127
scaffold660	3	p3	(AAT)4	12	2508	2519	TGTTGGTGCCTTTTCAAATA	53563	20	GTAACAGCGGACAACATAGA	55220	20	266	2482	2748
scaffold663	4	p3	(ATA)5	15	3568	3582	GCACAGACCCTTCAAAATTT	54655	20	AGCTGTGATGATTGCCATAA	55090	20	348	3493	3841
scaffold665	1	p3	(TAA)5	15	793	807	GTCCTCTTTCAGTACGTCTAAT	55067	22	AATGGTTGTGTCCCACTAAA	54751	20	209	629	838
scaffold666	1	p3	(AAT)7	21	872	892	GGAAGGGACAGTTGTCAATA	54665	20	CCAAATGTCACATGGCTTTTA	55001	21	299	736	1035
scaffold669	3	p3	(AAG)4	12	3241	3252	CAAGCCCTACGTGAATACTA	54306	20	CAAGACGTGGTGACTGAATA	55140	20	294	3072	3366
scaffold677	2	p3	(TTG)4	12	2929	2940	ACAGTAAAACAGGTGGGTATT	54728	21	GTACCAACCAGTGCCTATAC	55255	20	347	2728	3075
scaffold677	4	p3	(CTT)4	12	6636	6647	GCAGAGTTGGTAGTAGGAATA	54187	21	ACCCTAATCTCAGGCTAAAA	53290	20	322	6577	6899
scaffold679	1	p3	(AGA)4	12	774	785	AGAGATGTTTCGCGAGATTA	54329	20	CCCTCGAAACCAAGCTATAC	55642	20	332	710	1042
scaffold679	2	p3	(TTC)4	12	4709	4720	CTTGTGGTGTCGTGGATAAT	55466	20	ATGATACACAACGCCGTATT	55258	20	257	4483	4740
scaffold687	1	p3	(TTA)6	18	1182	1199	ACTCGACGACATCCTTTATG	55021	20	GCCCACTCTCTTCATCAATA	54533	20	323	938	1261
scaffold687	7	p3	(AGA)4	12	6792	6803	TCAAGTATGTCCGGTGATAT	53242	20	ACAACACAACCCAGGATTAT	54508	20	171	6766	6937
scaffold689	1	p3	(AGT)4	12	3183	3194	TGGAGGCAAATGGTGAAATT	55784	20	ATTGGCAGTGGGTGAATTAT	54950	20	279	2953	3232
scaffold691	1	p3	(TCG)4	12	3931	3942	CACCATCCCAGCCAATAAC	55940	19	CAAATTCCGGGCATCAAAAT	55169	20	313	3827	4140
scaffold691	3	p3	(TTC)12	36	6424	6459	CAGTCAAAGGTTGGGAAAAA	54189	20	ATGATGCGCGTCCTTAAAA	55606	19	331	6172	6503
scaffold692	3	p3	(TTA)4	12	5868	5879	TGCGTCCGTTCTACAATAAA	55134	20	AGACTGAGGGACATGGTTAT	55210	20	248	5721	5969
scaffold695	3	p3	(TAT)5	15	983	997	TGCTCTCACCTTGCATTAAT	55018	20	TGGTCAAACCTCGATCTATTC	55138	21	263	826	1089
scaffold704	1	p3	(CAC)4	12	2926	2937	GCTGCTGATTTCAAGGATTTT	55359	21	CCTACCCAGTGTGGTTAAAT	54628	20	336	2836	3172
scaffold704	4	p3	(TTG)4	12	6792	6803	CTCTTCTCTTGCTGACGATAT	54965	21	GTGCTTTTTGGAGCTGTTAT	54469	20	195	6686	6881
scaffold706	8	p3	(AAT)4	12	6035	6046	TCGAATAGGCCTGTGATATG	54432	20	CTCTTCCATCTGGCACTTTA	54757	20	274	5857	6131
scaffold707	1	p3	(CAT)6	18	6476	6493	TTGGACCATCAGGCTTAGTA	55537	20	GAAAGGGTGTGGCTGTAAAT	55919	20	230	6340	6570
scaffold708	4	p3	(CAC)4	12	6288	6299	ATCGACATTTGCCTCAATTT	53835	20	GCGCGTGAACCCATATAA	55235	18	320	6054	6374
scaffold710	2	p3	(TTC)6	18	3761	3778	CTGATCTGAGTTTGCGTAAAA	54546	21	TGCATTGGTCGTCATTATCT	54842	20	348	3561	3909
scaffold712	1	p3	(ATA)4	12	2040	2051	GAAGGAGAAAGGGGGAAAAA	55115	20	GGCTTGCTGCAGGTAATATT	56156	20	300	1855	2155
scaffold714	2	p3	(AAT)5	15	225	239	GACACACAGCTTTCGAAAAA	55069	20	GAGATTGCCAATGCGATAAC	55223	20	287	129	416
scaffold718	1	p3	(GAG)4	12	688	699	TACTCACACGGGTTGTAAAG	55051	20	CAACTTCCTGCACGTAAAAT	54520	20	197	635	832
scaffold720	3	p3	(ATT)4	12	7033	7044	ACAACATTATGTCAGCGAAAAA	55213	22	TTCAACAAACCACCGTCTAT	54903	20	341	6732	7073
scaffold723	3	p3	(GGT)4	12	4122	4133	AGCTGAAGTATGGGTCAATA	53408	20	ATCCTAAGCAGTGGGATTTT	54264	20	273	4004	4277
scaffold727	1	p3	(CAC)4	12	355	366	AAGGTTCAAGAGGGCAATAC	55321	20	TGAAAAGGCAAAGGGGATTA	54787	20	263	267	530
scaffold727	4	p3	(TTC)6	18	5074	5091	TTTTCCCAATGGTGCTTTTT	54409	20	CTGCCTGCCATTTCATATTT	54268	20	191	5054	5245
scaffold728	5	p3	(CAA)4	12	6532	6543	GCACCAGAAAACCAACTAAA	54310	20	CTACCGTGTCGAGGTTATTT	54931	20	330	6383	6713
scaffold728	7	p3	(GGC)4	12	7032	7043	CGGTGGCGAATTCGATAT	55016	18	CCTCCCTAACCCTAGACTATT	54962	21	198	6907	7105
scaffold729	3	p3	(TCA)4	12	4217	4228	TCAGGCCTCTTCTTGTTTTT	55067	20	GCCATTTTGGAAGGAGAAAAT	54952	21	346	3968	4314
scaffold729	4	p3	(AGC)5	15	5352	5366	TGGAATCATTGGGGGAAAAA	55054	20	CGTGGGGCAGTATCAAATAG	56000	20	312	5137	5449
scaffold730	6	p3	(CAC)4	12	6354	6365	TGGGTTCGAAAGATGCTTTA	54974	20	GAGCTCTGGTGGAGTTCTAT	56045	20	292	6168	6460
scaffold732	2	p3	(AAT)5	15	4333	4347	AGTTACAGTCAGTGCACTTTA	54830	21	TTAGCCAGAAACTGCCTAAA	54560	20	261	4162	4423
scaffold733	1	p3	(TTC)4	12	1864	1875	GATCAAATCAGCCCCAAAAT	54158	20	AAAGAAGAGCCAAAGAAAATT	52062	21	341	1659	2000
scaffold735	1	p3	(TAT)5	15	865	879	CACATGTGGATTGTCGTTAAA	54801	21	AGACTGAGATAACGGATATG	51316	20	320	689	1009
scaffold739	1	p3	(CTT)4	12	3626	3637	TCTGCATTACTGGCTGTATT	54428	20	CATGCCAGGCAATCAATAAG	55071	20	190	3564	3754
scaffold739	2	p3	(TTA)6	18	4258	4275	ACATGGCAAGGGACATTATT	54950	20	GCACCAGCAAATTAACATTTT	54160	21	313	4006	4319
scaffold741	5	p3	(AAT)4	12	6318	6329	AGGAATCAAGAGCCCCATAT	55625	20	GAGCAACGTTGTGGTAATTT	54819	20	349	6201	6550
scaffold742	2	p3	(TAT)5	15	238	252	CCAGGTGGACTCTACAATTT	54650	20	TGGGGTCTACATTACCAAAAA	54711	21	198	84	282
scaffold744	2	p3	(ACA)4	12	3365	3376	CCTGCACAACATCCATTATT	53906	20	ACCTGACCATCTGTGAATATG	55085	21	221	3313	3534
scaffold746	4	p3	(ATT)5	15	7055	7069	GAGAGAGAAAGCACTGAAATT	53847	21	GCTTCAATGAAGACTGAACAATA	55254	23	181	6923	7104
scaffold748	3	p3	(TGG)4	12	6626	6637	ATCGTCTGATGAGTCATTAT	51170	20	CACTTTCTCTCTCCCTTCATTA	54923	22	294	6584	6878
scaffold749	1	p3	(CAA)5	15	1038	1052	TAATGGCATTGGCAGCTTAT	55436	20	GATTGCATCGCTCAGGTATA	55128	20	283	1015	1298
scaffold753	1	p3	(CAT)6	18	5289	5306	CCCCAGACTGGAATGTATTT	54686	20	CAGGGTTTGCATTTGAAAAA	53385	20	210	5138	5348
scaffold755	3	p3	(TCT)7	21	5804	5824	ACAGCAGACCTAATCCATAA	53408	20	GAAAGCACAGGGTGTATAAC	54010	20	243	5687	5930
scaffold756	2	p3	(GTG)4	12	898	909	GGAGTGGTGGAAAGGTTAAT	54923	20	TGTTGCTACTGCCACAATTA	55269	20	319	858	1177
scaffold757	1	p3	(TCC)4	12	2553	2564	TTTTCAGTGAGGTGCATAAG	53517	20	GACAATGAGGGAACAAGTAATG	55091	22	325	2354	2679
scaffold759	2	p3	(AGA)4	12	6602	6613	TGGAGGTAAGAACGCTAATG	54887	20	CGCATGTTAGCTCCTCTATT	55044	20	283	6423	6706
scaffold759	3	p3	(GAT)6	18	6707	6724	ACACAGAGGGTCATTGAATAG	55017	21	ATGCCACCACTCTCCTTAAA	56429	20	234	6671	6905
scaffold766	4	p3	(TGC)6	18	6599	6616	AAACCAATTGCAAGCAGATA	53727	20	GGGTGGGGTGTGATAGTTAT	56283	20	304	6445	6749
scaffold771	4	p3	(AAG)4	12	2880	2891	AGACCTACCCGTACTGTTAT	54671	20	CTTGTTGGGCTGACCTTAAT	55616	20	314	2789	3103
scaffold774	2	p3	(GTT)4	12	2108	2119	TCCAGAGAACCTGCTTATAAC	54748	21	AGAACCAGATCCAGCATAAA	54006	20	315	2084	2399
scaffold776	3	p3	(TCA)6	18	6216	6233	GGCTTCCTATGGGAGATTTT	54754	20	GGCTCCTGCTAAACCAATAG	55892	20	232	6030	6262
scaffold777	6	p3	(TTA)4	12	6925	6936	CCAATTGGTCTTTGGCTTTTT	55735	21	GTCTATCTGTGCACCCATTA	54548	20	194	6842	7036
scaffold780	2	p3	(AAT)6	18	3554	3571	TGAGCTTAAACAGGGTTAAG	52815	20	TGGTCCACTTTCCATTATTG	53136	20	231	3435	3666
scaffold781	2	p3	(AAT)6	18	2307	2324	AGGCAAATGAGAGGCTTAAA	54912	20	GTAACTTCAGGCGTGTAAAG	54385	20	202	2257	2459
scaffold782	2	p3	(AAT)4	12	1147	1158	TCCCAACTGTAATGCCTAAT	53982	20	TCCATGTTCGCTGTTTCTAT	54771	20	166	1115	1281
scaffold784	3	p3	(TGA)5	15	6545	6559	TCGTTGATTTCAGGCAAAAA	54314	20	CATTGTTACAGCTCGCTAAT	53818	20	340	6264	6604
scaffold787	2	p3	(CTG)4	12	6196	6207	CACGTCGGCTTTATCAGATA	55103	20	GCTTCTGTTGTTCGGATTTT	54805	20	242	6013	6255
scaffold788	1	p3	(AAT)4	12	60	71	CTTTGGCGCTTTCTGTAATA	54014	20	GACAGATCCTCGTGCATTTA	55277	20	172	20	192
scaffold789	2	p3	(ACA)4	12	1297	1308	GTTTTCAGTTTGAGGCAAAAT	53737	21	GGGTCTCTAGCTATCAGGATAT	55463	22	342	1189	1531
scaffold789	3	p3	(AGG)4	12	2289	2300	CTTCAATTGGCGCCATATTC	55477	20	CGCAGAGGGTAGTTGATCTA	56164	20	280	2111	2391
scaffold789	5	p3	(AAG)4	12	4544	4555	CGCTTCCCATTACAACAAATT	55382	21	ATTGGAGTGCAGGAAAATTT	53596	20	349	4335	4684
scaffold792	3	p3	(TCT)4	12	2927	2938	TCCAGAGCTTCTTCACTATTC	54768	21	TTCCTTTCCTGGTGGTATTG	54926	20	275	2868	3143
scaffold793	3	p3	(CAG)5	15	6467	6481	ATGAGGCCACAACAGATAGA	55923	20	GCTTGTTGACCATGTGATTA	53893	20	207	6430	6637
scaffold793	4	p3	(CAG)5	15	6680	6694	ATGAGGCCACAACAGATAGA	55923	20	TCCAAGTCCCATCATCATTTT	55140	21	314	6430	6744
scaffold798	1	p3	(AGA)4	12	3769	3780	TCAGACACCATCACCTATTG	54466	20	TGATGCTGATTCAGAAACTTTTT	55322	23	306	3711	4017
scaffold800	3	p3	(ATC)4	12	360	371	GTGTTGAACAGGTCCTCATAT	55308	21	CCATTAGTCTCCACCCATAA	53794	20	243	282	525
scaffold809	2	p3	(TGC)5	15	2799	2813	ACCGGGGCTAGACATATTAG	55888	20	TGCGTCTGTTTCTTTGATTTT	54898	21	334	2678	3012
scaffold810	2	p3	(AAT)4	12	340	351	ACTTTCATTTCCCACACAAAAT	54972	22	GGGGCTTCGTATGTGTAGAT	56798	20	254	152	406
scaffold813	1	p3	(AAG)4	12	1820	1831	GGAATTCAAGGCCCAGTATA	54474	20	AAGACAGGTCCAGAGTTTTT	54386	20	259	1615	1874
scaffold813	2	p3	(GTA)4	12	5737	5748	GACCCAAGCTCTCTCTTATC	54669	20	ATACCTCCCACCAGCAAATA	55878	20	294	5682	5976
scaffold815	1	p3	(CTT)5	15	5330	5344	ACCCCAGAAAAACCTGATTA	54098	20	ATGTGGTCAATGCTGCTAAT	55383	20	220	5188	5408
scaffold819	1	p3	(AAT)4	12	290	301	AGATGGGTGGTCACATATTG	54793	20	CCAACGGGTGCTAAGAAAAA	56544	20	210	251	461
scaffold819	2	p3	(GCT)5	15	2951	2965	CTCTAACAAAGCCTGATCATAA	53643	22	GAACATGTGCCTAGTCAAAAT	54462	21	311	2741	3052
scaffold820	4	p3	(ATT)4	12	5606	5617	TTCTCGTTGTTGGCATTTAG	54234	20	TGTGTTCTCTCCGCTAAATT	54700	20	327	5328	5655
scaffold820	5	p3	(TAT)4	12	6859	6870	TGAAGTGCTTGAAACGATTAG	54546	21	TCAAATCTACATGAGGCATAT	52079	21	296	6599	6895
scaffold823	1	p3	(AGA)4	12	2747	2758	ATGGGAGACACCTGTGTATA	54926	20	AGTCAGTGGGTTTGCAATTT	56034	20	318	2687	3005
scaffold826	2	p3	(AGA)4	12	4086	4097	ACCAAAAGGCCAACATTTTT	54704	20	GCATTTTGGACATCAAGATAAG	53820	22	349	3812	4161
scaffold827	3	p3	(ATG)4	12	4394	4405	TGTCACCACAATTGAGAATTT	53900	21	ACGGATGGGAAATGATGATAT	54521	21	319	4135	4454
scaffold828	2	p3	(TGA)4	12	2661	2672	GCCAACTCCACTTTGAAAAT	54655	20	TCATGGCTGCTTTTGATTTT	54316	20	264	2514	2778
scaffold835	2	p3	(TGA)5	15	5425	5439	TGCATGTGATGTGTGTATCT	54761	20	GGGTTCTTCAAGAATGGATTTT	54861	22	286	5202	5488
scaffold835	3	p3	(CAA)6	18	5583	5600	TCAACAACAACACCAACATTA	54146	21	CTCTCTTCAGCCAGTTCTTTA	54981	21	330	5554	5884
scaffold843	5	p3	(CAA)4	12	6013	6024	CCCTTACAAGCCCTGTTTTT	56114	20	ATCTGCCGCATATTGATAAG	53320	20	285	5884	6169
scaffold850	4	p3	(ATA)5	15	3225	3239	GGCGGCAAGTAACTTTTTAA	54798	20	CCCCAAAACAGCGAGTATAA	55448	20	237	3113	3350
scaffold851	1	p3	(AGT)4	12	2863	2874	AGATCCTGCTTGTGTGATAT	53803	20	CCTCCAGGCTTGACAAAAT	55359	19	321	2619	2940
scaffold853	2	p3	(CTC)4	12	4094	4105	TCCTGATGAGTTGAACGATAT	54176	21	TACCACCAAAGCACCAATAA	54837	20	284	3927	4211
scaffold856	1	p3	(AAG)9	27	4878	4904	CCATGTGCTAGGGTGTTATT	55100	20	CGCTGGATCACATTCATCTA	55048	20	326	4683	5009
scaffold858	4	p3	(TTA)4	12	6520	6531	GTCACTGTTGTTGCCAAAAA	55511	20	TTGGATTCGGAGTGGTTAAG	55075	20	327	6382	6709
scaffold860	2	p3	(TAA)4	12	4229	4240	GCAGTGGACTTTCAGGTTAT	55352	20	GCTCGTTTGCAACTCATTTA	54922	20	316	4012	4328
scaffold861	1	p3	(GTA)5	15	814	828	TGCAGATGTGTCCTACTTAA	53697	20	GTCATATGCGCCACATTTTT	55311	20	186	731	917
scaffold862	5	p3	(TTG)5	15	5275	5289	AACCATGTGCACCTCTAGAT	56219	20	CCTCTGCCATCGTGATAATA	54432	20	311	5209	5520
scaffold863	3	p3	(CCT)4	12	6545	6556	CCTACTCTCAAGCAATCTTTTT	54378	22	ACAAATCATCCAGCGAAAAA	54075	20	331	6426	6757
scaffold863	4	p3	(CAC)5	15	6705	6719	TGGCATCTCTACACCTAAAG	54170	20	AGTGAGAAGAGGGTGTTTTT	54386	20	204	6590	6794
scaffold870	3	p3	(ATT)8	24	5052	5075	ACCATGAGAAGGTGTGTATT	53934	20	GGACCAAAGTGAGAAAACATTA	54575	22	348	4757	5105
scaffold871	3	p3	(ATT)4	12	6468	6479	CAACGAGGCACTTCAATAAT	53998	20	ATTGACCATTGGGCCTTATT	54915	20	328	6356	6684
scaffold872	1	p3	(TGT)6	18	1074	1091	TTTGTGTCACTGCCAAGATA	54893	20	GAACTTAAACAACCCACCATAA	54555	22	316	1010	1326
scaffold874	1	p3	(GAA)7	21	1888	1908	CTTAGTTCCAGCAAAACAAAAA	53978	22	CTGTGATAGACGGTCACTTAA	54828	21	219	1863	2082
scaffold874	4	p3	(TAT)6	18	6496	6513	ATGGGGGCAATTGTTTAAAG	54360	20	ACACACGCTTTAACCTCTAT	54406	20	232	6471	6703
scaffold876	2	p3	(TAT)4	12	3557	3568	AGTGGGAAAAAGCATGATTTT	54492	21	GAACGACAAAGCCATTTCTAT	54574	21	263	3497	3760
scaffold881	3	p3	(TTC)5	15	6290	6304	GGCGCACAATGTGATATTAC	55235	20	AGAAGCAGCTGCACATATAA	54828	20	260	6231	6491
scaffold882	1	p3	(ATA)4	12	1471	1482	ATGGGCATGACTGTGTTTAT	54984	20	TGTTGGTTTCGGCAAATAAC	55087	20	327	1399	1726
scaffold883	2	p3	(TCA)4	12	2054	2065	AGGAGCATTTGTGCAGATTA	55018	20	CACATTTGCCAAACCAAATT	53744	20	310	2012	2322
scaffold886	1	p3	(TAG)4	12	312	323	GTTTGCATTTGCCACCATAT	55169	20	TCGCTTTGGACTTCTCTTAT	54099	20	306	53	359
scaffold886	3	p3	(GAT)6	18	1976	1993	TACACGTAGCGCATGTTATC	55790	20	AACATGCAGGTGCCAATAA	55342	19	349	1686	2035
scaffold886	4	p3	(ATA)8	24	3480	3503	TGCTAAAGCGAGTGTGATAA	54820	20	TGTGACATTCTTTGCACTATT	53725	21	247	3341	3588
scaffold886	5	p3	(ATA)6	18	6475	6492	GGATAGAGGGCTTCACAATTT	55625	21	CTTTGTGGCTGCAGTTTTTA	54994	20	297	6355	6652
scaffold893	2	p3	(CAC)4	12	4280	4291	CCTTTCTCCAAGCAGTTTTT	54279	20	GTCTGTTTCCCAAATGCATTA	54721	21	226	4259	4485
scaffold898	1	p3	(AAT)5	15	4039	4053	CCCTAGAAAACCACCAAAAA	53559	20	AGGCTAGCCATGAACTTAAA	54318	20	164	3928	4092
scaffold898	3	p3	(CCA)4	12	6078	6089	AACAGTACCCCACCAAAATT	55012	20	TGGTGGCGAGAGTATTTAAG	54887	20	246	5908	6154
scaffold898	4	p3	(CCA)4	12	6150	6161	ACCACACCAACAACACTTAA	55318	20	TGTGTTTTTGCAGATGGTTTAT	55081	22	277	6120	6397
scaffold905	4	p3	(TCT)4	12	5534	5545	GCTCAAGCTTGTTACCTAAT	53289	20	TCCTTTTGGGATGTGCTTAA	54823	20	285	5470	5755
scaffold906	3	p3	(CAA)6	18	5349	5366	AGCATAGCATGGTCATGATAA	54841	21	CAAAAGGGGATGAGGCTTAT	55053	20	312	5194	5506
scaffold911	2	p3	(ATC)4	12	1776	1787	GACCCCAAATGTGGCTTATA	55080	20	ACAATGGCTGGAGTCTTATT	54303	20	210	1659	1869
scaffold914	1	p3	(AAT)4	12	2846	2857	GGCCAGAGACCATTCATATT	54861	20	CAACGTTGACTGTGCTAGTA	55468	20	288	2690	2978
scaffold916	1	p3	(TGA)4	12	890	901	ATGCCCATTTGCCTGTATT	55057	19	CCCTACCTCAACTCTCCTAAT	55565	21	324	658	982
scaffold916	3	p3	(TCT)4	12	3979	3990	TGTCTGACTCCAAGTTGAATA	54222	21	TAGGTGGGAGCAAGGAATAT	55264	20	291	3875	4166
scaffold919	3	p3	(AAT)7	21	2950	2970	AAGGGTGCTAGGCTTGATTA	56203	20	GGATCATGTACTGGCGTAAT	55024	20	321	2755	3076
scaffold924	1	p3	(TCC)5	15	546	560	CTCTTCTGGCAAAGCATTTT	54746	20	AGAAAGACGTTTGGCTAATG	53929	20	291	378	669
scaffold928	1	p3	(TTG)4	12	2655	2666	CAGATGAGGAGGGCATTTAA	54793	20	GCCACTGAAGGTAGGAAAAT	55321	20	346	2468	2814
scaffold928	3	p3	(AGC)5	15	3468	3482	TCCCCTAATGTGCTCTTTTT	54508	20	CCTGACTGTTTTGGGATAGA	54357	20	258	3250	3508
scaffold928	4	p3	(TTA)6	18	4481	4498	GAGATCCTCGGGTCAATTTT	55130	20	CACACCATTCAGCGAATAAC	55089	20	209	4332	4541
scaffold928	6	p3	(CAG)4	12	4720	4731	TCTGCAGGGGCTATGTATTT	56276	20	ATCCCTTCTTCCATGCTATT	53717	20	290	4636	4926
scaffold934	3	p3	(TAA)4	12	6410	6421	ACACGTGTTGCACTAGTTAT	55038	20	TTACCCCATCAAAATTTTTATT	50129	22	275	6259	6534
scaffold934	4	p3	(TAA)4	12	6507	6518	TTGGTGCCTTTGTAACTAAA	52899	20	CCAAGAAACATAATTCTGAAATA	50896	23	333	6282	6615
scaffold935	1	p3	(GCA)6	18	6041	6058	ACTACAACCATACCGTGATAA	54100	21	GAGTTCTTTGGGTTACCTTTTT	54743	22	247	5909	6156
scaffold936	1	p3	(ATA)4	12	1170	1181	CGCTCTGTGTTTGTCAATTA	54272	20	CATCACCACCGTCTCTATTC	55375	20	300	970	1270
scaffold937	1	p3	(TCT)4	12	242	253	ATCAGCGTTCTTTCCATTTT	53765	20	CGAATCCTTTGTGCCATTTT	55131	20	315	108	423
scaffold937	3	p3	(ATC)5	15	2923	2937	CACTCGCAGGTGAAGATATC	55757	20	CCGCCCATACAAAAGAAAAA	54753	20	305	2867	3172
scaffold939	2	p3	(CAC)4	12	92	103	CATTCTCTCTAGCCACAAAAT	53598	21	GAGTTGGTGTTGGGTTATTG	54484	20	156	33	189
scaffold942	3	p3	(TGG)4	12	6625	6636	GGGTTTTGTCTGAGTCGATTA	55636	21	CACTAACTCCAAAATCCCATAA	53787	22	200	6472	6672
scaffold943	2	p3	(ATT)6	18	5434	5451	GCTGCAAATCCCAATCTTTTT	55895	21	AGTTGGTGTGGTGGTTAATT	55046	20	226	5279	5505
scaffold943	3	p3	(ATC)4	12	5728	5739	CACCAACTCCAACACTTTTT	54517	20	TTACGGGTGGTGGTTATAAC	54775	20	266	5498	5764
scaffold943	4	p3	(ATT)5	15	6449	6463	CCCGGTGAAGCATAAAAATA	53645	20	CCTCCTTTCCCTCCTCAATA	55595	20	176	6397	6573
scaffold945	2	p3	(ATG)4	12	2068	2079	ACCTTGTGAATGCAGGTATA	54022	20	GCAATGCTCCACTTGAAAAA	55350	20	232	1873	2105
scaffold946	2	p3	(TGG)4	12	5429	5440	AGCCTCGAGGGTATTGTATT	55706	20	CCACCGTCACTTGTCAATAT	55466	20	184	5290	5474
scaffold947	2	p3	(GCT)5	15	5180	5194	CAGAGTTGCCACCAAATTTT	54947	20	TAGCTCACCACCACCAATA	55285	19	160	5090	5250
scaffold949	2	p3	(CTT)4	12	6500	6511	TTTATTGCGTGCCAGTATCT	55146	20	TGATCACCAAATCCCCAATA	53944	20	194	6379	6573
scaffold954	3	p3	(ATT)4	12	6200	6211	ACGCCGTTCAGAGATAATTA	54306	20	ACAGCTCCCATTTGGAAAAA	55712	20	203	6033	6236
scaffold955	1	p3	(AAT)4	12	2254	2265	TCGCGAGGAAAGTTCATAAG	55604	20	TCCAGGCAGGGTATTCTAAA	55506	20	192	2097	2289
scaffold956	2	p3	(GGA)9	27	1640	1666	GCAACCCCAGAGATCTAGTA	55736	20	TTTCTCCCCAGGTTGATTTT	54700	20	272	1511	1783
scaffold959	3	p3	(TGA)6	18	5362	5379	GCAAGAGCTTGTGGTTTTTA	54704	20	GAAAAGGCAGAGAGTGTAAAG	54528	21	349	5303	5652
scaffold962	1	p3	(GAT)4	12	438	449	GGTGCTTCAAGCTTCAATTT	55048	20	CCCATATCTCCGCCTTAATC	55162	20	267	260	527
scaffold963	1	p3	(AGA)4	12	133	144	TGGCCACGTGTAATCATTTA	55059	20	AGGTTCCTCTGTGTGGATTA	55452	20	253	45	298
scaffold963	3	p3	(GAT)4	12	6362	6373	GAGTGCTAACCCGAGATATG	55157	20	ACTGGGCAGCTTCATTTTAT	55279	20	341	6273	6614
scaffold964	2	p3	(TTA)6	18	3309	3326	CATCATCACAGTTGCCTTATG	55003	21	TGTCCCCAAAGATGGTTTTA	54417	20	256	3167	3423
scaffold971	2	p3	(CGG)4	12	1605	1616	CCAAACGCGGCGTATAGA	57594	18	CGATGAGGCCCTCTACTA	54357	18	261	1485	1746
scaffold971	7	p3	(CCA)4	12	5423	5434	TTGGTGTTACTGGCCTACTA	55477	20	ATAGGTGCAATTGGCCATAT	54794	20	169	5320	5489
scaffold977	1	p3	(ATT)5	15	294	308	GCTATGCTCATGAATGGTATT	53812	21	GGCTTTTCCAGAGACAAAAA	54295	20	173	266	439
scaffold981	2	p3	(CCT)7	21	197	217	CTCCCCAACAACAACAAAAT	54551	20	AGGCCGTTGATGATCAAATT	55687	20	241	47	288
scaffold981	3	p3	(TGG)4	12	685	696	ATTCGGGCCCTTTTGATAAT	55033	20	CCCCAAATCCGATCCTAAAT	54840	20	235	521	756
scaffold985	1	p3	(ATA)4	12	544	555	ACCTCAATGTCCCCCATTAA	56078	20	TGGGCTAACTTGTACGTATT	54091	20	312	467	779
scaffold991	3	p3	(TAT)7	21	142	162	AGCTGCCTTAGTTTTGTATTC	54183	21	TCAACCACCAACTTCTAATC	52815	20	324	17	341
scaffold991	4	p3	(TGA)6	18	3529	3546	GCAATTGCAGGGTGATTATG	55369	20	CTTTGGTGGGAAGGGTTTAT	55187	20	286	3507	3793
scaffold992	1	p3	(TGA)4	12	569	580	GTTGCAAGGCATCCTTAGTA	55436	20	GTCTAACAGCTTGCCATCTA	54873	20	274	390	664
scaffold992	2	p3	(TTC)4	12	2244	2255	TGAATGCACAACTCCAAATT	53953	20	CAAGCTAGTGCACCCTAAAA	55657	20	176	2109	2285
scaffold992	3	p3	(TGA)4	12	2769	2780	AGGCAATTGAAGCAACTTATC	54805	21	GTTACCACACTCGCTCTAAT	54917	20	181	2702	2883
scaffold992	4	p3	(CTT)4	12	4883	4894	GCAGCATCAACATTTGCAATA	56090	21	GACGAGGAGGTGATCAAATT	55162	20	348	4848	5196
scaffold992	5	p3	(GTA)4	12	5830	5841	GGGCGTTTACAACTCATTAC	54715	20	TATGGGGGACACACAGTTAT	55506	20	305	5764	6069
scaffold993	2	p3	(ATG)4	12	614	625	ATGGGGAGGTTGTTCCATAT	55837	20	GCATATCCACCCAACCATAT	54912	20	342	559	901
scaffold994	1	p3	(TCA)4	12	4909	4920	AGGAAGAGACCCTCCATTTA	54803	20	TCATGGTCATCATCATGTTATG	54041	22	333	4775	5108
scaffold995	3	p3	(TTG)4	12	1026	1037	TGTTGTGTTCATTGCAATATG	53362	21	CTTGGCAGGAGTTGAAATTT	54350	20	338	989	1327
scaffold999	6	p3	(ATT)4	12	3336	3347	GACATCGTTAGCCGGATAAT	55137	20	TGTGATTCTCGCAAATGTTAAT	54737	22	330	3197	3527
scaffold1002	1	p3	(TCT)4	12	1757	1768	ACCAAATCGACCACCTTATC	55143	20	CATACCAGCCCTTGAGTATT	54496	20	236	1723	1959
scaffold1004	4	p3	(TTC)4	12	5364	5375	TTGAGGCAAACCGTTTATTG	54788	20	GCCAACAACCTTGACATATG	54944	20	206	5293	5499
scaffold1009	2	p3	(TCA)4	12	6218	6229	CCGTTCAAAAGTGGGTAATC	54600	20	CCACCTCAAACTCTGAAAAA	53628	20	187	6168	6355
scaffold1012	3	p3	(AAG)4	12	2282	2293	TCTGGACAGCAGTGATTTAA	54289	20	GCCATTGTAGCATGCTAAAA	54624	20	284	2134	2418
scaffold1015	2	p3	(ATG)4	12	1746	1757	GGACCTTGGTTTTGGATTTT	54218	20	TGCAAAATGTCCCATGAAAAA	55085	21	302	1653	1955
scaffold1015	5	p3	(TCT)4	12	6095	6106	TGCACAAACACACACAATAT	54009	20	CAAAACACCAGCAGGAATTA	54075	20	284	5891	6175
scaffold1018	1	p3	(ATT)8	24	380	403	AAAACAAACAAGCCCGTAAT	54272	20	TTGAGTTGCCTCTCCATTAA	54250	20	249	200	449
scaffold1019	2	p3	(ATA)6	18	563	580	GTGTGCATGTGTCGTTTAAG	55624	20	CTCCTTTCCACCTCCAAAAA	55445	20	275	476	751
scaffold1023	2	p3	(GAA)4	12	4350	4361	AGAAAATCCACATCTCCAAAAA	54149	22	TTCATTGTGAGCACCAAATT	53953	20	265	4227	4492
scaffold1026	2	p3	(ACA)5	15	5070	5084	GCAAGTGAATTACCAGCTATT	54250	21	TCTGAACTTCCAGCATAGAT	53435	20	341	5027	5368
scaffold1029	1	p3	(CAA)4	12	1160	1171	TGAACAGATCGTTGGGATTTA	54946	21	TGTGCTTGGCATTTCAATTT	54917	20	269	1116	1385
scaffold1029	4	p3	(TGT)6	18	5533	5550	GCCGGATGACCTCAAATAA	54952	19	CACTTGCAACGCTTGAATTA	55207	20	189	5495	5684
scaffold1029	5	p3	(GAA)5	15	6305	6319	CGCTTGGAGTGACAACTTTA	56011	20	AGAAGATGAGGAAGCGATAAG	54933	21	265	6095	6360
scaffold1038	2	p3	(TTA)4	12	349	360	GGTGCGTCTCCAGTTTATAA	55188	20	AGGCTTGTGAGAGGAAAAAT	54826	20	248	190	438
scaffold1040	1	p3	(TGG)4	12	1964	1975	GCTAACAGTGGTTGCAATAG	54690	20	CTATCACCTTTGCCACTACTA	54470	21	263	1756	2019
scaffold1051	1	p3	(TTA)4	12	525	536	TGCTTTGCCCAAACAAAATT	55411	20	TGTGGAGGTTGGTGATTTAA	54455	20	184	394	578
scaffold1058	5	p3	(CTT)4	12	6306	6317	CGCCGCTAAATACCAGAATA	55438	20	TCCCATTGCCTTCGATTTAA	55012	20	224	6194	6418
scaffold1061	3	p3	(GGT)4	12	4108	4119	ATGAGCGGGAATGGATAGTA	55483	20	GGTGGGCTAGCATGATAAAT	55240	20	342	3870	4212
scaffold1062	3	p3	(TGC)4	12	1710	1721	GACTTGTGTCGCCAAAATAA	54534	20	CTACCAGCAGGAGCATATTA	54016	20	333	1540	1873
scaffold1062	4	p3	(AAT)5	15	5027	5041	GCGTAAACTTGCCCATTTT	54879	19	GAACGTCATCGCCTTTATTC	54916	20	271	4979	5250
scaffold1067	1	p3	(TAA)7	21	1521	1541	CCCTCCCTTGGAACTTTTT	54829	19	CGCAACAAACAGAAGCTAAT	54908	20	297	1435	1732
scaffold1067	3	p3	(TGT)7	21	5447	5467	ACAACGGTGGGATCATTATT	54700	20	GTGAACTCGCCCTAACTAAT	54884	20	239	5377	5616
scaffold1068	2	p3	(AAT)7	21	1187	1207	GTCTCTGTGCAATCCAATAC	54103	20	TCAAGCCTCGCTGAATTTT	55404	19	349	938	1287
scaffold1068	4	p3	(CAG)4	12	2311	2322	CAACCCAGCCATTGTTAGAT	55687	20	GGCATCGCATGACCTTAA	55098	18	315	2128	2443
scaffold1069	2	p3	(TGA)6	18	429	446	CTGGGTCAGGCTTAGATTTT	55015	20	AAAAACTCCGTCGACATTTT	54056	20	343	370	713
scaffold1069	3	p3	(CAA)4	12	533	544	CTGGGTCAGGCTTAGATTTT	55015	20	AAAAACTCCGTCGACATTTT	54056	20	343	370	713
scaffold1071	5	p3	(AGA)5	15	4925	4939	TCAAAGCGTGGATGAGATAA	54480	20	TCTTCCACCTCAGCATCTAT	55316	20	214	4837	5051
scaffold1073	3	p3	(ACC)5	15	782	796	CTCCACCCCAGACAAAAA	54244	18	TTTGAGTGGGGAAGGAAAAT	54700	20	195	747	942
scaffold1076	1	p3	(TTA)5	15	1567	1581	GCTGTCACTTCTGCTTACTA	54837	20	TCAGCAACCAAACAGAAATT	53882	20	168	1436	1604
scaffold1080	1	p3	(CTT)4	12	179	190	GCATATCTGCCTACGTTATC	53501	20	GCAGAGTGAAATGTTGAATTT	53275	21	244	66	310
scaffold1082	2	p3	(AAT)7	21	1343	1363	CGCCCCAGGAAGAATATTT	54902	19	TTCCCATTTGGCCCTTATAG	54736	20	319	1250	1569
scaffold1087	5	p3	(ATT)4	12	5053	5064	TCAGCTCTCCAGAAGATTAC	53898	20	GGCACAAGGCTAGAACTAAA	55365	20	233	4993	5226
scaffold1091	2	p3	(CCA)5	15	6046	6060	CTGATGTGCTTCACTGAAATT	54761	21	GGCATAGACCCTCATGATTA	53975	20	345	5851	6196
scaffold1092	2	p3	(TGT)5	15	420	434	TCAACGAACGAAAGGTTTTT	54293	20	CACATACAGGGTCATCCTATA	53639	21	291	164	455
scaffold1093	1	p3	(TTC)4	12	4012	4023	TCATACTCGGCGTACTACTA	54655	20	TGGTGGAAGGAAGAGTATTG	54357	20	297	3769	4066
scaffold1098	1	p3	(TCT)4	12	251	262	CCACACTTGTTACCTTCTTTTT	55043	22	AACGTGTGGTTGTTGTTAAG	54684	20	202	89	291
scaffold1098	2	p3	(GTT)4	12	597	608	TCTTCTTGCTTGTAGTGAATTT	53951	22	GTAGATGCCCCACCTTTAAA	55008	20	306	555	861
scaffold1101	1	p3	(TTA)4	12	2194	2205	TCCAACACCACGTCTTAAAA	55139	20	CAACCCCATGCTTCATAGAT	55158	20	343	2057	2400
scaffold1101	3	p3	(TCT)6	18	5657	5674	CCCGTGCTATTTTGTTAGAT	53376	20	ACGATACCCCCAAAACTTAT	53994	20	248	5600	5848
scaffold1102	3	p3	(ACA)4	12	4511	4522	GCAGTTAAACACGGGTCTAT	55475	20	GCAATTGAACGGGTAAGTTTAT	55347	22	289	4277	4566
scaffold1103	1	p3	(TAA)4	12	1732	1743	CGAGGGTCCAAAAACATTTA	53798	20	CATCATGCATGCCCTATCTA	54747	20	270	1646	1916
scaffold1113	2	p3	(AAG)4	12	5076	5087	CCAGACTCCAGATCTCTAGAT	55103	21	TCCTATTCGTGCGCTATAAA	54391	20	321	4967	5288
scaffold1113	3	p3	(ATG)4	12	5168	5179	CCAGACTCCAGATCTCTAGAT	55103	21	TCCTATTCGTGCGCTATAAA	54391	20	321	4967	5288
scaffold1115	5	p3	(TAT)8	24	1637	1660	CCAGATCGGATCTTGAAGATA	54345	21	CCTGACTCCTCTTCCCTATT	55313	20	320	1435	1755
scaffold1116	3	p3	(CAA)5	15	5333	5347	GGTGCTAACCTCCCAATTAA	55008	20	ACAGAACTCGCTACGTAAAA	54795	20	316	5297	5613
scaffold1116	4	p3	(TTA)4	12	5918	5929	GTTGTTCCTAAGTGTGCTAAA	54067	21	AGACTCCTTGGTCACAAATT	54458	20	294	5881	6175
scaffold1118	1	p3	(ACA)4	12	1662	1673	TTTCCGTGGTTGCATCTATT	55337	20	GCTGCCAGCTTCAATATAAG	54527	20	191	1580	1771
scaffold1119	5	p3	(ATT)4	12	6222	6233	TTGCAGAGGACCTCAAATAA	54250	20	TCCTGCCACGTAATCTAAAA	54387	20	209	6147	6356
scaffold1120	3	p3	(AAT)4	12	3486	3497	ACCTCATTGGCACTAGAATTT	55168	21	TGGTGGCATCGAAGTTTAAT	55337	20	152	3438	3590
scaffold1121	4	p3	(CAC)5	15	6115	6129	GGTGAGGACTTGTCTCTTTTA	54894	21	CCAAACCCAGGTGAGATTAA	54926	20	218	6063	6281
scaffold1123	2	p3	(ATA)10	30	3743	3772	TCCGTTGTGCTATGTCTAAA	54425	20	ACAAGATTGGCGTGTTATCT	55062	20	314	3717	4031
scaffold1127	2	p3	(TTA)7	21	1242	1262	CTGCGATTTTGCCAAATCTA	54659	20	GCACAAACAGTAAGCCAATA	54196	20	315	1151	1466
scaffold1138	3	p3	(AAT)4	12	4353	4364	TTTGTAACTCCCGCTTCTAT	54075	20	CAAGACAAGACCACCAAAAT	53989	20	203	4266	4469
scaffold1141	3	p3	(TTA)4	12	1462	1473	GATCCATCAGTCAAGGTTTTT	54067	21	TCGATCCCCAACACATAAAG	55146	20	225	1353	1578
scaffold1142	2	p3	(AGA)4	12	3982	3993	TTGGTCGTAGTGGCTCTTTA	56204	20	CCCTCTCCTCCTGCTTATAA	55398	20	330	3837	4167
scaffold1142	3	p3	(ATA)4	12	4566	4577	TTGGCAACTTGGTGGAATAT	55191	20	CAGAAGCCAGAAGGTGATAA	54757	20	338	4522	4860
scaffold1146	1	p3	(ATT)8	24	2645	2668	TTAAAGCCTGGCAAGCTAAA	55529	20	CCGATGATCAAGGAGACATTTA	55701	22	330	2391	2721
scaffold1148	1	p3	(AAG)4	12	287	298	AGCAGGTGGTAGACATTATG	54533	20	AGCGAAGAGAAATACCCATTA	54434	21	322	20	342
scaffold1148	2	p3	(GCT)7	21	2723	2743	CCCTCATGAGAAGTTGCTTTA	55588	21	AGTTGTGCAGAGGTGATAAG	55082	20	326	2655	2981
scaffold1148	3	p3	(AAT)4	12	2897	2908	CCCTCATGAGAAGTTGCTTTA	55588	21	AGTTGTGCAGAGGTGATAAG	55082	20	326	2655	2981
scaffold1148	4	p3	(GTG)4	12	5848	5859	TGTCAAGACCCTCAAAGTATT	54467	21	CATGAGAAGGATCCAACAATTT	54678	22	315	5609	5924
scaffold1149	1	p3	(TTA)4	12	1993	2004	ATGTTGCAGGTCCTCATTTA	54617	20	CCATTGCTTAGGAGGCTAAA	55100	20	182	1960	2142
scaffold1149	2	p3	(AGC)4	12	2255	2266	CTCCTAAGCAATGGCATTTT	54197	20	GGATGTGGACTGGGTATAAC	54920	20	303	2129	2432
scaffold1149	3	p3	(AAC)5	15	5544	5558	GAGCTTCACGCATGATTAAT	54173	20	CCATGGAAGAGCATGGTAAT	55158	20	319	5279	5598
scaffold1152	2	p3	(CAA)4	12	518	529	ATGTCGTGTTTTGGCTTAAG	54520	20	GGCATGAGATTCGCATAATG	54997	20	277	310	587
scaffold1152	4	p3	(TTA)5	15	3872	3886	GATGTTCGTGTGCAAGATTTA	54896	21	TCAACTCCTACCCCTCTTAA	54443	20	327	3698	4025
scaffold1159	2	p3	(TTG)5	15	5025	5039	CATTGAGGGTCAGGCATATG	55954	20	GCCTAGAGGGGACAACTATA	55112	20	209	4871	5080
scaffold1160	2	p3	(AAT)4	12	5654	5665	GCATTCCCTGTGTATGAAATT	54494	21	AATGGAGTGCTCGCAAATA	54867	19	346	5348	5694
scaffold1161	3	p3	(AAT)6	18	428	445	CACGGGTTGAGAAGTCATAT	54873	20	AACATCTCTAGGCGCAAATT	55423	20	310	212	522
scaffold1163	2	p3	(AAT)4	12	6243	6254	CGAATTGGAAAACCGGTATT	54278	20	TTGGTGGGTTGATCTCTAAA	53841	20	161	6129	6290
scaffold1164	1	p3	(CAT)6	18	5966	5983	ACGTTGAACTACAGATTCATTTA	54087	23	TCGTTTAGGTCGTCGAGATA	55566	20	282	5921	6203
scaffold1169	1	p3	(CAT)5	15	880	894	TTTTGACGTGGTGCATTATG	54892	20	AAACTTCAGCAATGGCATAT	53483	20	300	687	987
scaffold1169	2	p3	(AAT)7	21	1886	1906	TGGTTGGACAGAAACAAAAA	53719	20	GTCCGAATTTCCCCCTTATT	55077	20	285	1866	2151
scaffold1171	1	p3	(AAT)4	12	988	999	TGGCAGCTCTAGAACAAATT	54947	20	CCGATCCATTGGTGGTTAAA	55711	20	272	846	1118
scaffold1182	3	p3	(TTA)6	18	926	943	CAAGTATGAATGGCGTTTACTA	54315	22	CCAAGAAAACCGGACTTCTAT	55597	21	325	756	1081
scaffold1182	5	p3	(AAT)4	12	2331	2342	TCTCACGCAATGTTACCTAAT	55043	21	GCCATTTCGAGTGATCTTATG	54837	21	264	2203	2467
scaffold1186	4	p3	(AGA)4	12	4129	4140	CCGGCAAACCCAAAAATAAA	55313	20	GTGGTTGAAGTGGCAATAAG	54875	20	208	4102	4310
scaffold1189	1	p3	(AGA)4	12	369	380	GAGAGGATCCCGTTGATAAC	55054	20	TCTAACACCACCAAATCAAAAT	54164	22	303	264	567
scaffold1189	3	p3	(TCT)5	15	3310	3324	GGGATGTGGCTTCAGAATAA	55100	20	CCCCACAAAGAAAGAGGAATA	55181	21	297	3055	3352
scaffold1190	1	p3	(ATC)4	12	2445	2456	AAGCCCACCAAGCATAATAA	54964	20	CAGGAGCAGAAGTCTGAATTA	55049	21	329	2305	2634
scaffold1205	2	p3	(TTC)4	12	5582	5593	TGATCTGCCATTGCTTTACTA	55001	21	GGCATTGGCATCGATATTTT	54760	20	150	5557	5707
scaffold1209	3	p3	(TTG)5	15	2657	2671	GCCATGCCATCTTAGTTTATG	55048	21	CCACGCATCAACTCTCTAAT	55265	20	306	2424	2730
scaffold1211	2	p3	(GCT)4	12	5878	5889	CTGTCCACATTTCAGGTATTG	54564	21	TGCCACGTCCCTTTTTAATA	54954	20	241	5690	5931
scaffold1213	2	p3	(ATT)5	15	128	142	ACAGGCCTATCTCCCAATAA	55264	20	CGTTAAAAGTGGCGCATTAT	55069	20	281	103	384
scaffold1213	4	p3	(AAC)4	12	2178	2189	CTTTCCCAGGTTTCGTTAAG	54231	20	GCTGGGTTGATGAGCTTATA	54910	20	328	2009	2337
scaffold1213	5	p3	(GAT)5	15	4833	4847	TGAGGGAGGAAATGGTAAAG	54318	20	GGAGCCTTGTAAGCGTATTT	55833	20	283	4760	5043
scaffold1217	1	p3	(CCA)5	15	99	113	AAACAAGGCCACACTCTTAA	55080	20	GGAAATGACCGCGTTAAAG	54840	19	152	33	185
scaffold1217	3	p3	(AAG)5	15	4891	4905	TCTGTGCCAGTCATGAAATT	55243	20	CAAAGAGGGGGCAGATAAAG	55785	20	346	4764	5110
scaffold1219	2	p3	(ATC)4	12	714	725	AAAACCATTGCCCACAAAAT	54776	20	ATGATGACGATGGGGATTTT	54758	20	157	653	810
scaffold1219	3	p3	(TCA)5	15	805	819	CCTCTTCTTCCCCACTACTA	54957	20	GATGATGATGTGGACCCTTTA	55066	21	249	673	922
scaffold1219	5	p3	(ACC)4	12	1903	1914	GAACATTTTCACTGACCAAAAA	53978	22	TGCTTTGGAATGGGGTTTTA	55398	20	190	1797	1987
scaffold1220	1	p3	(AAT)4	12	50	61	ACGTTGCATTTAGACCTAGAT	54748	21	TCTCCAAACATGGTCTATTT	51713	20	313	21	334
scaffold1220	2	p3	(TAT)4	12	488	499	CCTCCGGGACTCAATTAATT	54804	20	ATCGGTTCCTGCTTGTAAAA	55265	20	320	338	658
scaffold1222	1	p3	(GGT)5	15	493	507	ACATGCTCCACCTTGTAATT	54912	20	GCTTCCTTTTGAGGAGGATAA	55277	21	218	331	549
scaffold1230	2	p3	(TGT)4	12	986	997	TGAACAAGAACCATGAATTA	50182	20	GCTTTCTTTGCTTGCAAAAA	54410	20	295	911	1206
scaffold1232	1	p3	(GGA)5	15	1034	1048	ATGAGGATGAGGGTGAAATT	53948	20	GGGTGGGACCTATGTAAAAT	54363	20	332	1007	1339
scaffold1232	2	p3	(AAG)4	12	3558	3569	TACTGCCTCCCTTGCTTATA	55310	20	ACCTAAGAGAAGGGCAATTT	54191	20	349	3240	3589
scaffold1233	2	p3	(TGT)4	12	5428	5439	CCAGCAAGAAATCCCAAAAT	54383	20	TCTTTAACTTCTCGGGGAATAG	55010	22	273	5275	5548
scaffold1233	3	p3	(GAG)4	12	6079	6090	GTTGAGTCCCAAGTCTTTTT	53623	20	CCACCACCACCACTAAAAT	54955	19	154	6003	6157
scaffold1234	3	p3	(AAT)6	18	5257	5274	CTCGGTGTTGTTCCAATTTT	54704	20	GAGGGATCCACTGCATAAAG	55592	20	271	5088	5359
scaffold1235	2	p3	(GAT)4	12	1106	1117	TTGCCTCACCCCTCTATAAA	55506	20	TGTTTTTGCAGGAACCTAGTA	55060	21	340	858	1198
scaffold1240	1	p3	(AAG)4	12	970	981	TGTAAGGAAATGGTGGCTAAT	54866	21	TCTGTCCCAACATGCTTATC	55133	20	265	914	1179
scaffold1241	2	p3	(CAT)5	15	1434	1448	ACAATCCTTTGCACGATAAC	54300	20	TTGGCTGAGGTGTGAATATC	55133	20	243	1318	1561
scaffold1248	2	p3	(AAG)7	21	2555	2575	GCATCAGCATCGATCCTTAA	55703	20	GGGCCTGCTCTTAGTTATTA	54214	20	189	2415	2604
scaffold1248	3	p3	(GAA)4	12	2798	2809	AATTGAACGCAGCAGAAAAT	54760	20	CCTTCTGGGCACTCTTATTT	55015	20	189	2773	2962
scaffold1248	4	p3	(AAT)4	12	5025	5036	CATTCCAGCCTTCAGTAAAG	53983	20	GCGCATTGGCTTTGAATAAT	55665	20	341	4877	5218
scaffold1250	1	p3	(AAC)6	18	5869	5886	ACATCTGGGCTTTCGTTAAA	55265	20	TGGTGATTGCTCAACTTTTT	53882	20	294	5647	5941
scaffold1254	1	p3	(TGC)4	12	1033	1044	CCCCATTTTTCCCTCTATCT	54034	20	CGTGCAGCTTCTTTGAAATT	55477	20	203	864	1067
scaffold1254	2	p3	(TCT)6	18	5152	5169	TGCGACTGTTGCAGATATTA	54890	20	GATGGCATTCAAGGACCTATA	54851	21	322	5000	5322
scaffold1257	1	p3	(GCA)5	15	1752	1766	ATATGTTTGGCCCACTACTA	53381	20	ACTGTCAGTGGGCATATTTT	54912	20	199	1648	1847
scaffold1258	2	p3	(GGA)4	12	100	111	CTCCAAACACGGAGTAAAAA	53769	20	GGAGAGGTGGTTGTGTTTTT	56069	20	277	45	322
scaffold1258	4	p3	(TTG)4	12	792	803	TCATGACCCAATTTGGTATT	52355	20	GCCTCCAACATAACCAATAC	54041	20	326	726	1052
scaffold1260	3	p3	(TGA)5	15	1575	1589	ACCGTTGTTGTGTTGATTATG	55073	21	GAGCCAGCCACAGATAATAG	55402	20	270	1499	1769
scaffold1260	4	p3	(CTG)4	12	1724	1735	ACCGTTGTTGTGTTGATTATG	55073	21	GAGCCAGCCACAGATAATAG	55402	20	270	1499	1769
scaffold1260	6	p3	(CTC)4	12	2586	2597	CAACCACCGGGGGTAATT	56819	18	CCAGAACTGAATCGAACTAAA	53604	21	337	2324	2661
scaffold1260	7	p3	(AAC)5	15	2771	2785	CGATTCAGTTCTGGCAAAAT	54575	20	CCAGTTGCAGACACCATTAA	55949	20	348	2648	2996
scaffold1260	8	p3	(GGT)5	15	3464	3478	TGCATTTAGGTGGTGCTAAT	54998	20	CCAAGAAGCTGAAACCAATAG	54838	21	349	3428	3777
scaffold1261	4	p3	(TTG)4	12	1055	1066	AGTCAAGTGGGTGTCATTTT	55067	20	CCACCATTGACCATCCATTA	55070	20	180	1024	1204
scaffold1262	2	p3	(CCA)4	12	1870	1881	GGTGAGGTGGGGATTAAAG	54827	19	GCATTTCATCCATGGCTAAT	54044	20	292	1782	2074
scaffold1263	1	p3	(TCA)4	12	3778	3789	TCTACTTTTAGTTGCTCCTTTA	52495	22	GACCAAGGGCAAAAGAAATA	53740	20	347	3483	3830
scaffold1267	2	p3	(CTA)6	18	4524	4541	TCTCAACCAACTTGGCTAAA	54786	20	GGGTGGTTCCAAGAGTTATC	55433	20	250	4356	4606
scaffold1271	2	p3	(GAT)4	12	336	347	GCAATGGCAGAGAAGAAAAA	54760	20	GACCTAGCAACCACCAAATT	55919	20	319	77	396
scaffold1272	1	p3	(TTA)5	15	4284	4298	GAGAGAAGGTCACCCATAAC	54870	20	CAATGCCAGTTTCTCGTATT	53998	20	331	4028	4359
scaffold1274	1	p3	(CTG)5	15	2629	2643	CCACAGAGGAGCCAAATTTA	55324	20	GCTTCCAGCCCTTCTTTATT	55684	20	231	2509	2740
scaffold1276	1	p3	(GGT)8	24	693	716	TGTGGGGAAAGTTGGATTTA	54417	20	CATCATCTCCGACACTTTTT	53625	20	265	532	797
scaffold1277	1	p3	(TTA)4	12	5906	5917	CTGGGGTCCTCGTATGATTA	55819	20	TCATGCATGACAATCGTTTTA	54205	21	228	5837	6065
scaffold1279	1	p3	(GAA)4	12	2827	2838	AGCATGTGTAGTTGCAATTT	54060	20	GACACACACACACGAAAAAT	55069	20	329	2672	3001
scaffold1280	2	p3	(TAT)4	12	5647	5658	CGTGAAATGCTGGAACTTAT	53998	20	TCCACACTACGAAAGTTTTT	52989	20	250	5539	5789
scaffold1281	1	p3	(AAT)4	12	5674	5685	CGTTTGCTCAGGTAAGAAAAT	54784	21	TATGGCCACCTGCAAAATTA	55276	20	307	5487	5794
scaffold1284	2	p3	(CTT)4	12	226	237	AGGCAGTTCACATGAAATAT	52504	20	TGCACAAATGGAGCTCTTAA	55256	20	241	80	321
scaffold1284	5	p3	(AAT)4	12	4747	4758	TGAAAGTCGACAGGGTTATT	54301	20	GGAGAGGTCCAGCAAAATAA	55029	20	213	4656	4869
scaffold1284	6	p3	(AAT)5	15	4815	4829	TGAAAGTCGACAGGGTTATT	54301	20	GGAGAGGTCCAGCAAAATAA	55029	20	213	4656	4869
scaffold1287	5	p3	(TGT)9	27	5660	5686	ACTAGCCGTTGAAGCTTATT	54768	20	CTCTCGTTTTCTGTCCATTTT	54431	21	330	5411	5741
scaffold1288	4	p3	(ATT)4	12	5996	6007	AAACCTTTGGCCTGACTAAT	54805	20	CCCAAGTTGGATCTCCTAAT	54074	20	201	5845	6046
scaffold1289	2	p3	(ACA)5	15	592	606	TCTCCACTCCACTCCAATTA	55154	20	GAATCCGATTCGACGAGATA	54632	20	346	457	803
scaffold1292	3	p3	(CAT)4	12	3633	3644	AGAAAGCTCAAAAGAAACTACTA	53643	23	TCAACCTGCTGCTCTATTAC	54873	20	266	3587	3853
scaffold1294	1	p3	(TTG)4	12	3862	3873	CTGAAGTGGTGCTTTCTTAA	53447	20	ACGGGGATTGGCCTAAAT	55786	18	322	3570	3892
scaffold1295	1	p3	(CAA)4	12	5844	5855	GTGATACTGGCAGGAAGTAAT	55095	21	GACCCATGCCTTCCTAATTT	55361	20	259	5752	6011
scaffold1297	1	p3	(ATT)4	12	5456	5467	TCAAGCCTTGAGGTGAAATT	55138	20	GGTGGCGTTGATGAAATTTA	54568	20	184	5382	5566
scaffold1303	1	p3	(TGT)4	12	575	586	AGCTGTTTTGGCATCATATG	54306	20	TGACTGGGAGGGTCATATAG	55102	20	263	375	638
scaffold1306	1	p3	(GAT)6	18	857	874	GTGATCTGCAGAGCCATTAT	55291	20	GGGCCACTCAAAGTAATAGA	54439	20	309	719	1028
scaffold1307	2	p3	(CTG)4	12	2738	2749	AGCAATCGGGTGACTAATC	54667	19	GAAGCATTGGAGTGCCATAT	55856	20	162	2637	2799
scaffold1310	1	p3	(TAT)4	12	427	438	TGTTGCAGATTGGTGTAATG	54185	20	TCTTGAAGCCATCATGAAAAA	53968	21	205	349	554
scaffold1310	2	p3	(GTG)4	12	811	822	CACCACTACTTCTGCTTAGAT	54768	21	ACACAGCTCCAACAAATTAA	53292	20	217	625	842
scaffold1311	3	p3	(GAT)4	12	1727	1738	GGCCAGGGAAATTCCTATTT	55329	20	TAAGTCCGAGCAGAGTAATC	54037	20	232	1578	1810
scaffold1311	4	p3	(ACC)5	15	4134	4148	GGTGTGTCAATGATGTAGTTTAT	54717	23	TTTTCCAAGGCAGTCCAATA	54823	20	293	4026	4319
scaffold1311	5	p3	(AAT)6	18	5087	5104	ATCTGCAATGTGGCATTTTT	54679	20	GCCGCTTTAGTTCCTGTAAT	55833	20	317	5034	5351
scaffold1313	2	p3	(AAT)4	12	2653	2664	TGAAAGATGCTGCTCCATAA	54725	20	GTTGGTTTGTGTGTCATGTATA	54685	22	237	2545	2782
scaffold1316	1	p3	(GAT)4	12	762	773	ACCTTTCATTCGTGGCAATA	55337	20	CAGGCTTCTCGTTGATATCT	54672	20	349	724	1073
scaffold1317	1	p3	(CTT)4	12	344	355	AGTACCCTGCAACCAAATAG	55029	20	CAGATGCTTCAAGTGGAGATA	55117	21	309	200	509
scaffold1318	1	p3	(AAG)4	12	4439	4450	TGCATCCAATGTAAGTGAAAAA	54815	22	GCAAAAGCCCACCTGTAAAA	57099	20	312	4220	4532
scaffold1322	2	p3	(CTT)4	12	5587	5598	TTCTTCTTGTCGGGGTTTTT	55386	20	GTTTCGGTGATAGGGCTTAT	54920	20	330	5329	5659
scaffold1323	1	p3	(TTC)4	12	108	119	ACTCTCTCTCTAACGATGAAAAA	55133	23	TTCGCATTGATCTCGTTAAG	53874	20	157	55	212
scaffold1324	3	p3	(GAA)4	12	2078	2089	TGCTCCTAGGTCCATCAATA	54998	20	AGGAAAGATGGCTGGATATAG	54257	21	331	1913	2244
scaffold1324	6	p3	(TTA)4	12	5248	5259	TCAAAGACAAGCAATGCATAT	54138	21	TTGGCTCTCTCAAGGTTTAG	54686	20	179	5214	5393
scaffold1325	2	p3	(TAT)4	12	2602	2613	GCATTTATGGGCATCCTATTG	55084	21	TGCACATCCTCTACTTTATTG	53337	21	345	2368	2713
scaffold1325	3	p3	(ACT)4	12	4630	4641	GTAGACCTGGAGGGGATATG	55877	20	CCCAACCAGAAGAAGAGAATA	54636	21	180	4511	4691
scaffold1325	4	p3	(AAT)5	15	5198	5212	TCATGTGAAGGACCCAAAAA	55050	20	AAGTACCAGCATGCCATAAA	54998	20	203	5178	5381
scaffold1325	5	p3	(TTC)4	12	5975	5986	AGTGCAACTCTAGCATCTAT	53546	20	TGTCGATTGGAATTGATAAC	51268	20	158	5912	6070
scaffold1329	3	p3	(ATA)4	12	3243	3254	GTGCTTCTGGTGATTGATAAC	54946	21	GAGGAAAACATGAGGCTTTTT	54917	21	343	2952	3295
scaffold1331	4	p3	(AAT)6	18	4273	4290	AACACCCAACAACACAAAAA	54615	20	TCTTTTGCTGTCTCTCTCTAT	53728	21	191	4186	4377
scaffold1331	5	p3	(TGG)5	15	5131	5145	CTTCTCATTCGCCGAATTTT	54690	20	CATCGATGTTGTGGCTAAAA	54304	20	152	5067	5219
scaffold1331	6	p3	(GAA)4	12	5749	5760	CAACAACATCAACAACCATTTT	54570	22	GTGGATGAGGTGGGTTTTT	55263	19	266	5707	5973
scaffold1332	3	p3	(AAT)6	18	5193	5210	CCTGCAGATTCAAATGGTTAT	54202	21	TCCCTGTTTCCCTGTTACTA	55061	20	307	5077	5384
scaffold1333	1	p3	(AAT)4	12	932	943	TGGTTTGATGCACTTGATATG	54533	21	GTGCATGGCTTGACAAAATA	54844	20	321	791	1112
scaffold1333	3	p3	(CAA)4	12	5737	5748	TCAGCTTCATTGAGCCTTAA	54654	20	CGTGGGATGAGGTACATTTA	54562	20	224	5568	5792
scaffold1336	2	p3	(GGA)4	12	583	594	CCAAACTTATTGCAAGGAAATT	53787	22	CCCCATGAGTTTGTCCTTAA	54926	20	299	467	766
scaffold1337	2	p3	(AGT)4	12	2280	2291	TGAATGCTTGCTCCTACATAA	55001	21	ACAAAAGTGCAACATGTAAAG	53503	21	309	2029	2338
scaffold1342	1	p3	(GCA)4	12	1165	1176	TTAATGGCGTCGGACTAAAA	55102	20	TCTGTAGGCGCTTTGATAAA	54785	20	206	1068	1274
scaffold1353	1	p3	(TTG)4	12	612	623	ACATTCCCTCCTCCCATAAT	55217	20	ACCTCACCAAAACACAAAAA	54012	20	190	468	658
scaffold1353	2	p3	(GTT)4	12	775	786	CAGCGACCAAGATGATTAATG	55110	21	ACTCCTTCCTTTCCCTCTAT	54482	20	335	573	908
scaffold1362	3	p3	(CTT)4	12	4547	4558	ACATGAATAAGGCATATGGTTAT	53619	23	TGCATATTCCACACCCATAA	54371	20	317	4516	4833
scaffold1369	1	p3	(GAT)4	12	2341	2352	TGTGTGGGTGCCTTATTTAT	54595	20	GTTTTCAACAGGCACCAATA	54380	20	323	2075	2398
scaffold1371	4	p3	(AAT)5	15	1768	1782	GGTGAGTGAATCAAGTGATAA	53269	21	AAATGGAGGGTGGTGATTAA	54171	20	258	1683	1941
scaffold1371	6	p3	(ACC)4	12	2354	2365	TGATGCCCTTGAGTGATAGA	55628	20	ACAACACTTCATTGCCAAAAA	55326	21	179	2294	2473
scaffold1371	7	p3	(ATC)4	12	2482	2493	AGGTGAGGTTGATGGTTTTT	55033	20	CTCATGCATGCTGTTACTTAA	54290	21	312	2438	2750
scaffold1378	1	p3	(CAA)4	12	5500	5511	AACGCCTCATCAGAAGTAAT	54462	20	GTGGCGTGTAGATTGTTTTA	53961	20	244	5413	5657
scaffold1382	1	p3	(TTA)4	12	3969	3980	TGATCCGGTACCATGGTATA	54798	20	GTCTCTGTCGTGGAAAAGATA	55102	21	210	3829	4039
scaffold1384	3	p3	(TCA)4	12	4399	4410	ATGGGATGGGGTCTTTAGAT	55217	20	TGGCCCTCTTGAGAATTTTA	54211	20	329	4262	4591
scaffold1391	1	p3	(ATT)5	15	4671	4685	CCCACCACAGTGTAGATAAC	55175	20	AGCAAGGCATCCATTGTATA	54462	20	327	4419	4746
scaffold1395	1	p3	(TAT)5	15	4804	4818	CCAAAGGTCTGCAATGTTAAT	54708	21	AACCAAACACGGCCTAAATT	56125	20	198	4721	4919
scaffold1398	2	p3	(AGG)4	12	5019	5030	TTCTGTTCATCAGCGCTATT	55165	20	GGGTTCAGGGGAATTGATAA	54664	20	326	4815	5141
scaffold1398	3	p3	(GAA)5	15	5470	5484	CCTGAACTTCCTCTCCAATTT	55480	21	TCGCGACAAACCTATGAATA	54613	20	302	5383	5685
scaffold1399	3	p3	(GAC)5	15	5400	5414	TGGTCATACGACAGGTTTAT	53781	20	GGCCTGTAGTGAAAACATTTT	54930	21	182	5287	5469
scaffold1404	1	p3	(TGA)4	12	789	800	CTCATAGCAAGGCTCTCATTA	54904	21	TGTTCTTGCTCAAGACATAATC	54490	22	314	515	829
scaffold1410	1	p3	(ACC)5	15	985	999	TCTTTCCTGATCTCTGGATTTA	53966	22	ACCAGGAGCATCGTTTATTT	55029	20	229	942	1171
scaffold1410	4	p3	(CTT)9	27	5436	5462	GTTCAATGGCTGGAGAATTT	54126	20	AGAATGGCTAGGGTCTTAAG	53815	20	349	5368	5717
scaffold1422	1	p3	(TGG)4	12	5756	5767	AAGTGCGTTCACAACATTTT	54924	20	CCAGCCTCTCCTACATATTT	53887	20	173	5666	5839
scaffold1424	1	p3	(TCT)4	12	1923	1934	AGCTGGTGTAACCCAAAAA	54772	19	GGTCGGAGTATAAGGGGTATA	55168	21	209	1781	1990
scaffold1428	2	p3	(AAG)4	12	1440	1451	GAAGCTGCCTCATTTGTTAT	53943	20	ATTTGGGGTGGGATGATAAG	54722	20	224	1343	1567
scaffold1428	6	p3	(CTT)8	24	4433	4456	GATTGAGGGACCTGCTATTT	54790	20	GCCTGACCCCACAATTAATA	55080	20	275	4304	4579
scaffold1429	1	p3	(GAT)4	12	700	711	GGTTGCTATGAATGAACAAAAA	53839	22	GGGCTCAAATCAAGGAAAAT	54087	20	235	574	809
scaffold1430	1	p3	(GTA)6	18	638	655	TGTATTGACCCGGATTCTAT	53196	20	TGTGTGCTACTGAAATCATTTT	54565	22	342	481	823
scaffold1436	2	p3	(GAT)10	30	3701	3730	TTCACGCAGCAAACTCTATA	54820	20	AGAGGATGCCAAAAGCTTTA	54912	20	274	3570	3844
scaffold1442	2	p3	(ATC)5	15	1608	1622	ATCCAGTCATGCCACTATTG	55191	20	GTGATGCTGGTGACCTTTAT	55423	20	344	1375	1719
scaffold1445	1	p3	(CAT)5	15	4211	4225	TGGGTCATGTATGCCATTTT	55263	20	GGGTTGAGTGGAAGATCATTA	54998	21	333	4146	4479
scaffold1455	3	p3	(TAT)6	18	5252	5269	TGCAACTTGTGGAGGTAAAG	55878	20	TGCTTTTCAAGGATGCTTTA	53363	20	331	5041	5372
scaffold1456	2	p3	(AAT)5	15	3691	3705	CAATTAATGTTTCACAGGCATAA	53919	23	CATGCCCATATGGTGCTTAT	55607	20	318	3660	3978
scaffold1457	2	p3	(ATT)4	12	2343	2354	CCAATTCCGAGATTTGGTAAAA	54982	22	AGCTTTCTTGGACTCTCTAAT	53970	21	334	2225	2559
scaffold1457	6	p3	(ATT)4	12	3804	3815	TGGTTAGAGGGGTGGATAAT	54855	20	AAATCGACGGCCTAACATAA	54866	20	347	3676	4023
scaffold1458	2	p3	(CTG)6	18	588	605	CCCTTCACAGCCAATATTTT	53794	20	GCAGTAACAGCACCAATAAC	54987	20	263	375	638
scaffold1458	3	p3	(GAG)4	12	1756	1767	GCATTCATCTGGCTCCTTTA	55494	20	GGCATGCACAAAATCCATTA	54880	20	281	1558	1839
scaffold1461	5	p3	(TTG)6	18	1418	1435	ACCTGTGTTGTTCAAGGATAT	54817	21	CCTGACCTAATCAAGACCTTAA	54904	22	279	1287	1566
scaffold1461	7	p3	(TTG)8	24	3158	3181	TGTGACACTTCAGGGAAAAT	54772	20	TCCATTCTTTCTGCCAATAAG	53856	21	282	3131	3413
scaffold1462	1	p3	(CAG)4	12	3081	3092	GGGGTTCCTTATCCAAGTATT	54645	21	CCCCAACCAACCTCTAGTA	55281	19	305	2806	3111
scaffold1462	2	p3	(ATG)7	21	3537	3557	GGACTCATGTCTTGCCATTA	55133	20	TGTAGAACGACGTCTCAAAAT	55324	21	221	3391	3612
scaffold1464	2	p3	(ACC)4	12	2220	2231	CACTGTTTTCTTGGCCTTTA	54005	20	GTTTTGTGGAGTAGGCAAAAA	55154	21	222	2140	2362
scaffold1464	3	p3	(CAC)4	12	2363	2374	ACAAGAAGAAGCACACAATTT	54494	21	CGCCAAAGAAACCGAATTT	54915	19	345	2314	2659
scaffold1467	3	p3	(CAA)5	15	4139	4153	CCCACCTGTTCAGACATATC	55233	20	GTGGCATCAGAGGACTAGAT	56117	20	238	3957	4195
scaffold1467	4	p3	(CAG)6	18	4439	4456	ACCCCTATGACTCCCATATC	55137	20	CCCATTCCCTTCAAAACTTTA	53941	21	232	4306	4538
scaffold1467	5	p3	(GCA)4	12	5410	5421	CCCCTCCTGGCCATAATG	56737	18	AACTGCTCAGTCCACTAGAT	55571	20	268	5378	5646
scaffold1472	3	p3	(ATT)5	15	1585	1599	GCTTAGGTACTCCACAAACTATA	55249	23	GCGGTGCTGACATTAATTTT	55242	20	275	1496	1771
scaffold1474	2	p3	(ATT)4	12	1799	1810	TCCATGAAGATGTCAGCTATT	54409	21	CTTCAATCACGTGCTCTAAA	53683	20	318	1655	1973
scaffold1475	3	p3	(GTA)4	12	2736	2747	CGCCAACATTGTTTGCATAT	55598	20	GTTCGCTATGCCATGTATTG	54941	20	308	2547	2855
scaffold1476	4	p3	(CAG)4	12	3309	3320	CAAGAAGCACATGAGCATAT	53748	20	CCTTCCCCTAGTTGGTTTTT	55115	20	345	3092	3437
scaffold1477	1	p3	(ATA)4	12	4324	4335	TGTTGTCACTGATGGCTATT	54654	20	GGAACGGGCAAAACTTAATG	55538	20	313	4227	4540
scaffold1480	1	p3	(TCA)4	12	2516	2527	GCACCAGAGGGAGTTTATTC	55821	20	ATGGAGCAGCTCAAGAAAAT	55298	20	247	2341	2588
scaffold1480	5	p3	(TTG)4	12	5776	5787	CCTGCATCCACCATCATATA	54345	20	TGATAATTGCTTCCGTCATTTT	54704	22	322	5556	5878
scaffold1485	5	p3	(TTC)4	12	4088	4099	GGTGGTGTTGGTGCTAATAT	55405	20	GCAATTGCTCCTTCAATAGA	53653	20	220	3986	4206
scaffold1486	1	p3	(AGA)6	18	3229	3246	GACTTTCAGCTACGCAAAAT	54621	20	AGCCTAGGCACTTGTATTTT	54614	20	266	3099	3365
scaffold1486	2	p3	(AAT)4	12	3473	3484	ACGGAAGCGTATCCAAAAA	55125	19	GGATGGAGGTGATGCATTAT	54933	20	349	3191	3540
scaffold1486	3	p3	(ATG)4	12	5046	5057	GACTAGATGATGGCCGATTA	54138	20	CTTCCCGTCCCTGATATTTT	54804	20	319	4927	5246
scaffold1493	2	p3	(TCT)4	12	2763	2774	ACTTCACAATGAAATGGTGTATT	54780	23	CAAGTGAATCCTGCCAAAAT	54421	20	189	2632	2821
scaffold1494	1	p3	(TGA)6	18	157	174	TGAGTTTGAGAGCAACATTAG	53867	21	TGTCATGGAAGCGATGATAA	54551	20	223	112	335
scaffold1495	2	p3	(ATG)5	15	227	241	GGTGGATTTGAAGCCTAATG	54317	20	CTCAGTTTTCTCAGCAACTAAA	54628	22	269	110	379
scaffold1495	3	p3	(TGA)4	12	2207	2218	AGTCAAGCTGAGCAGAATAC	55182	20	GATCCCCTTTCGTGGAATAT	54579	20	216	2105	2321
scaffold1499	2	p3	(TTG)4	12	2326	2337	CCTCATAGCCTTTGCCTTAT	54861	20	AGAAAGGGCTTGGGAATATG	55053	20	344	2252	2596
scaffold1501	2	p3	(GAG)4	12	3482	3493	GCAACAGCAACTAGGCTAAT	56111	20	ACAATGGCTCGTTTGTAAAG	54520	20	298	3385	3683
scaffold1502	4	p3	(ACG)5	15	690	704	CCCCCACATTTTGACCTATT	55260	20	ATTGCGTTCCTGTCCTTATC	55534	20	311	493	804
scaffold1502	6	p3	(TGT)4	12	3820	3831	GCTCAATGGCCATTCATTTT	55156	20	ACTAAAGCGTCGTTGAAATAC	54665	21	331	3743	4074
scaffold1502	8	p3	(ATT)5	15	4676	4690	TGGCTAATGTGGTTGCTTAA	55236	20	AGGTGTTCTTTGGTCAAATT	53157	20	348	4379	4727
scaffold1504	1	p3	(ATT)4	12	4811	4822	CCTACTGCCTATCAAGTCTTTA	54730	22	GTGCCAAACCAAGCTAATTT	55028	20	312	4569	4881
scaffold1505	1	p3	(AAT)4	12	83	94	CGTTTTTAGCTTTGGTCGTTAT	55673	22	GAGCCATTGTTGCAGATTTT	55118	20	316	31	347
scaffold1509	4	p3	(TTA)4	12	2230	2241	ACAGTCCCAGGTTGATCTAT	55210	20	CCTTTGCAGACTTGGGATAT	55087	20	318	2001	2319
scaffold1510	2	p3	(TGG)4	12	1364	1375	TCTAAGGTAGCGTTTGGAATA	54100	21	GACCTCCCGAATGGTATTTT	55110	20	195	1253	1448
scaffold1511	1	p3	(TTA)4	12	3805	3816	GGGACACTTGAGCCTTAATT	55321	20	TGTTCCCACTGTTAGCATAT	54022	20	203	3712	3915
scaffold1517	1	p3	(AAT)4	12	1675	1686	AGGCTGAAGTCTCTCGATAA	55389	20	GCCTTGTCACTGAAGTTTTA	53752	20	276	1455	1731
scaffold1518	1	p3	(TCA)4	12	1897	1908	TACTCTGCTCATCCCAAAAA	54250	20	TGTGTGCAGATTTGAAGTATTC	55030	22	347	1596	1943
scaffold1524	1	p3	(ATT)4	12	195	206	ACAACCTCAAAACAAACAAAAA	53984	22	GTGGAATGGAGTTCTGATAGA	54455	21	211	59	270
scaffold1529	1	p3	(TCA)4	12	1428	1439	GGGCCTCGGGAGAATATATA	55339	20	AGTGATTTGTCAGGCATCTA	54047	20	333	1294	1627
scaffold1530	1	p3	(GCT)4	12	601	612	CATGGCTGCCTTGTCTATAA	55204	20	CAGCGGGGTGATGTTAAAT	55562	19	225	494	719
scaffold1530	2	p3	(GCA)4	12	3220	3231	AAAGGCAGGACACCATTTAA	55118	20	AAGGGAGAGCGAGGATATAA	54801	20	348	2909	3257
scaffold1530	3	p3	(CTC)4	12	3823	3834	CCCTCAGTTTTGACCAAATT	53949	20	GCAAAGCTCAGGCAATAATC	55396	20	282	3715	3997
scaffold1532	1	p3	(ATA)4	12	662	673	TGTCTGTTGCATCGTCTTTA	55041	20	CCTTTTCTCCCCGTCTTAAT	54732	20	309	452	761
scaffold1532	2	p3	(AAT)4	12	3119	3130	CAGGACACATGCTACAAAAT	53876	20	GCAACATCACCGTCATATTG	55157	20	246	3004	3250
scaffold1535	3	p3	(GGT)5	15	4626	4640	ACAACTCGAGCTTGGTTAAA	55226	20	TTCGACTTCTCTGCCAATAG	54907	20	193	4482	4675
scaffold1539	1	p3	(TAA)5	15	433	447	CTTTCTTGGTGGGAGGTAAT	54614	20	GACCTCACCTCTGCTTTAAA	54991	20	337	370	707
scaffold1540	1	p3	(GCT)4	12	5588	5599	CTTGCCAACTTGTCGTAATG	55304	20	TGTCTTCAACATGCAGATAGA	54674	21	317	5412	5729
scaffold1543	1	p3	(ATT)5	15	3900	3914	CTTGAGGCAGTGTTGTTAAG	54541	20	TGGCAGCCTATGTAACATAT	53866	20	234	3738	3972
scaffold1547	2	p3	(CTT)4	12	958	969	GGCACTTCCACAGCTATTG	56295	19	TGAAGCCATCACATTGTAAAA	53984	21	255	897	1152
scaffold1549	1	p3	(CAA)4	12	796	807	AGGAGAATTCCCTCGTTTTT	54542	20	GGAGCCATGGAAGTGATTTT	55979	20	304	700	1004
scaffold1549	3	p3	(GGT)4	12	3411	3422	GAGGTTTGGAGGGAGTAATG	55130	20	GCTGAAAAGGGCTCATAGTA	54839	20	181	3388	3569
scaffold1549	5	p3	(TTA)4	12	4524	4535	GTGCTACGTCGATGGATAAG	55873	20	CTGTAGACCTGCCCATAGA	55174	19	174	4474	4648
scaffold1550	3	p3	(GTT)4	12	3836	3847	ACTTGTTTCTGCATGAAGTATT	54282	22	ATGGAAGGAGTGAACAAAAA	52861	20	331	3750	4081
scaffold1550	4	p3	(GTT)4	12	3908	3919	ACTTGTTTCTGCATGAAGTATT	54282	22	ATGGAAGGAGTGAACAAAAA	52861	20	331	3750	4081
scaffold1551	1	p3	(AAT)4	12	111	122	GCTGCAAACTTGTAAGAGATA	53945	21	TCAGAGCCACACAGATATTG	54863	20	328	32	360
scaffold1552	4	p3	(ATT)5	15	1393	1407	CACTGCCGGTTGTTTAAAAA	55305	20	ACAGTTCTCGATGTTGTTAGAT	55231	22	225	1231	1456
scaffold1552	6	p3	(AAC)4	12	1725	1736	TCCTTCAAAACGAGTGAAAAT	53951	21	GGGATTCTTGGTGGCTTATT	55361	20	286	1582	1868
scaffold1554	2	p3	(ATA)4	12	1060	1071	GCAGATTGGAACCCATACTA	54511	20	AATTCCCTCGGGACACTATT	55904	20	343	756	1099
scaffold1555	3	p3	(TGA)7	21	4770	4790	CCATTTCAGCAGGACCTAAA	55324	20	ATGGAGGCAATTTCGGAATA	54772	20	329	4582	4911
scaffold1555	4	p3	(ATG)5	15	5039	5053	TCCGAAATTGCCTCCATTAA	55012	20	TGGCACTTCATAGGAGATAGA	55284	21	261	4895	5156
scaffold1556	3	p3	(ATG)6	18	5381	5398	GCACCTCACAACAAGAGATA	55095	20	CACTGATGCTGTCTCTTCTAT	54856	21	280	5187	5467
scaffold1561	3	p3	(AAT)4	12	4536	4547	TTGGGAAGATGCGAATTTTT	54036	20	CCAAAATCAACCACCCTAGTA	55193	21	275	4380	4655
scaffold1563	1	p3	(AAT)5	15	680	694	GCCAACGAGAGCAAATTTT	54901	19	GGCAAACATAGGGGTTTTTA	53714	20	309	478	787
scaffold1563	9	p3	(TAT)5	15	4667	4681	GAAAGACCGGTGGCTTTAA	55427	19	GCCTATTTCGGCTGCTATAA	55396	20	251	4452	4703
scaffold1567	5	p3	(TTA)4	12	5152	5163	TACTTTCCGCGCAAAAATTT	55087	20	TGTTTGGTTGCTGAGAAAAT	53882	20	319	4883	5202
scaffold1576	1	p3	(ATC)4	12	439	450	TTGACGAGTCCTTGGTATAC	54236	20	ATGGGATTCACCTGGTTTTT	55071	20	343	144	487
scaffold1577	2	p3	(CCA)4	12	211	222	TGCATACCAACCCCATAAAT	54631	20	CTGTGGTCACGTGGTAATAA	55121	20	203	93	296
scaffold1584	4	p3	(ACC)4	12	5032	5043	CCTCACGTGTCCAGAATATT	54873	20	CAGCGAAAAGTGCACTAAAT	54908	20	345	4984	5329
scaffold1587	1	p3	(CAA)4	12	3127	3138	CTCCATCAAGGGTGACATAT	54186	20	GTGTCGTGGTCTAACAATTT	53875	20	324	2882	3206
scaffold1587	2	p3	(TTG)5	15	4076	4090	TCTATGTTTGCTGTCCAAAAA	53916	21	CTCCACCCAATCTGCATATG	55954	20	314	3862	4176
scaffold1593	1	p3	(CAT)8	24	1606	1629	GCATACTGCAAAAGAACAAAAT	54463	22	CGTGGGTTCTACTATCGTAAT	54694	21	279	1498	1777
scaffold1594	1	p3	(TGA)4	12	3399	3410	GGGAGAATTGACACTCAGATA	54455	21	TGAAGCTTTCCTGCTGATTA	54654	20	288	3176	3464
scaffold1596	2	p3	(TCT)4	12	1263	1274	TACAAGGTCAACCGCTTTTA	54917	20	AGACATTAAGGCCACACTTAA	54831	21	248	1091	1339
scaffold1601	3	p3	(ATC)4	12	2262	2273	AGTGGGGTTCCTTTCTTTAT	53777	20	TGGCCCACCAACAAAATATA	54874	20	240	2096	2336
scaffold1601	5	p3	(ACA)4	12	3824	3835	GTGAAGTGTCAAAGGCCTATA	55320	21	GCTAAGCGTGATGTCCTTAA	55575	20	180	3763	3943
scaffold1602	3	p3	(AAG)6	18	4940	4957	TCAAAAGAGTTGCCGAAAAT	54005	20	GCATCACAGGACAAACAATTT	55580	21	267	4790	5057
scaffold1603	2	p3	(TCT)4	12	4608	4619	TGAAGTGCTGCAGTCTATTT	54981	20	AGCTGCATACTACTGCTTAT	53928	20	341	4368	4709
scaffold1606	1	p3	(AAT)4	12	1677	1688	TGATTATGGACAAGAAGCAAATT	54842	23	TGGGTTGTGATGAGGAAAAT	54809	20	325	1508	1833
scaffold1606	2	p3	(TGG)5	15	3081	3095	GAGGTGAAGCAAACCAGATA	55062	20	CTCCATCACAGCAACCATAT	55191	20	157	2969	3126
scaffold1607	2	p3	(AAG)4	12	4716	4727	CCAGATCTATGTGCTTCAATTT	54507	22	TCTACCCTCCCAACTGAATA	54517	20	285	4688	4973
scaffold1609	1	p3	(GAA)4	12	785	796	ACGCTGTTGTGACTTTTAAG	54487	20	CTTCCCAAATTGCAACAAATT	54045	21	349	531	880
scaffold1619	2	p3	(AAC)4	12	4332	4343	CTGCAGCACCTAATCCATAT	54967	20	TCTATGTGTCTCTGCCAATTT	54919	21	258	4108	4366
scaffold1623	2	p3	(ATC)4	12	1239	1250	ACTGCTGCATCGTTTAATAC	54119	20	CGACCACGCCATTAATAATG	54955	20	183	1100	1283
scaffold1627	5	p3	(TCA)4	12	5307	5318	TGGCAGACAAACATGTTTAG	54115	20	TCCATTAGCACAAAACCAAAAT	55050	22	339	5165	5504
scaffold1628	1	p3	(CTT)5	15	1286	1300	GTGCCTACCATGTCCTAATT	54804	20	CAAGCCCCTCTTTCTGATAT	54481	20	345	1207	1552
scaffold1629	3	p3	(TCA)4	12	3938	3949	TCAACCAGGTACCCCTAAAG	56141	20	TGGGCTTGACAATCCATATC	55171	20	300	3729	4029
scaffold1638	2	p3	(CAA)5	15	358	372	TGGTTGTGGCGTTATTAGTA	54402	20	CTGTGTGAGAAGGGAAGAATA	54670	21	188	327	515
scaffold1640	5	p3	(TGA)4	12	2431	2442	GGACAAAGGATGGGGTTTAA	55201	20	CGTTGACACCATTGGTTTTA	54432	20	289	2235	2524
scaffold1645	1	p3	(AAT)4	12	611	622	AGCTGACTTCTGCACTTAAG	55402	20	TCTTACGCCTCAGTTTTATC	52770	20	276	379	655
scaffold1647	1	p3	(TTG)5	15	121	135	AGTGCCTAACAAGGGAAAAA	55046	20	CTTTCTTCGCTTCTGCATAA	54038	20	302	59	361
scaffold1655	2	p3	(ACA)4	12	5233	5244	AGGAAAGCATAACCACAAAAA	54157	21	GACTTTGTTGGTCAGCTTAA	53752	20	235	5132	5367
scaffold1657	2	p3	(TAT)4	12	1744	1755	GGCCAGTAGAGCCTATTAAT	53971	20	CCCAGTGGACAGCTATAATC	55011	20	274	1617	1891
scaffold1658	2	p3	(TTA)4	12	494	505	ATCGAATTGCGTGTTTCTAT	53420	20	TCCAGTCCCATTTGGTTTAT	54171	20	149	451	600
scaffold1659	2	p3	(AAC)4	12	522	533	GAGAGAGAGAGCCACAAAAT	54775	20	GGACTCTTAGCACGTGATTTA	55455	21	337	364	701
scaffold1659	3	p3	(AGA)5	15	5623	5637	TGATGCATGACCCTGAAAAA	55520	20	CTGGTGGCAATAATGGTTATG	54952	21	293	5372	5665
scaffold1665	3	p3	(GCT)5	15	1225	1239	TGAACTCTGGACTTGCTTTA	54218	20	TGTTGCATTCACCAGCATAT	55690	20	162	1174	1336
scaffold1665	4	p3	(AAT)4	12	4524	4535	GCTACATGGGGAAGACTATT	54198	20	GCTCCAACCGTTTCAAATAA	54498	20	335	4427	4762
scaffold1666	1	p3	(ATT)6	18	5099	5116	GGGTCAACATGGCTACAATA	55113	20	AAACCGGGATGGCAATATAA	54751	20	344	4877	5221
scaffold1671	2	p3	(CAA)4	12	1892	1903	TGACATGTTGGACACGTATA	54134	20	TCCCGGCTTCATTTTCTTTA	54940	20	259	1742	2001
scaffold1673	4	p3	(AAC)4	12	4918	4929	GCATCCGTCGTCAGTTAAA	55675	19	GAGGCGTATATTGTTTACCTATT	54083	23	232	4851	5083
scaffold1679	1	p3	(ACA)4	12	2425	2436	TGCAAACAAGAACGGTATAA	53148	20	CACTGCATAGGAACCCTATT	54496	20	191	2394	2585
scaffold1680	2	p3	(AGA)4	12	2000	2011	CGCCAACAACTTTTCCATTA	54788	20	GTGTGTGTGTGTGTGTAATG	55170	20	177	1923	2100
scaffold1680	4	p3	(AAT)4	12	4269	4280	ATACGCTGCTGGCAAAATAA	56098	20	CCAAAGCCTAGGGTCAAAAT	55586	20	344	4185	4529
scaffold1686	1	p3	(CCG)5	15	803	817	TCGCGTGGTAATCAAGATAT	54376	20	GAGTTTCACTTCCCCAATTT	53652	20	325	587	912
scaffold1689	2	p3	(TAC)4	12	932	943	TCATGATGGCGCTAGATTAC	55128	20	ATCCACCCACAAAGTGATAT	53965	20	188	874	1062
scaffold1692	1	p3	(GAA)5	15	450	464	GCAGGACACCAGGATATATC	54789	20	ACCATTTCAGTGTCTTGTTTTT	54938	22	286	235	521
scaffold1694	1	p3	(AAT)4	12	670	681	GGTGAAAGTTTGGGCATCTA	55628	20	TTCGTGGCCAACAATATTAA	53173	20	342	403	745
scaffold1694	4	p3	(GTC)4	12	1708	1719	AGGTTTTCACTGGCCATATC	55392	20	AAGGGTGTCAGGACTTAAAG	54579	20	321	1506	1827
scaffold1697	2	p3	(CTT)6	18	935	952	GCTTGAAGCGAAATGTCTTTA	55167	21	TGACAAGGGAAAAACTGAAAAA	54857	22	334	641	975
scaffold1697	3	p3	(AAT)7	21	3167	3187	AGCTGTTTTCCTCCCTTTTT	55329	20	GGGTCTACGGAAGTACAGATA	55721	21	271	3143	3414
scaffold1701	1	p3	(GTT)4	12	172	183	TGTTTGGTTCCCGAGAAAAT	55458	20	TGTGGGTTTTCACAGCTTAA	55389	20	224	96	320
scaffold1712	1	p3	(TAA)5	15	1755	1769	CAATGTGAAGCAGAAGCATTA	54841	21	TGCTTAAACAAGGCTCTTAA	52701	20	295	1509	1804
scaffold1712	3	p3	(TTC)4	12	4617	4628	CCACAGACCACATTGGATAT	54793	20	TCCGTGCAACAATGTTAAAT	54091	20	219	4542	4761
scaffold1717	2	p3	(GAT)5	15	2237	2251	ACGGTGAAATCCAAGCTAAT	55029	20	GGGATGATTCTGTGCCTTAA	55100	20	281	2071	2352
scaffold1718	2	p3	(TCA)7	21	367	387	GCAACAATGGCCCAATTATA	54260	20	GGTTTTGAGTGCAGATGATTA	54186	21	157	262	419
scaffold1719	1	p3	(TCT)4	12	2177	2188	CCCATGACTGGTTTCGATAT	54910	20	TTTGACGGGGAAAGGAAATT	55427	20	293	1938	2231
scaffold1721	2	p3	(AAG)4	12	1336	1347	ACTCTTTGTGTTGGCATCTA	54582	20	AGATACCCGCGAATCTAATC	54546	20	306	1071	1377
scaffold1722	2	p3	(AGC)4	12	4296	4307	TGATGCTTGCATTGGAGATA	54797	20	AGATGTGCATTTGGTTGTATT	54032	21	334	4141	4475
scaffold1728	2	p3	(CAT)8	24	4334	4357	CTCCTCAGCAACCACTTTAG	55771	20	GGTGGTGGAAGGGAATTTT	55229	19	291	4238	4529
scaffold1729	1	p3	(TGC)4	12	5187	5198	GCTCTGACCCAGCTTATTAA	54839	20	GAAGTGTTCTTCCCAGTAAAT	53438	21	291	4950	5241
scaffold1732	2	p3	(AAT)7	21	4404	4424	GAACATACTTAGGCACGAAAAA	55051	22	GTGATTAATCGGAGGTGTTTTT	55009	22	251	4254	4505
scaffold1732	4	p3	(CTC)4	12	4717	4728	CCTAACCCTAACCCTAGTTTTT	55057	22	CGGTTATTTCCGTTGCTTTTA	55161	21	215	4645	4860
scaffold1734	4	p3	(AAT)4	12	4159	4170	GTGGGGCTTATTGTGTTTTT	54633	20	TGCAGCAACAGAACAAATTT	54880	20	281	3912	4193
scaffold1734	5	p3	(AAT)4	12	4248	4259	TCTGCCTTCAGATGGATAAA	53709	20	TGCAGCAACAGAACAAATTT	54880	20	220	4062	4282
scaffold1738	2	p3	(ATT)5	15	1625	1639	TCAGACTTGACCTTTGTGATTA	55047	22	CCAACCAGGCATGAATTTTT	54984	20	340	1539	1879
scaffold1739	1	p3	(TCT)4	12	2730	2741	ACAAAAATCGCCGTGTATTT	54498	20	AACGTTCTGCAGCTCATATC	55946	20	329	2671	3000
scaffold1740	1	p3	(GAT)4	12	2880	2891	GAGTGTTGCCATTGCTTATT	54539	20	TGCAATCATTTCCTGCATAA	53505	20	316	2790	3106
scaffold1742	1	p3	(AGA)6	18	804	821	GTGTCTCTTCCCGCATATC	55195	19	GACAGCCTGCCATTCATTAA	56088	20	250	713	963
scaffold1746	2	p3	(AAG)4	12	315	326	TGAGTGATTTGTTGATGGAAAAT	55039	23	AACTCAACAACCCACCATTA	54751	20	293	126	419
scaffold1756	4	p3	(ACA)4	12	3824	3835	TAACTGGAGGGGGCTTTAA	55138	19	CCATCAGTAGCTGCCATTAC	55989	20	242	3674	3916
scaffold1757	3	p3	(ATA)4	12	2281	2292	CCTTCCTCCCAATCTGATTTT	55519	21	TGTTGCACTCCCATGAATTT	55813	20	277	2167	2444
scaffold1759	1	p3	(GAG)4	12	604	615	AAAGAGGGTGTCATGGTAAT	53892	20	CACTGTCTTCGAGCTCTAAT	54638	20	309	513	822
scaffold1767	2	p3	(ATC)5	15	1304	1318	CGTAGGTACCTCTCTCTTTTA	53598	21	AGTTGCTTGGAGCCATATTT	55279	20	303	1274	1577
scaffold1770	2	p3	(TAG)6	18	4383	4400	TGTAACGGCGCTTGAATATA	54984	20	CCCTAGCCCAGTTACATTTT	54995	20	321	4312	4633
scaffold1774	2	p3	(TCT)5	15	2996	3010	TCAGGGAGCTTGTACATTTT	54545	20	GGATTGCAGCATCACAAAAA	55420	20	274	2797	3071
scaffold1775	2	p3	(AAG)9	27	2213	2239	GGGTAAAGCCAGTGTAAGATA	54728	21	GAACCCTGTCTGGCATTTT	55677	19	304	2009	2313
scaffold1777	2	p3	(AAT)5	15	213	227	GCAACCATGAATGCAGTAAAA	55658	21	GCTGCTTTGTCCACATAAC	54708	19	187	173	360
scaffold1778	1	p3	(ATT)4	12	3461	3472	TGGTGAGTATGCCTGAAAAT	54617	20	GCTAGACGCTAGAACTTAGAT	54423	21	255	3430	3685
scaffold1780	1	p3	(TTA)5	15	277	291	AGGAAGCCATTCACGTAATT	55029	20	AAGCCACGATGAAGGAATAA	54736	20	311	140	451
scaffold1780	2	p3	(TAA)5	15	4431	4445	GATGTTTTGCATTGGCTACTA	54543	21	TCTCCCTAAGGTTGGGATTA	54478	20	185	4402	4587
scaffold1783	3	p3	(AAG)4	12	2648	2659	ATGCAATGGGCTAACAATTT	54051	20	ATGATGCCTACAGCCAAAAT	55351	20	303	2499	2802
scaffold1784	1	p3	(ATA)6	18	2029	2046	TCATCTTACTCCGCGAGATA	55294	20	AGACTGAGAGAGGGTCTTTA	54187	20	332	1773	2105
scaffold1790	2	p3	(CCA)4	12	398	409	TTCTGCGCTTTTGACAATTT	54994	20	CTGTTCTTGCGCCTTTACTA	55793	20	341	326	667
scaffold1796	1	p3	(CCA)4	12	2364	2375	AACTCCTGGGAAGCATTAAG	55015	20	CCGTTCCGTCTTCAGTTTTT	56588	20	194	2339	2533
scaffold1798	1	p3	(TTA)6	18	3776	3793	CGACTCTAGCCTACCAAATT	54580	20	TCTAAGAGCCAACCTGTAAT	53336	20	334	3631	3965
scaffold1801	3	p3	(AAG)5	15	1010	1024	CCGCGTGTTGTTCTTTAAAT	55217	20	TCACTCCTCGGTTTCTTATTC	55071	21	257	792	1049
scaffold1801	4	p3	(TGT)4	12	1100	1111	GGAGAGTTGATAGAGCACAATA	55093	22	CACACGGGTTAGGCTATAAA	54866	20	323	937	1260
scaffold1801	5	p3	(TGC)4	12	4369	4380	CTGAGCCAAGTCCCATTAG	54959	19	CGAATTGACGATGCAGTTAAG	55725	21	282	4327	4609
scaffold1805	2	p3	(CTT)4	12	4695	4706	TCGCGGAGTAAGGAAAATAC	55299	20	AGGACCTCATAGGCCATAAT	55020	20	346	4485	4831
scaffold1806	3	p3	(AAC)6	18	2302	2319	CCGGCTTGGTACTACTATAAG	55035	21	CATGGCTACGGAGAGAATTA	54361	20	283	2261	2544
scaffold1814	2	p3	(TAA)4	12	1931	1942	TCGAGGCTGAGAATGTATTT	54170	20	CTTATTGGCAGAGGGACTAAA	54998	21	316	1691	2007
scaffold1817	1	p3	(TAT)6	18	3063	3080	TCACAATTGCTGTTGGAAAAT	54823	21	CGTCATCCCTCAGCTTTAAA	55466	20	287	2965	3252
scaffold1827	1	p3	(ATT)6	18	2370	2387	TGGATAGAGCTAGGTGTTTTT	54249	21	TGCAATTCCCATGTCAAAAA	54225	20	304	2249	2553
scaffold1828	2	p3	(TTA)5	15	4966	4980	AACCACAACCGCATAGTATT	55042	20	TTGTTGGATGCAAGCTATAA	52843	20	177	4930	5107
scaffold1829	1	p3	(TAT)5	15	4675	4689	TCCCTCCCAAATCCCTAAAT	55430	20	GATGCGATTTACGGAGAAAAA	54972	21	282	4614	4896
scaffold1829	2	p3	(TTC)4	12	4931	4942	AAACTCCGGCTCCATTTTT	55263	19	GCACCAACTATCCCGATTAC	56008	20	334	4861	5195
scaffold1829	3	p3	(TGT)10	30	5094	5123	TTGGTCCGTCTTCGTTTAAT	55018	20	AGTCTTGCCAACACAAATAC	54111	20	335	4979	5314
scaffold1836	2	p3	(TTC)4	12	5262	5273	CCCACACCCTTTCTTCATAT	54686	20	AGGGACTGGCAAAACTTTAA	55046	20	303	5161	5464
scaffold1838	1	p3	(TGC)8	24	1665	1688	CTCACAGCTCTGCTCATAAT	54951	20	GGCAAAGTCGAGCTTTCTAT	55849	20	166	1564	1730
scaffold1840	1	p3	(TTG)4	12	1536	1547	GCAGTTTTGGTGAAAGGATTA	54654	21	ATGTCGGACAAGTGCTTTAT	55062	20	212	1423	1635
scaffold1847	2	p3	(CAC)5	15	4789	4803	GTCTGCCGTCCTTCATTAG	55424	19	ACAACAGCCTCCTCTTTATC	54754	20	179	4730	4909
scaffold1847	3	p3	(TGT)4	12	5325	5336	CAGCACTGATGATGGTATTG	54161	20	CAACAAACTGTTCCTGCTAAT	54674	21	231	5178	5409
scaffold1849	2	p3	(AAG)4	12	3076	3087	TGTCCAATCACCACCATAAT	54283	20	TTGGAAGGCTCTCTGTTTAG	54686	20	232	3025	3257
scaffold1857	1	p3	(TTC)6	18	3202	3219	TTGTGTCCCGAACTCTAATG	55108	20	CTTCTCGTGATGCCTCTTAT	54672	20	306	3131	3437
scaffold1858	1	p3	(AAT)6	18	165	182	TGCTTTCGTGGGGTAGAT	55445	18	AAAACCCACCACAACAGATA	54751	20	264	98	362
scaffold1860	1	p3	(TTA)4	12	3770	3781	GAAAGGCCTTCAACCAAAAT	54619	20	TACTGCTCTTCCAGGAAAAA	54178	20	288	3627	3915
scaffold1861	2	p3	(CCA)5	15	2989	3003	CAGCCAGCAACATCTTTAAA	54473	20	AGAATGCAAGGCGGATTAG	55350	19	283	2742	3025
scaffold1864	1	p3	(AAT)5	15	1539	1553	GGGTGCACACAAGAACTTAA	56177	20	ATGATTGGAGAGGCGTTTTA	54736	20	239	1479	1718
scaffold1869	2	p3	(GCT)4	12	4300	4311	GGAGAAGCTTTCTGCCATAA	55423	20	CGCTATCGCTTCCTTCATAT	55226	20	334	4193	4527
scaffold1876	2	p3	(GAT)4	12	1754	1765	CCAAAGATTCAAGGAGGAAAAT	54580	22	GTCCCATTGTCTTCTTTGAATA	54091	22	204	1655	1859
scaffold1876	4	p3	(TGG)4	12	4704	4715	TCTCATGAAAAGGGTTTCTTAAG	54552	23	CTTCTTTTGGAGCAGACTAAA	53760	21	324	4432	4756
scaffold1879	1	p3	(TTA)4	12	5309	5320	GGCGACATTTGCAGATTTAT	54725	20	TGGGGAGATTTAGGGGATTA	54514	20	250	5131	5381
scaffold1881	2	p3	(AAT)4	12	257	268	TCGTTCAACTGGGGTTCTAT	56167	20	TTCTAGCTAGCGGCCTAATA	55230	20	336	222	558
scaffold1881	6	p3	(ATA)5	15	5170	5184	ACCACCCAAAAGGAAGTTAT	54397	20	CTGAGAACAGTTTGAATCGTATT	55028	23	343	5111	5454
scaffold1886	1	p3	(CCA)4	12	2419	2430	GGTGGTTTCTGTCTGTAGTA	54044	20	AGGAAGCGGATATGGTTATG	54686	20	280	2323	2603
scaffold1886	3	p3	(AAT)4	12	4691	4702	CCGACAGAAATATGTGCAATA	54093	21	TGACGACATTTGGAGAGTAAT	54684	21	160	4657	4817
scaffold1887	2	p3	(CAT)4	12	2361	2372	GCACTGGTTCTTGCATTTAT	54539	20	GCGGGATTGCTTGAATTTAG	55408	20	275	2339	2614
scaffold1888	1	p3	(AAT)4	12	40	51	CACCAATCCGATCCCATAAG	55675	20	ATGGACAGGCTTGAAATATG	53301	20	269	17	286
scaffold1888	3	p3	(TTG)7	21	5163	5183	TACAAAGGGTGCGTCAATAT	54750	20	CCTCAACAGCAACAACAAATA	54965	21	315	5066	5381
scaffold1890	1	p3	(AAG)4	12	1353	1364	GGGTCAGCTCAGTTCTAATT	54754	20	GGAGAGGGCCAGACATAT	54915	18	347	1155	1502
scaffold1891	1	p3	(ATT)6	18	2190	2207	ACCAAGGTTGTGACATGTATA	54550	21	TCTTGGCCCTTCTAAGAAAAA	55014	21	292	2002	2294
scaffold1894	1	p3	(TAA)4	12	1785	1796	ATCGCAGTGACTCAACTATT	54499	20	CGTAGTGACGTAGCAATATT	53015	20	326	1490	1816
scaffold1902	3	p3	(CTT)4	12	1920	1931	GGGACAGTTCTCAATGTAAAG	54220	21	TCCCTCGTCATTTCCAAAAT	54926	20	323	1719	2042
scaffold1907	2	p3	(GTG)5	15	5041	5055	CCCAACAACACATGCTATTC	54944	20	GACTTCGATCTAAGCCTCTTAA	55132	22	341	4871	5212
scaffold1908	1	p3	(TGC)4	12	927	938	GTTGATTTTAGGAGCGGTAAT	53985	21	CACAAGCTGTCGTTGAATAG	54759	20	233	876	1109
scaffold1908	2	p3	(CAG)4	12	1729	1740	GCAAGCTCACTCCCAAATTA	56017	20	TTTGCAGCAGAATCCAAAAT	54316	20	297	1549	1846
scaffold1910	1	p3	(CTG)4	12	718	729	GTGCTTGCTAACCAGTATCT	55162	20	CCCTCCCATTGGAAGTATTC	55168	20	312	617	929
scaffold1913	1	p3	(TGT)4	12	1322	1333	GATAGAAGGCCTGCCATATG	55442	20	AGAGGCCTACACCGTATAAT	55112	20	323	1092	1415
scaffold1916	2	p3	(TGG)4	12	1682	1693	GGATCCATCAAAGGCAATTT	54158	20	GTTTGATGGCGGTTGTTTTA	55087	20	209	1537	1746
scaffold1924	1	p3	(AAT)4	12	2005	2016	CAGGAAGCTTGTGACCATAT	55120	20	TGTCATGTTATCTTGCTGATTTT	54872	23	188	1890	2078
scaffold1924	2	p3	(AAT)5	15	3403	3417	CAACAGTGCAACAGCAATAT	54865	20	TGGATGTTGTAGGCCATTTT	55191	20	313	3167	3480
scaffold1925	2	p3	(TAA)4	12	5043	5054	TGTAGTGATGCGTGGAATTT	55368	20	CGATCTGATCCCACTCTTTTA	54849	21	299	4790	5089
scaffold1935	2	p3	(AAG)12	36	5094	5129	ACCACAATGTGTTACACTAAA	53285	21	TGTTCCTTAAACCGCCATAT	54715	20	306	5026	5332
scaffold1955	2	p3	(TTC)5	15	1126	1140	CACAGTTGGTACTCGTAGAT	54259	20	TGCTCATCCCAAGACAAATT	55210	20	327	960	1287
scaffold1960	4	p3	(ATC)6	18	4656	4673	GCAGCTACAACGGAGTCTAT	57127	20	AGATCTGGGCAAAGCTAATC	55188	20	332	4611	4943
scaffold1967	3	p3	(AAG)5	15	3386	3400	GCTTGAGGACCTTCTCTAAT	54150	20	CAGGATCTACCAAGCGAATA	54361	20	239	3295	3534
scaffold1967	4	p3	(GAA)4	12	3454	3465	GCTTGAGGACCTTCTCTAAT	54150	20	CAGGATCTACCAAGCGAATA	54361	20	239	3295	3534
scaffold1967	6	p3	(TGA)4	12	4311	4322	TGAGTGTCCTGTTTGCTTTA	54821	20	GATCCAAAAACACGCAAAAA	53854	20	309	4151	4460
scaffold1968	3	p3	(TTC)4	12	4764	4775	CAGATTCCCTCCCTCAAAAT	54671	20	TCCCAACCCATCAGTAGATA	54590	20	328	4658	4986
scaffold1970	2	p3	(TTA)4	12	619	630	GATCTTGGGCCATACAAAAA	53811	20	GTGGTGTTCTGTTGGTTTTT	54820	20	344	431	775
scaffold1973	3	p3	(TTA)4	12	3014	3025	CTGCATCACATAGCCATTTT	54306	20	TGGGGTCTGGATTCATAGAT	54950	20	321	2815	3136
scaffold1975	3	p3	(AAG)4	12	2250	2261	ACATCCTTGCAACCGTAAT	54756	19	GTGTGAGGTTCAGGGATTTT	55544	20	172	2155	2327
scaffold1976	2	p3	(AAT)5	15	1776	1790	GGGGGTTGCAAGTATCTTAA	55008	20	CAGCCGTCCAACCTATAATT	55214	20	252	1719	1971
scaffold1976	3	p3	(AGA)4	12	3806	3817	CGTCAAAACAAAGCCGAATA	54935	20	GACCGTTTAAGCCACTTTTT	54715	20	149	3698	3847
scaffold1981	1	p3	(TTA)5	15	467	481	GCAAGTGGTTTCAATGTTTTT	54304	21	AGCCTCTGTCTCTCCATAAA	55243	20	283	365	648
scaffold1981	7	p3	(GAA)4	12	5018	5029	TGGTTTTTGTTGCTTGCTATT	55113	21	TCTTTTATCTTTTCACCCAAAAA	52973	23	329	4858	5187
scaffold1985	1	p3	(TCT)7	21	3577	3597	GATTGCAGGACAAGGGAATA	55100	20	GCTGTTTCTCAGTTGTGTTAT	54431	21	307	3426	3733
scaffold1988	1	p3	(ATA)4	12	499	510	TTCAGATGTGCATCCTAGTA	53157	20	ACTTTAACGCCGTTGATTTT	54428	20	257	471	728
scaffold1988	5	p3	(AAC)8	24	4381	4404	CACTAAATCGCGCGAATTAT	54705	20	GGTGATAACCCCCAGTTTTA	54606	20	163	4298	4461
scaffold1988	6	p3	(GTT)5	15	4891	4905	CTGATTCTCTCCGGCAATTA	54944	20	GAAATGGAGAATTCACGTAGAT	54020	22	347	4603	4950
scaffold1997	2	p3	(AAT)4	12	3872	3883	CCAGTGGCTTCCCTTATAAA	54700	20	ATGCACACGTTTTGGTTTTA	54616	20	321	3824	4145
scaffold2005	3	p3	(GTG)5	15	310	324	TGCTTTGCACTCAACAAAAT	54880	20	TGAAGCAGTGACCAATAATC	53293	20	313	144	457
scaffold2007	2	p3	(ATT)8	24	4944	4967	TGGATCATTTTGAACGTTATT	51724	21	GGGAAACTCCGATTCTTAGTA	54480	21	239	4915	5154
scaffold2008	3	p3	(CTT)5	15	3244	3258	CACTCACACATGCTTGTAAAA	54997	21	ACTGTGTGGGGGCTAATATA	55277	20	321	3176	3497
scaffold2012	3	p3	(TTC)4	12	4975	4986	GTCACTGCTCAAGTCCTTAA	55024	20	ACACACACAGATGCTCATAT	54451	20	304	4871	5175
scaffold2014	1	p3	(ATT)5	15	3346	3360	CGTGTCTGACAAGAGTAGTA	53941	20	CCTGTGAGAAACCACAAAAA	54228	20	243	3267	3510
scaffold2016	1	p3	(ACA)4	12	1622	1633	GTGGCCTCACTGGATATTG	55350	19	AGACCAACCAGCAGAATCTA	55851	20	277	1542	1819
scaffold2020	2	p3	(AAC)6	18	109	126	ACTGTGTTTTCAATTATTTTATG	50096	23	CAAAACCTGCATGTTGATATCT	55052	22	349	20	369
scaffold2020	3	p3	(ACC)4	12	224	235	CAAAACCCACATCGCATAAT	54624	20	CATCTCGAGGAACACCATAA	54584	20	278	134	412
scaffold2020	9	p3	(GAT)4	12	5209	5220	TTGTATGTTGGCCACTTTTT	53857	20	TCTGGGGAGTTATCATTGATAA	54010	22	239	5021	5260
scaffold2022	3	p3	(GAA)6	18	2008	2025	TGAAGGAGATGAGGAGTATTG	54161	21	GGTTTCTTGTGGCCCTTTTA	56125	20	211	1958	2169
scaffold2024	2	p3	(CAT)4	12	2492	2503	GGTGCCTAAGAGAGCATTTT	55713	20	GGGCTCATAGTTGTGCATAA	55507	20	210	2438	2648
scaffold2024	4	p3	(TGG)4	12	5207	5218	ACAGTGTTGGTGTGGTTAAA	55318	20	CCGGAATGGGCATACTAAAG	55973	20	243	5067	5310
scaffold2026	4	p3	(TCA)4	12	5220	5231	GCCTCCTCTTCTCCCTTTA	55374	19	TGAGGATGAAGAGTCTGATAAG	54470	22	203	5075	5278
scaffold2029	3	p3	(ATC)4	12	2741	2752	TCCAGCAGACAAGTTGTATT	54582	20	ACCCCCAGAAAGTTTGTTAT	54397	20	295	2624	2919
scaffold2033	1	p3	(AGA)5	15	1207	1221	ACCACCGCTACTACTCTAAT	55073	20	CTGGATTTGCGTCTCAATTT	54575	20	205	1150	1355
scaffold2038	2	p3	(TAT)4	12	2545	2556	TGCCTACAGAACGTTGTATT	54715	20	TGGACTATGGAGGGGATAAA	54552	20	313	2514	2827
scaffold2039	1	p3	(TTC)4	12	1521	1532	TCTGCAGGCAATGTCTTTAT	55018	20	AGACACCAACACGGAAAATA	54903	20	240	1364	1604
scaffold2043	3	p3	(GTG)5	15	4127	4141	TGGTTTAGGGTTAGGGTTTAG	54525	21	GCCTCCTACCTAGTCTATCT	54223	20	297	3969	4266
scaffold2044	3	p3	(TTA)4	12	3238	3249	TACAAGCATGACAGCCATTA	54740	20	ACAACGAAGGTAACGAAAAT	53477	20	198	3213	3411
scaffold2047	1	p3	(TCT)5	15	1106	1120	ACAGGGTCCCAAAATGTATT	54470	20	CTGTTCTTTTTGAGCTGTTAAG	53931	22	342	817	1159
scaffold2055	1	p3	(ACA)5	15	179	193	ATCCCTCTCAATCCGTCTAT	54787	20	TGGAGAAACCGGAGAAGATA	55269	20	151	85	236
scaffold2055	2	p3	(CCG)4	12	436	447	TGATCGAAACTTGAGCTTTAG	53983	21	GTTGTTCCGTGGCATATTTT	54854	20	240	332	572
scaffold2058	1	p3	(TTC)4	12	250	261	AGCAACTTGAGCCTCATAAT	54707	20	TGACCACAAGCGCTTTATAT	55146	20	338	43	381
scaffold2064	2	p3	(TCT)4	12	499	510	AGTAGCCAGCAAACCAAATA	54926	20	GCGGGCATAAAAAGGAAAAA	55411	20	208	380	588
scaffold2065	2	p3	(TGG)5	15	2115	2129	AGTTTGGTGTGGAGGTTTTT	55568	20	CACCGCCTTGAAACAAAAT	54795	19	293	1882	2175
scaffold2074	3	p3	(TAA)4	12	4845	4856	TCCAACAAGAAGGGGAAAAA	54943	20	CTAGTCTTGGCAACGTAGAT	54616	20	218	4812	5030
scaffold2076	1	p3	(TTA)7	21	151	171	GCAACAAAGCATCTCCTATT	53943	20	CCATGGATCACCTTCTCTTAA	54704	21	315	112	427
scaffold2079	2	p3	(GGT)5	15	3331	3345	CCTCTCAATGGGGTCAATTA	54390	20	CCCAACCTAAGCACACTTTA	55265	20	299	3144	3443
scaffold2080	2	p3	(AAT)4	12	4469	4480	TGCTTTCCAGCCAATCTTAA	55223	20	GAAAGTACAAGTGGGCAAAAT	54930	21	299	4211	4510
scaffold2082	1	p3	(AAG)4	12	4238	4249	AGGGGTTTGCGAAAATATCT	54995	20	TGAAAAGGCGAACAGGTAAT	55265	20	225	4045	4270
scaffold2083	2	p3	(TTA)4	12	4620	4631	TTTGCTGAGCTTGCATAATG	54934	20	TTTTGGATGGAGGGAGTATT	53550	20	300	4517	4817
scaffold2085	2	p3	(AAC)8	24	1135	1158	CTGCTGGAATCCAAGCTATT	55482	20	TAGGGTCTTGAACGGGAATA	55250	20	272	1074	1346
scaffold2085	3	p3	(CAC)4	12	1464	1475	CCTGTTGCATTCACTGATAA	53587	20	AGAAGGACGAGCAAACTTAA	54630	20	329	1352	1681
scaffold2085	4	p3	(TGG)4	12	3005	3016	ACACTACGTTGAGCCAAATA	54715	20	CGCAACCACAATCTCAAAAA	55393	20	239	2836	3075
scaffold2089	1	p3	(TCT)4	12	3365	3376	TCCTTCCTTCAATCCCATTTT	55038	21	CGGAATATTGGCCCATATCT	54722	20	338	3082	3420
scaffold2094	1	p3	(AAT)4	12	523	534	GTTTACTTGCAAACCGAAAAA	54094	21	AGGCCAAGACAACTATCAATTA	55145	22	311	366	677
scaffold2099	2	p3	(AAT)7	21	2197	2217	GCAGCTGCAAATTTCTATAG	52726	20	TGGAGGACCATGCAGATATA	55071	20	238	2083	2321
scaffold2103	1	p3	(CCT)4	12	574	585	GGAGAAGTCCAAAACCCTAAT	55178	21	ATTACTCCCACTCCCCTTAT	54533	20	314	471	785
scaffold2103	3	p3	(GAA)4	12	1045	1056	TATGATGGGCCCCAGTTTAG	56654	20	TCATCAAGCTCCACAAATATCT	55228	22	257	947	1204
scaffold2103	4	p3	(ATG)4	12	1927	1938	GGCCATGAGAATCGGTTAT	54704	19	TTCCCACGCTAGCAATTTAT	55113	20	319	1689	2008
scaffold2104	2	p3	(AGT)4	12	2420	2431	GAGTCCGAGGCTTTCTTTTT	55971	20	TGCATCTTCTCTGGCTTTAA	54654	20	168	2349	2517
scaffold2104	4	p3	(AAT)7	21	4516	4536	ACTGATGTCCATCTGCATAT	53874	20	TGGTTACCCTTCCCAATTTT	54678	20	287	4401	4688
scaffold2106	2	p3	(GAA)5	15	1938	1952	ACACATCACCTTTGCCAATA	55223	20	TCTGCGCATTGAAATTTTATG	53819	21	349	1728	2077
scaffold2109	4	p3	(TGG)4	12	5045	5056	TGTTGAAGTTTGCAACCATTA	54491	21	AGCAACAAAGCCACCATATA	54998	20	299	4859	5158
scaffold2116	2	p3	(TAT)6	18	1641	1658	CAAACCTACACAATGCAAAAA	53757	21	ACCCGATGCGTGAATAATAA	54937	20	208	1611	1819
scaffold2116	5	p3	(GTA)7	21	4193	4213	ACCCCTTGCGTAAATCAATA	54715	20	AACTAGCAGTGGCATCTTTA	54357	20	256	4047	4303
scaffold2117	2	p3	(TTA)4	12	2290	2301	GGAAGGTTTGTTCGTGATTAC	55176	21	GGGCTAGCGAGAACTATATG	54938	20	249	2198	2447
scaffold2120	1	p3	(GAT)4	12	2408	2419	AGGAAGCTCTTGATGCATAT	54170	20	CCTGCTTTTCTCCACTATCT	54447	20	299	2173	2472
scaffold2120	2	p3	(ATA)6	18	3041	3058	TTGAGGAACGTGCATTAATC	54014	20	TTCATGTGGGTGCTTGTATA	54337	20	307	2916	3223
scaffold2123	2	p3	(AAG)5	15	3003	3017	TGCCTTCCTTTTTCGTTTTT	54495	20	TGATACAGTTTTCCCCCATTTA	55032	22	311	2880	3191
scaffold2126	1	p3	(ACA)4	12	503	514	TCCAAAACGGAGGAATTATG	53266	20	GTTTTGGTGATTCACGAGATA	53960	21	247	328	575
scaffold2126	2	p3	(TTA)4	12	663	674	AGCAAAGTGGTTGTGAGTATA	54864	21	CAACAAACCCTAGGGCTATA	54106	20	300	513	813
scaffold2128	1	p3	(TTA)9	27	331	357	ATGCATGCGCTCAAGTTTTA	56699	20	TGTGTGCCACTATGCTTATT	55032	20	241	142	383
scaffold2128	4	p3	(CCA)4	12	4653	4664	TGACATGCGTGCTTCTATTA	54890	20	GCTTCCCACGAATCAAATTT	54841	20	309	4396	4705
scaffold2130	1	p3	(TAT)4	12	4173	4184	GAAGAGGGAGAGAGAGATTTA	53225	21	TGTGGGTCTCTTAACTAGTA	51995	20	227	4120	4347
scaffold2133	1	p3	(CAA)4	12	4724	4735	TGACACAGCAACTGACAATA	54927	20	CTGGGGGTTGATACTCTAAA	53722	20	233	4580	4813
scaffold2134	1	p3	(TGA)6	18	4751	4768	TCCCTTATCAAACCTATGTAAT	51963	22	GGTTGAAATGGGTCAAGTTTAG	55537	22	308	4649	4957
scaffold2136	4	p3	(TTC)4	12	4304	4315	GCAAAGAGGAGGAGGATAAG	54927	20	GCATGACCGTGTGAGATTAT	55633	20	240	4118	4358
scaffold2140	2	p3	(TTC)4	12	3628	3639	CTGTGTCTCAGGCCATAATT	55120	20	TGGACCTCGATCATCGTAAT	55847	20	301	3393	3694
scaffold2141	4	p3	(AGA)4	12	2743	2754	TGGCAGGAAGCTTCTTTATT	54912	20	TGATGCAGCAGGACTTTTTA	55256	20	278	2533	2811
scaffold2144	1	p3	(TTA)4	12	1312	1323	TCGCTTGCAGGTTTCTAAAT	55657	20	GGCAGCCCATGTTCTATAAA	55476	20	309	1047	1356
scaffold2145	1	p3	(AAT)5	15	2886	2900	GAGATGCACCATCAGCTATT	55291	20	TGATTGGACCAACCCTTTTA	54417	20	320	2662	2982
scaffold2147	1	p3	(CAA)4	12	507	518	AGACATCTTGCAAGCAATCTA	55299	21	TGAATGGTTGTCTGTCCTTTA	54766	21	322	445	767
scaffold2148	1	p3	(TAA)4	12	380	391	ACCAAGGCTACCATGTTATT	54279	20	TGAGCTAGCTGCCTTAAAAA	54961	20	216	199	415
scaffold2151	4	p3	(ATC)5	15	4486	4500	AGGCTCAAATGCACATAGAT	54779	20	AAGTCAGCGGAGAGAATCTA	55389	20	295	4265	4560
scaffold2152	1	p3	(AGT)14	42	658	699	CTGATGCCGCGTTTAATATC	55052	20	CAATTGCTTCACCGCTAATC	55438	20	260	556	816
scaffold2152	2	p3	(TGG)6	18	1008	1025	AGGATGACCAAGACGATTTT	54650	20	CGAGTCGTGACCACTATTTT	55535	20	235	963	1198
scaffold2154	1	p3	(GGT)4	12	2022	2033	TGGTACTGGGTTTTCTTCTTTA	54932	22	GTGGCATCTCACCCTTATTT	55392	20	280	1816	2096
scaffold2156	1	p3	(ATG)4	12	700	711	CCAACAGCGAATGCATTTAT	55014	20	TGTGGTATCTATTGGCCTTATC	55109	22	318	548	866
scaffold2157	2	p3	(TAT)4	12	329	340	TAGCCCTTCATGTGCAAATT	55589	20	GGGCATTCTACACTTGAAAAA	54654	21	287	296	583
scaffold2158	1	p3	(TTC)4	12	865	876	GGAAGAGCTTGTTGACAAATT	54949	21	TATGGGGTCTCAAGGGATTA	54552	20	261	667	928
scaffold2160	3	p3	(TAA)4	12	2155	2166	AGGACCGAGGGAATACTAAT	54693	20	AGAACATGCATCTTGCTTTA	53164	20	276	2036	2312
scaffold2162	1	p3	(AAT)4	12	3175	3186	CCAGCACTGGTCTTCTATCT	56339	20	GGTAATTGGAACGGCAGATA	55226	20	184	3071	3255
scaffold2162	2	p3	(ATT)8	24	4963	4986	TGGCCATCTGAAGCATTAAT	55056	20	ACAGTTGGTCTAACGTCATAT	54402	21	249	4812	5061
scaffold2166	4	p3	(TTC)4	12	1273	1284	GTTCCACCAACTTTCCAAAAT	55110	21	TCGATCTCTTGGGTGTAATG	54584	20	157	1163	1320
scaffold2167	2	p3	(TAG)4	12	1797	1808	CTGCTACTGCCGTTCTTATC	56050	20	AAAGCCCACAGGAAACTAAA	55046	20	212	1689	1901
scaffold2169	1	p3	(TGC)6	18	2228	2245	CATGATTTTGCGCCATAGAT	54494	20	CCCCATCAGTTACCGATAAC	55325	20	278	2102	2380
scaffold2169	2	p3	(GAA)4	12	3839	3850	CCAAAGGCACAGAACTAGAT	55049	20	GGTTGCCGAAACATGATTTT	55429	20	246	3812	4058
scaffold2171	1	p3	(GAG)4	12	108	119	AGAATTGTGGCTGTTGATTTT	54527	21	GTGGTAAAGAAGCTCTGTATTG	54857	22	324	31	355
scaffold2171	2	p3	(TTC)4	12	2354	2365	CACCTTCTTCTGCTGTAAAG	53953	20	CTGAGTCTCGTGACCATAAG	55040	20	298	2223	2521
scaffold2172	3	p3	(TTA)4	12	4966	4977	TGCGTGAGAATTTGGAAAAA	54314	20	TGAAGCAAGCGTAGTGATAT	54584	20	255	4899	5154
scaffold2174	4	p3	(TTA)4	12	4815	4826	GCTTTTGGCCCATTTCTTTA	54704	20	CGATAACGTCACAACAAAAA	52801	20	312	4742	5054
scaffold2176	2	p3	(ATA)4	12	664	675	CCCTGCCTCATGTTGTTATA	54807	20	ACCACCAGAGAGGAAGTATA	54236	20	337	497	834
scaffold2183	1	p3	(AAT)4	12	642	653	TTCGCCCAAAAGGGTTATAT	54678	20	ATGTTTGTTTTGGCCTAATG	52558	20	269	436	705
scaffold2183	2	p3	(ATG)5	15	2000	2014	CGTTAAAGGACCCAAACAAAAA	55933	22	GCAAAGAAAGTGACGGTAAT	54231	20	181	1926	2107
scaffold2183	4	p3	(GCT)4	12	4015	4026	AGCAAGCATGTTACCTTTAA	53065	20	CGTTGCTTTGTCTCATCTTAA	54546	21	309	3943	4252
scaffold2194	1	p3	(CCA)5	15	3588	3602	AAATCCTCCCCTACCCAATA	54818	20	AGGATGGAGAATACGGAAAAT	54383	21	233	3421	3654
scaffold2195	1	p3	(ATC)6	18	169	186	ACACCCACCACAAACAAAAT	56242	20	GTGGGTGATGAGGAGTTTAT	54424	20	164	100	264
scaffold2201	2	p3	(AAC)4	12	1664	1675	GGCAAAGCGATTTCATCATAA	55269	21	CTGGAACCGGTCTTCATTTA	55075	20	309	1541	1850
scaffold2204	2	p3	(ATT)4	12	2440	2451	TAGCAGGCATGACACATATC	55014	20	GAGGCACACCCACATATAAA	55113	20	349	2304	2653
scaffold2205	2	p3	(TTA)5	15	3206	3220	CCCCCAAAAGAAAAGGAAATA	53902	21	CGTCCTTTGCAATTTCATTTT	54197	21	349	2967	3316
scaffold2207	3	p3	(TTA)4	12	561	572	AGGGAAGACTTGTCTTCTTTA	53813	21	GCATTGTCTGCCATGAGATA	55595	20	263	498	761
scaffold2208	3	p3	(CAA)4	12	397	408	CACCATACAAAGCTATGCAATA	54598	22	CCTTGAATTGTGGCTGTTTAT	54708	21	339	136	475
scaffold2210	3	p3	(ATT)4	12	2022	2033	CGATCTTTGGGTTGCTTAAA	54196	20	ATCCAGGGAAGCATGATAAG	54553	20	343	1997	2340
scaffold2211	1	p3	(TGA)4	12	424	435	AAACACCCACCTCTCTAAAA	54066	20	TCCTTTCGAGACTCCAGATA	54697	20	344	316	660
scaffold2211	2	p3	(CCA)5	15	722	736	CACTACCTGAAGTGCCTAAA	54700	20	GTCCTAGCAGTGCTTGTAAT	55162	20	305	461	766
scaffold2211	3	p3	(GTG)8	24	1058	1081	AGAACCCCTTGTGCATAGA	55583	19	AGGCACATCAAAGGTGATAA	54617	20	245	979	1224
scaffold2214	1	p3	(CAG)4	12	2536	2547	CCCTGCTTTGGAGACTATAC	54940	20	TGTGACGCAAACCCTTAATT	55861	20	278	2402	2680
scaffold2215	3	p3	(TCA)4	12	2028	2039	AGAAATCACCAAGGCAATAGA	54886	21	CAACTTTCAGGATGCTGAATTA	54724	22	312	1854	2166
scaffold2216	2	p3	(AGG)4	12	1775	1786	ACGAGGGGGATATGTCTAAA	55009	20	ACCTTTCATCCTCCTTGTTAT	54196	21	343	1652	1995
scaffold2224	4	p3	(GAA)5	15	4203	4217	GTGAAGGCAGAGGCAAAAA	56327	19	TAGCCTGGAAGCTTCATAAC	54839	20	324	4125	4449
scaffold2225	1	p3	(CAA)4	12	664	675	TTTGGTGCAAATGGCTAAAG	55031	20	GGACCCCAACTGAGAAAAT	54628	19	349	374	723
scaffold2231	3	p3	(ATT)4	12	4348	4359	TGCTAAGGAACCAAAGAATTT	53575	21	GGTGGCTCGCCTAATATATT	54768	20	247	4145	4392
scaffold2234	1	p3	(GCA)4	12	3927	3938	CCAGAAGGGGGTGAATTAG	54505	19	TGAACTTGAAGAGCGCATTA	55399	20	158	3812	3970
scaffold2234	2	p3	(AAT)5	15	4619	4633	CTCTGACACCTGCAAGATTA	54792	20	CTACGCAGATTGGGTGAATA	54957	20	302	4370	4672
scaffold2243	1	p3	(AAT)4	12	3041	3052	ACCAAATCAAAGCCCAAAAA	54409	20	CCCCACAACCCAATTATCT	54354	19	322	3005	3327
scaffold2243	4	p3	(TAT)4	12	3884	3895	GGGACTGCTCAGATCTTTAA	54462	20	CCTTTCTTGCCCACACATTA	55921	20	277	3642	3919
scaffold2244	2	p3	(GTA)5	15	5104	5118	GGCCACCGATATCGAAATT	55446	19	ACGAATTCACAATTGCGTTAT	54864	21	335	4808	5143
scaffold2248	1	p3	(TTA)4	12	375	386	GGAAAGGTGAGCTAGGAATTT	55557	21	TGGCTTCAAACTTGCATATC	54251	20	329	254	583
scaffold2252	2	p3	(ATT)4	12	4399	4410	TGGTAGCTCCCAATTCTTTA	53611	20	TACTGTGGCTGGATCTAATC	53944	20	347	4375	4722
scaffold2262	2	p3	(CTG)4	12	4135	4146	TAGTGGTGGCTTTGGTAATT	54523	20	GAATTCTGGCCACCGTAATT	56096	20	161	4011	4172
scaffold2264	3	p3	(ATT)4	12	615	626	TCCTCTTCCCTTCTCCATAT	54253	20	ACAATCAACCATCAACCCTATA	54843	22	190	465	655
scaffold2266	1	p3	(AAT)7	21	490	510	AATCCGGTCCACTTGTAATC	55143	20	ACTGAAAGCACCACTCATTA	54582	20	309	408	717
scaffold2267	2	p3	(TAG)6	18	905	922	GCCTTGTTGGTCTCCATATT	55392	20	ATGGGTCACTGATGCATAAG	55191	20	258	711	969
scaffold2268	2	p3	(CAT)4	12	4647	4658	TACCGGTCAGAGGCTAATAG	55553	20	GGTAAGGTGTTCTGTCATTTT	54014	21	261	4420	4681
scaffold2269	1	p3	(GGA)5	15	701	715	CGGATGGTCAATTTCGTTAT	53793	20	CAGGTGAACGTGCAATAAC	54758	19	329	670	999
scaffold2272	2	p3	(ATT)4	12	1729	1740	AAACAACCCTGGCAATAATG	54398	20	TGGGTGAGCTGCAAAATTAT	55589	20	218	1569	1787
scaffold2275	3	p3	(TTA)7	21	3637	3657	GCAGTTTGTGTTTGGGATAT	54142	20	AGGAGTGGGAAAACTTGATAA	54430	21	239	3597	3836
scaffold2281	1	p3	(AAC)7	21	280	300	GGAAAGGCTCCTGGAAATAT	54754	20	GAGTGCCACTGGATGTATAA	54548	20	340	54	394
scaffold2281	2	p3	(AGA)4	12	4770	4781	CACAAAGCGAGCCTTAAAAA	55106	20	GGGTTGATGTCTAGGGTAAAA	54910	21	170	4742	4912
scaffold2282	2	p3	(GAA)5	15	1583	1597	GAGTAGCAACCCACCATATT	54804	20	TCAATACCCTTGCCACTTTTA	55096	21	278	1490	1768
scaffold2284	1	p3	(GGA)4	12	4355	4366	TCTATGGGGAGCATGAAAAT	54038	20	ACGTAGGAACTGCACAATTA	54715	20	299	4283	4582
scaffold2286	1	p3	(AAC)4	12	2040	2051	AATCGTGGGGTCTTCTTTTT	55148	20	AGGCGTTTCCTTGTAAAATT	53669	20	189	1885	2074
scaffold2286	2	p3	(CTT)5	15	2264	2278	CCTTCCAACCACTCCTTTAG	55352	20	AGACACAAGGCCAGTAATTT	54840	20	316	2148	2464
scaffold2286	4	p3	(AAG)5	15	4388	4402	AGATTGACACCCACGAAAAA	55488	20	CCCTTCAACACTTGCATATG	54645	20	171	4367	4538
scaffold2296	4	p3	(ATT)4	12	4209	4220	TCAGCCAAATCCACCAATAA	54895	20	GGAGAATGTGGCCTCTTAAA	55029	20	317	4097	4414
scaffold2297	3	p3	(ATA)4	12	4724	4735	GCGAGAGGACATTACCATTTA	55493	21	GATGTCCAGTCAATGCAAATT	55084	21	346	4695	5041
scaffold2298	3	p3	(TGG)5	15	4489	4503	GATGTTCGAGCAGCTAAAAT	54103	20	TACCACGCAAGACCTATAGA	55090	20	228	4328	4556
scaffold2302	8	p3	(GAA)4	12	2910	2921	GACTGAGCAAACTACCTTTTT	54328	21	TCTATGCTAGGTCCCACATAT	55035	21	307	2806	3113
scaffold2304	3	p3	(TAA)4	12	1947	1958	TCAAGACCAGTCTTTGCTATT	54851	21	GTCTTGTCCTCTTACCCTTTA	54297	21	349	1770	2119
scaffold2305	2	p3	(CTG)4	12	1388	1399	GTGAACTGCAATCTCTGATTTA	54490	22	TGTCTCTTCATGGCATAGAT	53506	20	336	1203	1539
scaffold2306	3	p3	(AAG)5	15	1851	1865	GCGCATAGATTGGTTTTCTAT	54431	21	CTTCCTCTGCACCAAAGATA	54757	20	249	1646	1895
scaffold2309	2	p3	(AAT)5	15	503	517	TATGTGGCAATGTGGGTATT	54668	20	AGAAAGTGCCTTGTTGAAAAT	54459	21	155	395	550
scaffold2309	4	p3	(TTA)5	15	1492	1506	CCAAAGAATGCAGGATCTTTA	53856	21	TCTGTGTGTTCCCTAACTAAA	54131	21	245	1282	1527
scaffold2309	6	p3	(TAA)4	12	3834	3845	GGTCTGGGGAAGAAATGTAAT	55246	21	ACATACATCTGCCTCGTTAAA	55043	21	283	3782	4065
scaffold2311	2	p3	(GAT)4	12	1260	1271	GGCAACCGACAAACTAGATA	55188	20	TCCAAAATGCTCAGCCTTTA	55223	20	324	973	1297
scaffold2311	3	p3	(TTA)5	15	3680	3694	GGCACATAGATTGACCATCTA	54884	21	TCCCTCAATGCCCATAATTT	54616	20	349	3626	3975
scaffold2317	2	p3	(CAT)4	12	3729	3740	ACATCATCCTGGTGAACTAAT	54303	21	TCATGAAATGGCTTGGATAGA	54673	21	308	3681	3989
scaffold2318	2	p3	(TCA)6	18	2427	2444	CACTCTGCTGAGCATTACTA	54606	20	CCAGTTACTCAACAGCCTAAA	55532	21	234	2253	2487
scaffold2318	4	p3	(AAT)5	15	4695	4709	TTGATGAAGGGGAGGAGATA	54575	20	TGTGAATGATGAGGGAGTTTTA	55082	22	288	4627	4915
scaffold2321	3	p3	(AAT)7	21	3344	3364	GACCCCCTGTACTTCATAAG	54544	20	GTTGTCCAGGCATCCATATC	55962	20	190	3296	3486
scaffold2322	1	p3	(ATT)4	12	300	311	TGGCCTCCTTACACTATTTT	53909	20	CCACAAAGGGGAAGAGTAAT	54614	20	247	91	338
scaffold2324	3	p3	(ACA)4	12	1535	1546	CATGCTCAACACCACAAATT	55051	20	GCATGGGAGAGAAAGCTTTA	55423	20	347	1278	1625
scaffold2333	1	p3	(TAT)4	12	625	636	TGTTGTGTTTTGGCCAAAAA	55285	20	TAAGCAGGTGACGTGGAATA	56275	20	224	589	813
scaffold2338	4	p3	(CTC)5	15	4138	4152	CAGCAGCCATAGCCATATAA	55052	20	GAGACAACCTACAACAAACATAT	54655	23	321	3950	4271
scaffold2340	1	p3	(TAT)4	12	413	424	GCAAAAGCAAGCATGAAAAT	54246	20	TCAGCTGTCCCTCTTTATCT	55243	20	269	272	541
scaffold2344	5	p3	(CAT)5	15	2432	2446	GTTCCTTTCCTGAGCAAAAT	54056	20	ACTCTGGGAAGTAACCAAAAT	54714	21	320	2183	2503
scaffold2346	3	p3	(AGA)4	12	2484	2495	CTGGTGCTGATGGTGTTAAA	55949	20	AAGGGGGTGTTTTTGTTTTT	54227	20	150	2449	2599
scaffold2351	1	p3	(TTA)4	12	360	371	TCTCTGTTTGCCTCCATTTT	55138	20	AGAGACCACATGAGCATATAC	54623	21	308	293	601
scaffold2353	2	p3	(CCT)4	12	427	438	AGGAGTTGGAGTCACTAGAT	54558	20	AAATGCCTCCGCTCATAAAA	55699	20	297	346	643
scaffold2353	3	p3	(ATG)4	12	539	550	AGGAGTTGGAGTCACTAGAT	54558	20	AAATGCCTCCGCTCATAAAA	55699	20	297	346	643
scaffold2363	1	p3	(TCT)4	12	1938	1949	CACTTTCAGAGCTGCAATTT	54781	20	AGAATGGGTTGCCTTTTATG	53794	20	325	1680	2005
scaffold2372	3	p3	(CCA)4	12	2922	2933	CTCAATGCCTCCTCCAATTT	55676	20	AGCGGCAAATGAAACTTTTT	55249	20	300	2764	3064
scaffold2377	1	p3	(TTA)5	15	2897	2911	TGTCAAATGGCAGTGTATTG	54185	20	TGAAGTGTCCCCAGAAAAAT	54736	20	317	2670	2987
scaffold2381	3	p3	(ATT)7	21	4371	4391	CAGCATACCGTTCCTGAATA	54957	20	CAGGTTTGGTTTCACATGTATT	55172	22	205	4238	4443
scaffold2382	3	p3	(AAG)4	12	1938	1949	GGTCTGTTTGTTAGGGTTTTA	53645	21	TGGTGATGAGCTGACATTTA	54360	20	196	1799	1995
scaffold2382	4	p3	(ATT)5	15	2068	2082	AGTCAGGTACCCTAGCAATA	54623	20	ACATGCCCTAGAGCATTATC	54672	20	298	2039	2337
scaffold2385	1	p3	(TGA)4	12	3833	3844	CACAGCATTGCCAAGTAAAT	54830	20	GCTCTAGTTGCAATGCTATT	53761	20	291	3636	3927
scaffold2388	2	p3	(ATT)6	18	730	747	TGCATATTCGCGAACATAAG	54309	20	GCAGTCTGTTGCAACAATAA	54809	20	271	657	928
scaffold2391	2	p3	(TCT)5	15	850	864	GTGGAACTGGCAGACTATAG	54974	20	CTTGTCTGCACGGGTTATAT	55246	20	256	773	1029
scaffold2400	2	p3	(AGA)4	12	2816	2827	TCTTACCACCATTGCCATAA	54299	20	GCAACAGTCCAAGTCTTTTT	54620	20	274	2754	3028
scaffold2408	1	p3	(GCT)4	12	541	552	GTAGCAGTCCTCCCAAATAG	54940	20	CCGGGCAAAAGAATGTAAAA	54753	20	239	478	717
scaffold2409	1	p3	(AGA)4	12	1858	1869	ACTGCCACCAAATGAGATAA	54617	20	CTTCTCCTTGTTGGCAATTT	54350	20	334	1783	2117
scaffold2415	1	p3	(AAT)4	12	741	752	CACCCACATTCCCAAATTTT	54586	20	AATCTGGACCGTTTCATTTT	53359	20	337	489	826
scaffold2418	4	p3	(AAT)4	12	3958	3969	AGCAAGCAGAGTGATTAGAT	54138	20	CCACCTCCCTAGATGATTTT	54074	20	330	3847	4177
scaffold2423	1	p3	(AAT)5	15	4441	4455	TCAGCCTCCAAACAGATTAC	55062	20	AATCATGTGGGCTGAATCTA	54078	20	305	4373	4678
scaffold2423	2	p3	(AAT)7	21	4558	4578	TCAGCCTCCAAACAGATTAC	55062	20	TCTGGGTCTCGTGGTAAATA	55282	20	259	4489	4748
scaffold2437	2	p3	(CAT)4	12	975	986	GAAGGCAAATCACTGGTTAAT	54427	21	CCACACTCCTTCAAGCATAT	55120	20	307	886	1193
scaffold2441	2	p3	(CCT)4	12	3946	3957	CACCACTGAGTTCCACAATA	54994	20	AGCCACTCAATCACCAATAG	55120	20	330	3922	4252
scaffold2441	3	p3	(CCA)4	12	4098	4109	CACCACTGAGTTCCACAATA	54994	20	AGCCACTCAATCACCAATAG	55120	20	330	3922	4252
scaffold2442	1	p3	(TCA)4	12	2060	2071	AGCACAATTGTCCTTCATCTA	54919	21	GCTGATGATGGCGATTACTA	55128	20	291	2021	2312
scaffold2443	1	p3	(TAC)4	12	34	45	TGTTAGTAACCGGGGTAGTA	54595	20	TTCTCTGAGCAAGCCTAATC	54860	20	189	12	201
scaffold2444	4	p3	(CAT)4	12	4176	4187	GCTTCCAATCCCAAGTTTTT	54619	20	CTGTTCTCTTGTGTGCAATA	53559	20	282	4021	4303
scaffold2445	2	p3	(CAA)4	12	766	777	GGTAGTTAAAGCAGCACTAAA	53855	21	CCCTTACTTTCCGTGTCATAT	55107	21	288	727	1015
scaffold2446	1	p3	(AAG)5	15	128	142	TGAGGGAGGCTATCTTATCT	54061	20	CCGCCAGGTTTCTGAAATTA	56028	20	226	11	237
scaffold2455	1	p3	(AAG)4	12	4918	4929	CAAACCCATGAAGCCAAATT	54984	20	ACTCCTCCTACTTGCTTTTT	54158	20	257	4699	4956
scaffold2456	2	p3	(TTA)4	12	3531	3542	GGAAGGGTGGCCTATAAAAA	54974	20	TTGCTTCCCGGGTATTATTT	54678	20	216	3487	3703
scaffold2457	2	p3	(TTA)4	12	2501	2512	ATGGGCAACAATGGTGATTA	55263	20	ACCACTTTCAATTCGCAAATT	55209	21	287	2345	2632
scaffold2458	4	p3	(AAG)5	15	3204	3218	CCACCAATCGACAATCAATAC	55025	21	CCTTACCACAGGATGCAATA	54807	20	293	3003	3296
scaffold2463	1	p3	(AAT)4	12	974	985	GAATCATGTGGAGGGCATTA	55171	20	TCCATTGAACAACATTTGGTTAT	55021	23	347	682	1029
scaffold2470	2	p3	(ATT)4	12	395	406	TGTGGAATTGGCAAAACATTA	54524	21	GGGGATGTTAACACTACGATAA	55363	22	272	255	527
scaffold2470	3	p3	(TTA)6	18	626	643	GTGAAAACACCCAATTGAATTT	54270	22	TGGGCTGGGTTCTAGATAAT	55264	20	210	583	793
scaffold2471	1	p3	(TTA)4	12	360	371	GGATGGATGAGAAACCCTTAT	54735	21	TCCAAAACCCCCTTCATATC	54664	20	265	185	450
scaffold2476	2	p3	(AAT)4	12	2591	2602	TGGCACCTTCCAGAATTTTA	54823	20	TTTGTGCATCCAGTCATAGA	54360	20	330	2532	2862
scaffold2478	1	p3	(TCT)5	15	412	426	TGACGTTTCACTGTCATTTT	53687	20	ACTGAAGAGCACACAGTTAT	54308	20	332	231	563
scaffold2481	2	p3	(ATT)4	12	4355	4366	ACCTGGTGAGATTAGGATAAC	54135	21	CTCGTATCCTCCCAGGTATT	55511	20	349	4089	4438
scaffold2481	3	p3	(TGT)5	15	4830	4844	TTGGAGAGAAACGTCAAAAA	53284	20	GTCCCACACCTAACCTAGTA	55279	20	255	4649	4904
scaffold2485	2	p3	(GAA)4	12	2602	2613	CAGCCATGTAGTCCTCTTAT	53928	20	TTGTATGCCAAGGTGTTTAG	53491	20	277	2356	2633
scaffold2485	3	p3	(AAG)4	12	3025	3036	ACTAAGGCACTCTAGCTACTA	54676	21	GGTTGTTTTGAGAGAGGGTATA	55184	22	237	2940	3177
scaffold2486	2	p3	(AAG)8	24	4488	4511	GCTTCTCTTGAGCTACCATTA	55126	21	CTTGGCTGAGGAGAGAGATA	55448	20	265	4450	4715
scaffold2488	2	p3	(AAT)5	15	1092	1106	CGTCTCCACTCCACAATAAA	55108	20	GGCATCAAGACGCTCTATT	55078	19	327	1050	1377
scaffold2491	2	p3	(TCA)4	12	1912	1923	AACTCCAACCCCAAGAAAAT	54998	20	CAGTGAAACTGTTGCGATTA	54272	20	265	1817	2082
scaffold2492	1	p3	(TAC)5	15	260	274	CATCCGATGCTGATCAAATT	54122	20	TGGATCAAGTGCTCCATAAT	54078	20	164	199	363
scaffold2497	1	p3	(AAT)6	18	442	459	CACGCAGTTAAACACGTAAT	54684	20	CGTCCGAACACGTATAGTA	53926	19	349	319	668
scaffold2498	2	p3	(GCT)6	18	4473	4490	TCCGTCATTGCCTTCTTTAT	54736	20	ACCTATCAGTCACCTCAAAAT	54234	21	203	4408	4611
scaffold2499	2	p3	(CCT)4	12	3757	3768	CTCTCTTCCCTCCCATTTTT	54599	20	AGGTACTGAGAGCGTTAATG	54616	20	242	3681	3923
scaffold2500	1	p3	(CAT)4	12	1938	1949	TGCTTGCCTACGCTATACTA	55858	20	TGACCCATGAGCTTGATATC	54604	20	195	1843	2038
scaffold2507	1	p3	(ATC)5	15	3869	3883	CTCCTCTTTCTCTTGTCATCTA	54405	22	GAGACAGAGAGCGAGATCTA	55329	20	318	3818	4136
scaffold2513	4	p3	(ATT)5	15	1902	1916	GCAAACCTTGAGGACCTAAA	55556	20	GACACGGGACCTTAACATAA	54796	20	185	1869	2054
scaffold2514	1	p3	(GAG)4	12	1317	1328	ACACAGGGTCTACCATATCT	54609	20	GGCCTCAACCGACTAATTAA	55156	20	312	1050	1362
scaffold2514	3	p3	(CTC)5	15	3972	3986	CACTCTTCCCCAACACATAA	54961	20	GCACTGGGAAAGGAAAATTT	54619	20	248	3866	4114
scaffold2518	1	p3	(ATT)6	18	2953	2970	CAGCGGGAACATCATAGATA	54432	20	AGCAGTAGAGCAAGGTATTAC	54846	21	308	2767	3075
scaffold2523	2	p3	(CAC)4	12	226	237	TAGCCGACGAGGACTTTAT	55232	19	CCTCCTCACTTCAGTGTAAT	54083	20	307	151	458
scaffold2523	3	p3	(AGG)4	12	365	376	AACCCGAAACACTTGATAAC	53835	20	GGGATGCACCTTGAACTTAT	55392	20	235	298	533
scaffold2524	1	p3	(ATG)5	15	3765	3779	ACATTGGAGGACGGATTTTT	55220	20	TCCTCCCAAACCCCATAATA	55140	20	219	3616	3835
scaffold2525	2	p3	(CAG)4	12	2426	2437	CACAGACCACTCCTGAAATT	55272	20	TACGTGTGCAGAATCAAAAA	53773	20	284	2209	2493
scaffold2526	1	p3	(TGT)4	12	2787	2798	TTACTGTGCATTGCCTAAAA	53381	20	TCATCTTTTCCTGCCAATAC	53248	20	311	2587	2898
scaffold2528	1	p3	(TGG)5	15	310	324	AGGTGGTGATAGAGAGAATAG	53293	21	ACCACAGTCCATTCAAGTAAT	54817	21	259	141	400
scaffold2534	2	p3	(TTC)5	15	2750	2764	TGAAGGCCTGATCGATTTTA	54443	20	ACCTGCATGTTACACAGTAAT	55212	21	231	2681	2912
scaffold2539	2	p3	(TTA)4	12	526	537	TGCTCTTGTTCCCCTTAATC	55029	20	ACATTGTGAAGAAGATCTGTTAT	53753	23	346	232	578
scaffold2546	3	p3	(TCT)4	12	1813	1824	TAGCCCTTTGTTCCCTTTTT	55012	20	GGGTTTTTGGGTTTTGAAAAA	54078	21	269	1601	1870
scaffold2546	5	p3	(TGT)5	15	2534	2548	ATGAGGTCAGGGTCCTTATT	55177	20	TGGTGGGGGTAATGTTAAAG	54905	20	295	2448	2743
scaffold2546	6	p3	(ATT)9	27	2795	2821	GGACCAGAGTCTTTAACATTAC	54234	22	GCTACCTCCTTGTGGTTAAA	54971	20	304	2714	3018
scaffold2547	4	p3	(AAG)4	12	4353	4364	ATTCGCAGACTGCAGATTTA	55165	20	ATCAACGGGCATTCACTATT	55100	20	310	4087	4397
scaffold2548	1	p3	(TTA)6	18	3062	3079	AACCTGGTCCGTTTGTCTAT	56461	20	TCCCAGCTATCAACCAAATT	54580	20	297	2983	3280
scaffold2550	1	p3	(TGA)5	15	195	209	ACGAGCAAAAATACGTGATAA	53975	21	TGCAGTACACCGAACATAAA	55021	20	331	109	440
scaffold2554	2	p3	(CCT)4	12	4171	4182	AAACCCCACTCTCACAATAC	54957	20	ACGTATTGTGACCCCAAATT	55233	20	267	3994	4261
scaffold2555	2	p3	(TAA)4	12	2470	2481	AATCTTTGGCTGCTCCTATT	54671	20	AGGCTTGCTTCTGTCATTTA	54947	20	180	2450	2630
scaffold2557	1	p3	(AGT)4	12	2435	2446	TGGCTTGACTTTCTGCAATA	55256	20	AGGTAGTTGGGCATGTAAAG	55029	20	248	2395	2643
scaffold2558	4	p3	(ACC)4	12	3878	3889	CCAACACCTGAATCTCCAATA	55280	21	CCTGGTGTTGGGAAAGTAAT	55220	20	181	3730	3911
scaffold2563	1	p3	(ATC)5	15	2585	2599	TCATGTTGAGCAGCTCTATT	54451	20	TCATCTCTGAACGAGCATTTA	54785	21	329	2499	2828
scaffold2563	2	p3	(TAT)4	12	3534	3545	TTGGCCTCCTTGCATATTAG	55171	20	TGGGTTGGTTTTTGGCTTTA	55932	20	291	3358	3649
scaffold2563	3	p3	(AAT)6	18	3871	3888	ACAAGGATTCAGGGGTTTAA	54098	20	AACTCATTGCTTGCCTTTTT	54537	20	234	3810	4044
scaffold2564	4	p3	(TTA)6	18	4452	4469	TGTGAAACCCTGCTCATTTA	54858	20	TGGAGGAACTGGCCTATAG	55140	19	299	4322	4621
scaffold2567	6	p3	(TTA)4	12	3590	3601	GCACCACTAAAACCACTAGTA	55264	21	GCCGCAAAAACAAGAAGATA	54888	20	336	3535	3871
scaffold2571	2	p3	(TCT)5	15	510	524	GCAGAGTCGCCAGATAATC	55597	19	CGACTCGAAAACCGTTTTAA	54629	20	271	482	753
scaffold2571	4	p3	(TTA)4	12	4843	4854	GCTACGACCTGTCACATATC	55483	20	CCCAACTCAAACAGTAAACTATT	54819	23	336	4551	4887
scaffold2574	5	p3	(AAT)4	12	3307	3318	TTTTGCTCCATGCTCTATCT	54413	20	GTCCTGTTTTCCCATGTTTTT	55110	21	231	3230	3461
scaffold2584	1	p3	(CAT)4	12	3177	3188	GAACCCTATGCCTCCAATAG	54978	20	GCAGAGCGGTTGGTAATTA	55302	19	225	3155	3380
scaffold2585	1	p3	(TTA)6	18	1196	1213	TTCACAAGGAAGGTGATATG	52574	20	CCTAGGACTTGGGTTCTTATC	54813	21	212	1060	1272
scaffold2588	3	p3	(CAT)4	12	2320	2331	GAGAGGTAAAGGAGTGGAAATA	54632	22	ACACTGCCTACATCAACATTA	54933	21	245	2239	2484
scaffold2588	4	p3	(AGT)4	12	2595	2606	CAGAAGAGGTTTTCTTGCTAAA	54595	22	ACCATCTTCAGACCCAAAAA	54736	20	238	2568	2806
scaffold2593	2	p3	(TTC)5	15	323	337	CACTGCTCATCGTTTTCATAT	54389	21	TCCATTCCAAGCTTGATAGA	53709	20	295	113	408
scaffold2596	5	p3	(AAT)4	12	2519	2530	ATATGGGGTCAAGGGAAAAA	54131	20	CATTTTCTCTGGCACCAAAAT	55264	21	272	2493	2765
scaffold2602	2	p3	(ATT)5	15	2843	2857	TAAAGCCCATTGCCCTTAAA	55171	20	GAAACTTCTGCCGTGAAATT	54805	20	262	2674	2936
scaffold2602	3	p3	(TAT)7	21	3126	3146	CTTGATCCCTCCCTCGATTA	55807	20	CCAAATCAGGATGCAGTTTTT	55264	21	217	3033	3250
scaffold2604	1	p3	(AAT)4	12	3632	3643	ACGCTAACAGGTCTGATAAC	54917	20	TCATTATGGGTCATTCAACTTAA	53712	23	275	3547	3822
scaffold2606	3	p3	(TTA)4	12	2042	2053	AGACTCTGGGTCAGGTTTTA	55379	20	TCTACAAAACAAGGGCAAAAT	54157	21	345	1936	2281
scaffold2607	1	p3	(TGA)4	12	3767	3778	GTGAAGCATGCGTAAGTTAT	54119	20	TCCATGGCATAGGAGGTTAT	55337	20	180	3717	3897
scaffold2611	1	p3	(TCT)4	12	1738	1749	GGAAGCGATACCCAAAATTT	54224	20	TTGGCTGTTGGGTTGTTTAT	55724	20	201	1604	1805
scaffold2613	3	p3	(ATG)4	12	2554	2565	TCAGATTGTGGGTGGATTTA	53913	20	GTTGCAGACTCAGACGATTA	55239	20	196	2530	2726
scaffold2625	1	p3	(ATA)4	12	1248	1259	GCTGTGACGGTGTCTAATAT	54987	20	TGCACATCTAACAGCTTTTT	53698	20	281	1062	1343
scaffold2629	3	p3	(AAT)6	18	2150	2167	GGTGATTATCGCAGGGTTAT	54991	20	TGGCACACTCCCAAAATTAA	55430	20	326	1996	2322
scaffold2630	1	p3	(AGT)4	12	1479	1490	TCTTCCTCCTCAGAATCAATA	53076	21	GTGTTTTGAACGTCGTCTAT	54035	20	243	1315	1558
scaffold2633	1	p3	(TGT)4	12	1277	1288	TGTTATCCTCGACATTCGTATT	55117	22	GTCACCAGACCAGAGTTATC	54904	20	231	1142	1373
scaffold2635	2	p3	(ATT)4	12	912	923	TCTTGTCTCATGTGGGAAATT	55103	21	TGCAAGTCCAAGCAGTAATT	55547	20	342	824	1166
scaffold2636	1	p3	(GGT)6	18	112	129	ACACATGGTGTATGAGTATCT	53772	21	ATTGGGTCTCTCTCCTTTTT	53803	20	307	17	324
scaffold2639	1	p3	(ACA)5	15	2629	2643	AAAGCAGCTAGGCCAATAAT	55053	20	GGGGCCAGTTGTTGATAATA	55080	20	273	2598	2871
scaffold2640	1	p3	(ATT)4	12	1398	1409	ACCTTTTGTTCCGGGATTAC	55637	20	GGACATGGCTGCTTGTTAT	55550	19	330	1325	1655
scaffold2643	3	p3	(AAT)4	12	4280	4291	GGAAACCAAATGACGATAAA	51749	20	TGTTAGAGAAGCGGGTTAAA	54316	20	274	4257	4531
scaffold2644	1	p3	(AAG)4	12	4134	4145	CCACAAACTCCTAGGAGAAATA	54904	22	TTGCCGCATGTACATGTTAT	55810	20	174	4041	4215
scaffold2646	2	p3	(CAC)4	12	1440	1451	TGTAGGTTCCTCCTCCATTA	54517	20	GCAACCCCAGAGTCAAATAA	55628	20	230	1401	1631
scaffold2648	1	p3	(TCT)4	12	901	912	TCTTCTCAGGGTCACTATCT	54260	20	GGTGCGAAGGCTGTTATAT	55058	19	186	847	1033
scaffold2648	3	p3	(TTC)6	18	4461	4478	CAACTTGAGCACCAGTAGTA	54736	20	CAGCTCAGCCTTTTGTATTC	54677	20	344	4228	4572
scaffold2649	2	p3	(CTT)4	12	884	895	CTGGTGGAGACTGGTCTAT	55085	19	TTGCAGAAGCTGGTGAAAAT	56133	20	320	751	1071
scaffold2649	3	p3	(CAA)4	12	950	961	CTGGTGGAGACTGGTCTAT	55085	19	TTGCAGAAGCTGGTGAAAAT	56133	20	320	751	1071
scaffold2659	1	p3	(TGG)4	12	4012	4023	GGAGCCATTGACTGCATATT	55856	20	AAGGGTTGACACAGACATAA	54178	20	343	3756	4099
scaffold2664	4	p3	(AAT)4	12	3284	3295	CCCCAAAAAGACCAGAAAAA	54150	20	AGGTGCAAACCACTGAATTA	55152	20	276	3263	3539
scaffold2664	5	p3	(TTC)5	15	4289	4303	ATTTTGGACCGACCCCATAT	56557	20	ACCATTCCTCAACCAAAGATA	54500	21	320	4077	4397
scaffold2669	3	p3	(GAT)4	12	3530	3541	GCCTTGCAGACCATTCTAAA	56017	20	ACCATTCCACTGTCAGTTAT	53934	20	165	3406	3571
scaffold2672	1	p3	(TGC)4	12	2415	2426	TTGAAGAACCCCAGCTTATG	55324	20	CATCCTGGTGCTTGAAGATA	54828	20	223	2275	2498
scaffold2673	1	p3	(TGA)4	12	2763	2774	GGGCACAAGGAATGGATAA	54794	19	GTTGTCTCTGAACGAGTAGAT	54844	21	178	2679	2857
scaffold2674	1	p3	(GAT)4	12	258	269	AGAGAACATGAAAGCCATAT	51884	20	TGTTCATAGCCCATGTGATTA	54687	21	310	129	439
scaffold2681	2	p3	(AAT)8	24	3518	3541	ACACCATGGAAAGGGATAGA	55494	20	ACACATCCTTCTTAGGCATTA	54318	21	341	3237	3578
scaffold2681	3	p3	(CCA)4	12	4206	4217	GACGTGGCTCTTCACTATTT	55493	20	CGTCGTCGTTACCGATATTA	54987	20	272	4177	4449
scaffold2682	2	p3	(AAG)4	12	1367	1378	CCTCTCGTAGCACCTAAATT	54580	20	TGTCCCCCTCCTAAGATTTT	55388	20	189	1334	1523
scaffold2691	1	p3	(CAC)4	12	4800	4811	GCCCACATGCAATAACTTAA	54228	20	AAAAGGTGAGGGTGCTATAC	54732	20	235	4621	4856
scaffold2694	2	p3	(TTG)4	12	4742	4753	GAGCAAAAGGCCTGTTAGTA	55365	20	TCCTCCTATCTCCTCCATATG	54836	21	207	4630	4837
scaffold2696	1	p3	(TAA)4	12	492	503	TACTGGAATCAGGGGTAGAT	54269	20	AGCCATTGTAGTACACCTTTTA	55091	22	257	357	614
scaffold2706	2	p3	(AAG)4	12	1588	1599	ATGCAAGGCAGTTCTCAATA	55018	20	GGCCGAGACAATGTTCTAT	54667	19	305	1398	1703
scaffold2719	2	p3	(GTA)4	12	790	801	TGCTTTGTTTCACATGCATAA	54936	21	TCAACTCACTAAGTCTGACTAAA	54726	23	338	756	1094
scaffold2723	1	p3	(AAT)4	12	1298	1309	TCTCGTGCAAGAAGGAAAAT	55285	20	TGGCTTTTCGGATCCAAAAA	56127	20	173	1179	1352
scaffold2726	1	p3	(ATC)5	15	893	907	GGCCTGGAGTCACATTTTT	55677	19	CCATTGGAGATTGCCGATAT	55343	20	243	771	1014
scaffold2733	1	p3	(TTC)4	12	1578	1589	TCTTGAATGGCTTGGAGATTA	54604	21	TCTTTGGATTGCGCAAATAC	54958	20	197	1456	1653
scaffold2735	2	p3	(CTT)4	12	4071	4082	GTTTGTGATCTTTGGCCTTAA	54654	21	TGGCTCCGAGTTTATGTTAT	54146	20	221	3989	4210
scaffold2743	1	p3	(ATA)4	12	2195	2206	GAACCCCACATCCATGTATA	54178	20	TGGTAGCATTGTCATCCATTA	54687	21	335	2107	2442
scaffold2747	4	p3	(TAT)4	12	4642	4653	ACTCTGTGGAGCAAGTTAAT	54270	20	TGTCTCTGATTGGATGGATAA	53736	21	265	4567	4832
scaffold2748	1	p3	(ATC)5	15	128	142	ATCCTTGCCCACACTTTTAA	55118	20	TGCTCTATATGGGGCATTTA	53526	20	349	86	435
scaffold2751	1	p3	(AGC)4	12	2913	2924	TGCACTTCAGGGACCATATA	55610	20	GGCTCGAAGCTCAGATAATA	54465	20	214	2854	3068
scaffold2752	1	p3	(ACA)4	12	457	468	ACACATCCATACGAGTTACTTTA	55189	23	TGTCATTAACGAACGCTAGTA	54854	21	170	434	604
scaffold2753	3	p3	(ATG)4	12	3249	3260	ACTCTCCCTTTGCGATTAAA	54665	20	CCTTTGCACCTGGAATAATG	54609	20	326	3068	3394
scaffold2754	1	p3	(TCT)4	12	1460	1471	GTGATGGGCTCCACATTAG	55350	19	GCACAAACTGAACCCAAAAA	55481	20	311	1418	1729
scaffold2761	1	p3	(ATT)5	15	194	208	GTGAGACGTTTGGCATTTTA	54534	20	GGAGGATCTATTGGCGTATT	54391	20	165	107	272
scaffold2761	3	p3	(TAT)4	12	1312	1323	TGTGACTCTTTCCCCTTAATC	54929	21	TGGCAATGAGTCCTGTTTTA	54858	20	213	1254	1467
scaffold2770	1	p3	(ACC)4	12	1195	1206	CTCCATCTCCACAACTACTA	53198	20	ACTAGTGGTGGTGGGTATAT	54586	20	306	944	1250
scaffold2770	2	p3	(GAT)7	21	1551	1571	ACCACCAGCACCATTATTAA	54595	20	TGCTAACGTACCACCATAAC	55201	20	310	1404	1714
scaffold2774	1	p3	(AAG)5	15	946	960	ACAACATCATGCAAACCATTA	54330	21	AAAGAAGCCCACCATTATCT	54264	20	310	716	1026
scaffold2774	2	p3	(AAG)6	18	1069	1086	ATGGTGGGCTTCTTTTAAAG	53723	20	TACTGCTACCACTGCTTTTT	54889	20	260	1012	1272
scaffold2779	1	p3	(GCT)4	12	3376	3387	CGAGGAGCAACAGAGATTAA	54907	20	TCCACATCATCAACCTTTTAG	53510	21	286	3219	3505
scaffold2784	2	p3	(TGC)4	12	4312	4323	CCAGATTGGGCTCTGATTAT	54553	20	CAGAGCAACAGCATCAATTA	53987	20	258	4101	4359
scaffold2784	3	p3	(CTG)4	12	4697	4708	CAGCGGGTATGAACTCTTAT	54651	20	ACCAGCCCCTGTAAATAATG	55067	20	162	4630	4792
scaffold2794	2	p3	(ATT)5	15	3769	3783	TGAGCTTTCCTGAGGTTTTT	55067	20	CCCAACAGCACACTACATAA	55368	20	295	3601	3896
scaffold2795	2	p3	(TAA)4	12	4571	4582	ACATCCCATGTGACCTTTTT	55105	20	CAAATCGTGTTGGGTTGATAT	54543	21	347	4383	4730
scaffold2796	1	p3	(AAT)7	21	258	278	ATGTCTCCTTGCCTGTACTA	55256	20	TGGCCCTAGTTGACTGTATA	54940	20	172	224	396
scaffold2797	2	p3	(AAT)4	12	1152	1163	GGGTTTTATCTCCCACTCATTA	55220	22	GGAAGCTTAGATTGTCCATCTA	55062	22	334	1019	1353
scaffold2804	2	p3	(CAC)4	12	3478	3489	AGATCAAAGGCAGCAATTTT	54004	20	TAATGTGGGGAAGGGGATAA	55140	20	271	3318	3589
scaffold2804	3	p3	(ATG)5	15	3967	3981	GCTGTCAAATTTTGATCCCATAA	55781	23	GCCAACATGCTCTTCCTTAA	56017	20	223	3908	4131
scaffold2812	1	p3	(TAC)4	12	657	668	GCTCTTTCACCCTTGATAGA	54462	20	GCAGAAGTGTGTGCATTAAA	54809	20	291	601	892
scaffold2818	3	p3	(TAA)4	12	781	792	TCCACAGCACAAGACTTATG	55387	20	CACATCGAGATGGGATGATTA	54984	21	242	580	822
scaffold2826	2	p3	(ATT)6	18	2864	2881	CCCTCCCACTAGGATGATTA	55068	20	CACGTGTGCCATTAGAATTA	53728	20	161	2821	2982
scaffold2827	1	p3	(TTA)5	15	538	552	AAGGTGCAGTCATGGATTTT	55505	20	GGGCCACCTGTGTAATTAA	54734	19	184	432	616
scaffold2830	1	p3	(CTT)4	12	1913	1924	AGGAGCTTGAAGTGGTAATC	54754	20	ACTGCCACCATTTCCTTTTT	56007	20	280	1704	1984
scaffold2831	1	p3	(AGA)4	12	1131	1142	TGAAGTCCGTTTCCCTAAAA	54503	20	GGGACAAGAGTGACCTTATT	54353	20	344	1059	1403
scaffold2835	2	p3	(ATG)4	12	1281	1292	CCCGAGTCGAGGAATTTATT	54954	20	TGTTGTCATATCTGCCATAA	51933	20	334	1006	1340
scaffold2836	1	p3	(TAA)4	12	3461	3472	TCCTGAGCCTCTTCAAATTT	54531	20	AGGTTATCTCCCGACAAATT	54018	20	229	3349	3578
scaffold2843	2	p3	(TCT)5	15	2320	2334	GGGGAGCTAGTCGAATTTAA	54559	20	TCTAAGGATGCGGTTGTAAT	54146	20	286	2263	2549
scaffold2845	1	p3	(TTA)5	15	451	465	CTCACAAAGCCTAGGTTAGAT	54735	21	GCAAATGATCAGCCCATAAC	55080	20	171	376	547
scaffold2847	4	p3	(CTT)4	12	2091	2102	TGTTGTTCATGGTTCCATTAG	54086	21	TGAGCTTCTTCCGCATTATT	55133	20	183	1997	2180
scaffold2847	6	p3	(AAT)6	18	2657	2674	CTAGTGGCACCTCTCTATCT	55152	20	CTTCCAGCCTCTCGAAATT	54885	19	317	2615	2932
scaffold2853	1	p3	(TTA)4	12	1904	1915	CGTGCATTGTGACCTATCT	55008	19	CCATTAGGACCGCAACTTAT	55214	20	154	1868	2022
scaffold2861	2	p3	(TTA)4	12	3567	3578	ACCCCAGGGATTTTGTAATT	54432	20	GGGACATAACCAACCCATAA	54678	20	271	3538	3809
scaffold2862	1	p3	(TAT)4	12	259	270	TTGTGTGCATGTGTCTATTC	53933	20	CTCGGTGCTGTATCAATAAC	53939	20	174	203	377
scaffold2865	2	p3	(AAT)4	12	4370	4381	TCCAGCAAGAAAAAGCTAATC	54462	21	TACGAGATGCCGAAGAAATT	54887	20	336	4214	4550
scaffold2870	4	p3	(AAT)4	12	3300	3311	ACTAAAGCGGGAATGCATAA	55113	20	TTCTACCGTCTTGTGCTATT	54115	20	308	3180	3488
scaffold2872	1	p3	(TTG)4	12	3857	3868	TGCAGGGCAAAGACTTTATT	55517	20	CTTGCCGAAAAGACCAATTT	55061	20	347	3802	4149
scaffold2876	1	p3	(CTT)4	12	1243	1254	GACAACCCAACTGAATTGTAAT	54905	22	AAGTTGTTGTTGCTGTTTTT	52867	20	253	1027	1280
scaffold2876	2	p3	(CAA)4	12	2046	2057	ATTAGGGCATGGCTCTTATG	54933	20	GAGTCCCTTCTCAGTCAATAG	54866	21	313	1776	2089
scaffold2880	3	p3	(TTC)4	12	4487	4498	GAGAAGGCATCAGCAATAGA	54930	20	GGTGTGAGAGTCGTAGTATT	53967	20	255	4315	4570
scaffold2882	1	p3	(TAG)4	12	4234	4245	TGCATTCTGAAACGACTAAA	53175	20	GGGAAAGCGATCAACAAAAT	54841	20	284	4190	4474
scaffold2883	1	p3	(TCA)4	12	1748	1759	CCCGTTCTTCAGGATCATTA	54548	20	TTGCCGACTGCTGTATATTT	55146	20	171	1718	1889
scaffold2888	1	p3	(TAC)4	12	4341	4352	GACTAGGACTGGAGATCAAATA	54178	22	CAACCTGAGAGGCCTAAAG	54885	19	243	4163	4406
scaffold2890	1	p3	(AAT)4	12	1620	1631	CACACAACCCACCATCATAT	55395	20	AGCTCCCATGTACACGATAT	55807	20	216	1441	1657
scaffold2895	2	p3	(ATG)6	18	1762	1779	ACAAACAATGCCCTAGGTATT	55149	21	GAAACCACTCACACCAGATA	54700	20	348	1633	1981
scaffold2897	3	p3	(CAT)4	12	4461	4472	GATGGCTTTGGCTTGAATTT	55085	20	GTTCAAAGCAGTTGGGATATC	54914	21	196	4334	4530
scaffold2898	3	p3	(TCT)4	12	3628	3639	ACACCCGCATACCATTTAAT	55080	20	TGCCAGAAGAGCTTGTTTAT	54947	20	306	3438	3744
scaffold2902	1	p3	(GTG)6	18	2737	2754	CGTGGTGGGCCTAATTTT	55192	18	AAATCCTCGCCCCCTATTT	56027	19	284	2675	2959
scaffold2905	2	p3	(TAA)4	12	2119	2130	CCATCATCGCGTTTCTTTAG	54906	20	ACAAAGATCTTACGCATCTTTTT	55164	23	251	1917	2168
scaffold2908	2	p3	(GAT)6	18	2812	2829	CTGCTCTTGAACGCCATAA	55624	19	TGCTCATTATCGGGGTTAAG	54923	20	348	2740	3088
scaffold2910	1	p3	(AAT)5	15	473	487	TCAATCCAGTATGATCCGATAA	54226	22	AGTCTAACGGCACCTTATCT	55664	20	345	363	708
scaffold2920	1	p3	(AAG)4	12	1809	1820	CAGCCACCAATTTTTCCTAAA	54901	21	CAAGGGTTTTGCGGAATTAG	55242	20	327	1604	1931
scaffold2926	1	p3	(AAT)5	15	1845	1859	TGCCTACACTTTCCAGAAATT	55396	21	GCCAGTAGTGTTTTCCTTTTT	54863	21	257	1798	2055
scaffold2928	1	p3	(GTT)4	12	260	271	CTCATCACTGGGGCATATC	54800	19	GGTTTTGGCAGGTTGTAAAA	54870	20	315	233	548
scaffold2929	1	p3	(TGT)6	18	3884	3901	GAAGTAACACACCGAGTAGTA	54497	21	ATTCGCACACTCGTCTAATT	55207	20	335	3714	4049
scaffold2940	2	p3	(AAT)5	15	683	697	GTGGTTTGAGGGTAGGTTAT	54330	20	GCTGTAGCAATTGCACATTA	54659	20	267	540	807
scaffold2940	4	p3	(ATC)5	15	2211	2225	AGCAATAGACAAATGCCTTAT	53234	21	TGCCTTCATTGCAAGGTATA	54704	20	291	2123	2414
scaffold2942	3	p3	(ATT)6	18	584	601	TGCTAGGGTTTCAGTGATTA	53655	20	ACCACAAACAGAGACACAATA	55079	21	273	510	783
scaffold2944	1	p3	(CAC)5	15	3059	3073	AGTGTGTATCCCTGCATAAG	54533	20	ACAAAGGCATGGGACTATTG	55687	20	236	2998	3234
scaffold2944	3	p3	(TAG)4	12	3402	3413	GACCTTTCAATGTCTCACTTTA	54063	22	TGGCAAAGGAAGCAAAAATT	54811	20	324	3353	3677
scaffold2945	2	p3	(TCT)4	12	2545	2556	GGTGATGCGAAAACGATTAA	54718	20	ATAAAGGGCAGCATCAAATT	53439	20	213	2482	2695
scaffold2947	1	p3	(CAG)4	12	3639	3650	TGGTTGCAAAGAGCTCATAT	55018	20	ACCAGAGCTTCACAATTTTT	53568	20	335	3505	3840
scaffold2947	2	p3	(CTT)6	18	4015	4032	CCATCGTCACTGAAAGTAATG	54708	21	GACATGGACAACCTTCAATAC	54574	21	297	3794	4091
scaffold2951	2	p3	(TAT)5	15	334	348	GGCAGCTTTGTTCAACTTAA	54704	20	GACGCAAGCTTTTTCATAAC	53885	20	176	199	375
scaffold2952	1	p3	(TAA)4	12	400	411	GGTCAGCCACCAAATTAAAT	54103	20	GCAGCAATCCTCTACCTTAT	54601	20	343	137	480
scaffold2954	1	p3	(TGA)7	21	2468	2488	AGGGTGGGTTTGTGATTAAG	55220	20	GATGCGACTCCAACATATCT	55044	20	273	2298	2571
scaffold2955	1	p3	(TAC)4	12	148	159	GCATGAACACGGATGAATTT	54944	20	GCACGCAATGACAAGATTAT	54760	20	228	113	341
scaffold2955	3	p3	(TTC)6	18	4309	4326	CTTCTTGGCATCCTCTTTTT	53748	20	AAGCAGCCAGACAAAATAGA	54947	20	249	4278	4527
scaffold2957	1	p3	(AAT)4	12	2007	2018	TCAGAATGGCCGATGTTAAA	55045	20	CAGCCATCTGAGATGACTTTA	55117	21	287	1757	2044
scaffold2961	2	p3	(CAC)6	18	4163	4180	CTCAAGCCTCAAGTGGATAA	54757	20	ATGGGGTTCAAGTCCAAAAT	55071	20	299	3948	4247
scaffold2963	1	p3	(GGA)4	12	912	923	GATTTCAAGGGGAGCTATCT	54182	20	AGGCAGGCTGATTTTGTATT	55279	20	267	877	1144
scaffold2968	2	p3	(CAA)7	21	3697	3717	ATGGTGGAGCAAGAGAAAAT	54898	20	CTCACTTGATGTGGTCCATAT	55085	21	254	3565	3819
scaffold2977	1	p3	(AAT)5	15	333	347	GCACACAGAACAGGTATTTT	54111	20	AGCATCAATCAACCAGAAAAA	54248	21	335	274	609
scaffold2977	2	p3	(AAC)6	18	2879	2896	AGAATGAAGCCGTTCTCTTAA	54962	21	TATGTGTGTGTGTGGGTATT	54266	20	325	2734	3059
scaffold2977	5	p3	(TTG)6	18	3564	3581	GCTCATCGGACTGCAATTTA	56218	20	CAAAACAGATGGCAGCATAT	54306	20	308	3399	3707
scaffold2979	1	p3	(CAT)4	12	3136	3147	TGCTTTAGCTGTGGGATATG	55204	20	TGCTGCCCTTGAGATAAAAT	54984	20	273	2903	3176
scaffold2980	2	p3	(TGG)4	12	3091	3102	AGTTGGTTTAGGGGGTTTTT	54904	20	GCCCAGGCATTTCAATATTG	55338	20	233	2916	3149
scaffold2981	4	p3	(TGA)5	15	3396	3410	TCACACCTTGGACACTTTAG	54923	20	CCACAGCTTCTTCAACAAAAA	55449	21	322	3230	3552
scaffold2983	2	p3	(ACC)7	21	2063	2083	TCACTGACTAGAGCTCAATTT	54308	21	GAGTTCTAGTGGGGCAAATA	54439	20	214	1890	2104
scaffold2983	3	p3	(GGT)5	15	2858	2872	TCTGTGTTGTTGTTGAATCATAA	54763	23	GCAGATGCAGATGTCAATAC	54563	20	349	2565	2914
scaffold2991	2	p3	(GAA)4	12	963	974	GCCTAGTCCTAGCCACATTA	56111	20	GCATCGACTTGCTTCAATAA	54407	20	275	731	1006
scaffold2992	4	p3	(GGA)4	12	4137	4148	AAAGTTCGAGCAGAGGTTAT	54391	20	TCTGGTGGTTTGTGCTTTTA	55389	20	336	3867	4203
scaffold2997	1	p3	(TTA)4	12	2676	2687	AGATGCCTGTCACTCAAAAT	54933	20	CTCCAGCTAAGCTTGTAAAT	52980	20	333	2380	2713
scaffold3003	2	p3	(AAG)4	12	2855	2866	GGCGACTTCAGCTCTAAAG	55751	19	GAGTTTTGTGGTGCCAATAA	54380	20	333	2566	2899
scaffold3003	4	p3	(ATT)4	12	3789	3800	CCCATGTAGGTGGTCATTTT	55292	20	TGTCATGTGTGGGTGAAAAA	55684	20	305	3743	4048
scaffold3005	2	p3	(TTC)5	15	946	960	GCCAAGTAAGCTGCTTATTG	55043	20	CCGATCCTTGGCAAATACTA	54923	20	216	864	1080
scaffold3005	4	p3	(TTC)4	12	2348	2359	ACTCTTCTGGGTGCAAATTA	54545	20	ACAACCCACATGGAAATCTA	54211	20	306	2161	2467
scaffold3005	6	p3	(ACA)5	15	2756	2770	GGAAAGAGAGAGTGCAAAAA	53736	20	CTACCCACTCCCATCATTTT	54686	20	323	2722	3045
scaffold3018	2	p3	(CTT)4	12	938	949	GGACTGATGTATCCTGCTTAA	54816	21	TCTGTTTGATCGTCCAAAAA	53354	20	341	899	1240
scaffold3019	1	p3	(AAG)4	12	1469	1480	AACCTCATGGAGCTCATATG	54590	20	GTTTCGGCCCTACAAATTTT	54750	20	322	1417	1739
scaffold3019	2	p3	(TTA)6	18	3834	3851	GTCGCCGTAACAACTCTAT	54766	19	CCCCACCAAGCCTTATTATT	55033	20	253	3618	3871
scaffold3020	4	p3	(CAA)5	15	4547	4561	ACCACAACTAGGCAGTAGTA	55197	20	ATGTGGTTGGGGATGATAAG	54758	20	327	4287	4614
scaffold3023	1	p3	(GAA)4	12	1008	1019	TGAAGGGTCTCAACGAATTT	54889	20	GGAGCTCTGGAAACCTATTG	55522	20	318	820	1138
scaffold3031	2	p3	(TTA)4	12	482	493	GCGAAGACGTTGCATAAG	54385	18	TCACCTGGAAAGCAATATCT	54006	20	344	219	563
scaffold3033	1	p3	(ACA)4	12	2262	2273	CAGCCGAATCACCCAATATA	54994	20	ACCAAACCAAAAACCCAAAAA	55393	21	306	2003	2309
scaffold3033	4	p3	(AAT)4	12	3140	3151	GGTGTCAAACCGGGATATC	55373	19	TGTTGGCTGTACATCTCTTAA	54585	21	329	3051	3380
scaffold3034	3	p3	(TTA)4	12	1674	1685	ACTGTTGCACTGGTCTTAAA	55113	20	AAGAGGCAAGTGCAAAATAG	54165	20	322	1429	1751
scaffold3039	3	p3	(TGA)5	15	2543	2557	CCACCACCAAGGGAAATT	54607	18	GCAACCAAACACAGCATAAT	55131	20	292	2510	2802
scaffold3043	1	p3	(TCA)5	15	2797	2811	CCAAGAAAACATGGCCAATA	54107	20	TCAACTGTGGACTGCAAATA	54893	20	319	2734	3053
scaffold3046	1	p3	(ATA)4	12	3878	3889	ACTCCACGACGTTGTAAATA	54473	20	GGCGGGCAAATTGTAATTT	54917	19	220	3787	4007
scaffold3049	3	p3	(CTT)10	30	2235	2264	AGATCTGGTGAGGTGGTAAT	55210	20	ACTGCTTCTGCACCATAAAA	55547	20	297	2184	2481
scaffold3053	2	p3	(TTG)4	12	1046	1057	TTCAACTCGGGCTTGTTAAA	55500	20	TGGCTCATGGTAGACAATAC	54548	20	346	877	1223
scaffold3063	1	p3	(AAC)5	15	1325	1339	CGTGTACCAATTCTGCCTATA	55218	21	ACTCCACAAGGTCCAAATAC	54957	20	270	1126	1396
scaffold3064	1	p3	(TGG)4	12	2549	2560	CTGGACAGCATGAACAAAAT	54458	20	GCGATTTGAGCCATGAAAAT	55299	20	280	2415	2695
scaffold3066	1	p3	(AAC)4	12	3440	3451	ACACACTCCACTACTGTTATC	54714	21	CAAACCGAGTTAACCCAAATT	54943	21	349	3291	3640
scaffold3074	1	p3	(CAT)4	12	2140	2151	GCCTAAGATTCAACCTCAAATT	54688	22	TATGCAGAGGATCCCTTTTT	53965	20	334	1876	2210
scaffold3080	2	p3	(TTA)5	15	2090	2104	GCATACAGCTCTCAGGTATT	54637	20	ACAGTCCTTGGTTTGCATAT	54912	20	274	2062	2336
scaffold3082	1	p3	(CAC)4	12	1022	1033	AGGAACAAGGACAACATTTT	53157	20	GGTTTCGAATGCAGTTGTAAT	55136	21	212	854	1066
scaffold3084	1	p3	(ATG)4	12	1568	1579	ACAACGAGGCAGATGATAAT	54533	20	TGACCCATCAACAAATCATAAC	54704	22	228	1402	1630
scaffold3088	3	p3	(GTT)4	12	4290	4301	ACGTCTAGTGTCGACTAATC	54126	20	GGTGGGGATGCTTGTATTT	55102	19	280	4113	4393
scaffold3093	3	p3	(TTA)4	12	3069	3080	TGGGACTTGGATTCCATAAC	54700	20	TGAGCAATGCTGACGATTAT	55236	20	243	2906	3149
scaffold3097	4	p3	(TAT)4	12	1265	1276	TCAAGCTCGGACTAGGTTAT	55370	20	CTCACCCAATGTACCCTAAA	54334	20	307	995	1302
scaffold3097	5	p3	(TAT)4	12	1356	1367	CGGCATGTAAAGGGAATTTT	54517	20	CTTGGCCCAGAACTGTTAAT	55616	20	277	1151	1428
scaffold3103	5	p3	(TAC)6	18	3125	3142	CATCTGGAGAAAGAGAACTAGAT	54976	23	AAATGGGTGGTGCAAATATG	54469	20	345	2889	3234
scaffold3104	1	p3	(AAT)4	12	1769	1780	CTTCTGCAACTTGGGATTTT	54350	20	CCGTCGATACAAGGGAATAT	54443	20	182	1677	1859
scaffold3106	1	p3	(TTC)5	15	4239	4253	CAACGTCCCTTACCATTTTT	54087	20	CACAGCACCAAGTTCAAAAA	55214	20	195	4179	4374
scaffold3107	1	p3	(AAC)4	12	4198	4209	TCTTTCCGCTGATACAGATA	53288	20	TGCTCACCCCTGAAAATTTA	54823	20	243	4133	4376
scaffold3115	1	p3	(TTA)5	15	160	174	GCGCTAGTGAGTCACTATTC	55793	20	TGAGCAGTTAAGGGGAATTT	54508	20	299	13	312
scaffold3116	1	p3	(ATT)6	18	764	781	TGCAGGACATCTGGAATAC	54237	19	GATGGTGCACAGAGCTATTT	55813	20	345	537	882
scaffold3117	4	p3	(CCA)6	18	3006	3023	CTCTCTCTCAACACCCATAA	53790	20	GGTTGTGGTGAAGGAGTTAT	54957	20	329	2867	3196
scaffold3117	5	p3	(TCA)4	12	3874	3885	TGGCGTTCAAGATTCATAGA	54480	20	AACAACGTGACCCATGTATT	55265	20	326	3633	3959
scaffold3118	1	p3	(CTT)4	12	147	158	TCAAATCAAGTACCTTCATAAG	51589	22	TCTCCCTCTCTCTCTCTCTAT	55222	21	286	42	328
scaffold3122	2	p3	(GAA)4	12	4047	4058	TAAGGAGGGCACGTCTATAA	55056	20	ATCTGATGATGCCGCTTAAT	54967	20	275	3824	4099
scaffold3127	2	p3	(ATA)7	21	1371	1391	TGAGCTGTAAGTTTAGCAATTT	54296	22	GTTGGAGGTGGTGGAATTTT	56114	20	319	1260	1579
scaffold3144	3	p3	(GTT)4	12	2897	2908	GGCTTCTTATGGCCTGATAA	54875	20	ACGGTTGAAATGGACGTTAT	55377	20	303	2876	3179
scaffold3144	4	p3	(GTG)4	12	3206	3217	GAGCCCAGTGGTGTTATAAC	55833	20	AGCAGCAACAAGAAGTATTG	54204	20	243	3145	3388
scaffold3144	5	p3	(TGC)4	12	3383	3394	GTGGTGTTGAGGGTCATATA	54146	20	GCCCTTGCTTATGCTTATTC	54791	20	344	3211	3555
scaffold3144	6	p3	(TCT)6	18	3711	3728	TCAATGGGCTCTTTGAATTT	53300	20	ACTAGTGAGAGGCCATAATG	53928	20	214	3651	3865
scaffold3145	2	p3	(CCA)5	15	3691	3705	CAAAGGTCGACACCAGTATA	54528	20	AGCTGCCAATCAACAATAGA	55018	20	315	3647	3962
scaffold3150	2	p3	(TTA)5	15	1863	1877	TGCCAGGTAGACTTCCTATA	54325	20	TTGAAGGGTGGTCTCAAAAA	54978	20	334	1731	2065
scaffold3150	3	p3	(TTA)4	12	3739	3750	CAGTTCCTTTTCGCTCCTATA	55138	21	GTATCCACAGTTGCCAATTT	54142	20	250	3575	3825
scaffold3157	1	p3	(CAA)4	12	687	698	AGACGCGGGTTGAATAAATA	54866	20	GGTGGCTTTTGGGAGTAAAG	56603	20	242	653	895
scaffold3157	2	p3	(AGA)4	12	1224	1235	AGCTTGAGAGAAGGCATCTA	55643	20	TCCACATAACCATGGCTTTA	54299	20	324	1004	1328
scaffold3157	3	p3	(TCC)5	15	3628	3642	CTCGGACAAGCTTCAGAATA	54907	20	GGTTGCCTTCGGTCTTAAA	55427	19	239	3534	3773
scaffold3159	1	p3	(AAG)5	15	4554	4568	GAGGTGGTAAGTGGCAAAAT	55919	20	AACCTCAAACCACCCATATC	54995	20	213	4393	4606
scaffold3160	1	p3	(ATT)4	12	2126	2137	CTCTCTGATTCTGGCCATAT	53983	20	AAAACTGGCCAGTGAGTATA	53951	20	288	1955	2243
scaffold3169	1	p3	(ATT)4	12	791	802	TCCCATTGGCCCAAATTAC	55394	19	ACAGTAGGGCAAAGCAATAT	54686	20	249	618	867
scaffold3171	1	p3	(TTA)8	24	1136	1159	TGCCAAAATGATACCTGTTATG	54769	22	GCATGTAGCAGCACAATAAG	55145	20	300	1041	1341
scaffold3172	2	p3	(ATT)4	12	1359	1370	AGTGGAACATGCACTCTAAA	54582	20	CCAGTAGGGCATAGCTAAAG	55011	20	272	1154	1426
scaffold3174	1	p3	(GCC)5	15	835	849	CAGTCACCACCATACCATTA	54443	20	TGGATGGGCTACAGATTATG	54274	20	169	735	904
scaffold3174	2	p3	(CCA)4	12	3168	3179	TGGCCCAAATCCCATATAAC	55118	20	ACTGCAGCAAGGAAACTATT	55240	20	250	3040	3290
scaffold3178	1	p3	(TTA)7	21	2232	2252	GCCTTCTGACTGGACATAAA	55062	20	AGTCCAGCCATTGTAACTTTA	54831	21	311	2018	2329
scaffold3179	3	p3	(AAT)5	15	2194	2208	TAGGATGGTTGGGGGTTTTT	56592	20	ACAATCCCACCGAAGATCTA	55637	20	319	2120	2439
scaffold3184	1	p3	(CCT)4	12	1730	1741	CTTCAGAAAAACTCGCCTAAT	54220	21	AGATGGTTCAACTACTCAAAAA	53580	22	344	1450	1794
scaffold3187	1	p3	(AAT)5	15	410	424	GGCAATCACATGGTTCATTTT	55619	21	TGGTGGTCCCTTACATTTTT	54714	20	310	150	460
scaffold3190	2	p3	(TAC)5	15	405	419	GGTATTGCGAGGAAACAAATT	55105	21	TGCCGCTAGACTCTACTATT	55178	20	207	248	455
scaffold3195	5	p3	(AGC)4	12	3608	3619	CAACTTGCAGCACCATAATT	54830	20	AGGAACATGAGCAACAAATAC	54462	21	255	3550	3805
scaffold3198	1	p3	(TGA)4	12	4119	4130	ACACACAAGAACCAACAAAAA	54914	21	CTTGACCCCAGAAACCAATA	54926	20	158	4035	4193
scaffold3199	3	p3	(AAG)4	12	1820	1831	GAGAGGATTGGGCCATAAAT	54826	20	GGCTTGATGACTGGGAATTA	55100	20	260	1735	1995
scaffold3204	1	p3	(GCA)4	12	386	397	CGTGCTTGCGAGTAAATAAC	55517	20	GCATCAGCAACTGGTATCT	54959	19	255	252	507
scaffold3204	2	p3	(CTG)4	12	517	528	CGTGCTTGCGAGTAAATAAC	55517	20	GCTTACAGGGAGTCAGATAA	53873	20	321	252	573
scaffold3207	2	p3	(GAG)4	12	3345	3356	CCAAAGGAGAGCTCGATAAA	54873	20	ATGACAGAGCAGACCAAATT	54933	20	188	3279	3467
scaffold3209	1	p3	(ATA)4	12	4233	4244	GGCTTGGCTTTCTTCTTTAG	54572	20	GGGGCATTAAGAGCTGATAA	54875	20	225	4071	4296
scaffold3216	2	p3	(TTA)6	18	165	182	TAGGGCTTTTGTGTCTAAAG	52815	20	GACTGGGCCAGTACAAAAT	55062	19	337	33	370
scaffold3217	3	p3	(GGA)8	24	558	581	TTGCGAAAGATGATGTTATC	51681	20	ATAAGGACACTCCGCATTTT	55029	20	347	344	691
scaffold3222	1	p3	(AAG)6	18	4076	4093	GCAGGAATTTCGCCTTTAAA	54854	20	TCACAAATCTCCCAACTTTTT	53792	21	301	3939	4240
scaffold3223	1	p3	(ACA)7	21	3776	3796	GCCCATGGCTGATAGTAAAA	55476	20	ACAGGGTCTGTTCTGTTTTT	54995	20	344	3678	4022
scaffold3236	4	p3	(TGT)4	12	2607	2618	CCTTGGTTCGACCTTCATAA	55075	20	CATTTCGGTCGAGTCAATTT	54337	20	177	2472	2649
scaffold3236	5	p3	(CAC)5	15	3250	3264	AAACCCCAAACCCAAATCTA	54678	20	GGAGTAGGAGACACCATAGA	54765	20	153	3198	3351
scaffold3236	6	p3	(TCT)11	33	3449	3481	ATTGCCTCAAAACCCATCTA	54580	20	GGGTGCAAAGATGGTGATAT	55464	20	225	3408	3633
scaffold3240	1	p3	(GGT)4	12	263	274	AGGTACAGTCCACCATACTA	54252	20	AATTGCGGACTGAAGCTTAA	55657	20	274	175	449
scaffold3243	1	p3	(CTC)4	12	1034	1045	GTTAGCACCTTGTGAGAAAAA	54621	21	GGCTACCTTGCTTTTCAAAAT	55273	21	187	982	1169
scaffold3246	1	p3	(AAT)4	12	168	179	TCAACCAAGCTGACTAAAAA	52928	20	TGCGTTAGTGTTCAGTATCT	54154	20	287	18	305
scaffold3250	4	p3	(TAT)7	21	4147	4167	GAGTGTCTTGCATCCAATTT	54165	20	TGCTCAAGACAGAGAAAAAT	52710	20	243	3950	4193
scaffold3251	2	p3	(TTA)5	15	1433	1447	CTCTTTTTCCCCCTTCAAATT	54207	21	GCTACCTTGAAAACCCAAATT	54897	21	233	1258	1491
scaffold3251	3	p3	(TCT)4	12	4005	4016	CGGTGCAGTTAGCCATATC	55879	19	GTTTGGGGTTTTGGGATTTT	54786	20	211	3941	4152
scaffold3254	2	p3	(GTG)4	12	669	680	TGGGACTCTAGCAGGATATT	54682	20	GACCTTGGCACTGGTAAATA	55042	20	227	568	795
scaffold3258	3	p3	(AAT)4	12	4532	4543	CAACTCCTCCCCCAATATCT	55965	20	GAAATGTGTGTAATTTGAAAAA	50155	22	163	4425	4588
scaffold3263	1	p3	(TGG)5	15	1048	1062	ACGTCTACTGCCATGTTTTT	55586	20	GGGCTCCACCACTAATAATG	55574	20	326	975	1301
scaffold3264	1	p3	(AAT)4	12	2889	2900	ATGTCATAGCAAGCGATATG	53363	20	GCTCAAACCTCACATCCTAAA	55876	21	313	2823	3136
scaffold3264	2	p3	(CTA)4	12	3958	3969	TTCCACGTAAGACCCTATCT	54971	20	AGTACCAGCTTCATCAAATAAC	54188	22	288	3866	4154
scaffold3277	2	p3	(ACC)4	12	417	428	CACTCCTTCCCCTAGTTTTT	54542	20	CACGGTCTTCAATGGTATCT	54873	20	341	198	539
scaffold3278	4	p3	(CCG)4	12	2086	2097	GAAAATCTCTCAAGAACGAAAAA	53864	23	GATGAAGTTCTGCACCATAT	53050	20	331	1878	2209
scaffold3281	3	p3	(AGA)5	15	3823	3837	TCCAGCTAAAGGGCAAATAA	54595	20	TGTTCTTTTGTTCATCACATAAC	53832	23	280	3616	3896
scaffold3282	1	p3	(ATG)4	12	1075	1086	TCGAACTACCATCTGAAAAA	52160	20	CCCTCCCACCCAAAAATAAA	55468	20	256	937	1193
scaffold3285	1	p3	(ATT)4	12	1143	1154	GAGAAAAGGCAGGACAAAAT	54056	20	ACACCCAACCAGCTATATTC	54804	20	312	927	1239
scaffold3286	2	p3	(CAA)4	12	916	927	TCCACTGGAGAAGTTGTTTTA	54697	21	TGGTGTACTCTGTTGTGTTAT	54516	21	314	646	960
scaffold3287	2	p3	(ATT)4	12	1977	1988	GTGGCCAATTCCATGAAATT	54761	20	CCCCTCTATGTCACATGTAAT	54488	21	344	1796	2140
scaffold3294	1	p3	(GAA)5	15	587	601	GGCCTTCCTTTGTCTGATTA	55029	20	AGTTCCAATTGCCGACATTA	55337	20	335	320	655
scaffold3294	2	p3	(CAA)7	21	1748	1768	TGGCCATTTGAGAGGAAATT	55178	20	GTGCTACTTTGGCTGATTTT	54469	20	342	1505	1847
scaffold3294	3	p3	(TTA)4	12	3726	3737	CCATCTTCCATCCCTCAAATT	55588	21	AGTACAACATGAGCACTAAA	52139	20	273	3642	3915
scaffold3301	1	p3	(CAG)4	12	3792	3803	GACCCACAAGGCTCATATC	55044	19	GGCCCCTTACTTTCAGATTA	54402	20	274	3727	4001
scaffold3305	2	p3	(AAG)4	12	2664	2675	TAAAGGCACCGTGAGATATG	54957	20	GCTTTGCTGATCAGGATCTA	54930	20	248	2578	2826
scaffold3306	2	p3	(AAG)5	15	461	475	TTCTTCCGCGGGTAATAAAA	55069	20	ACCTGGGAATGACTTGTATT	53892	20	266	441	707
scaffold3307	3	p3	(CTT)4	12	680	691	TCAATGAACACAGTGCAAAAA	55080	21	CCTTGTCGGCCATCTTTATT	55796	20	259	557	816
scaffold3307	5	p3	(AAT)4	12	1095	1106	AAGTTGAAGGTGGGCATATC	55392	20	TTCAGAGCACACCACTAATC	55095	20	164	1061	1225
scaffold3310	1	p3	(AAT)5	15	4303	4317	CTTTCGTGCTTCATGACTATT	54322	21	AGGGAGTAGAGCATGTATCT	54401	20	176	4197	4373
scaffold3311	2	p3	(AAT)4	12	3221	3232	CCGTTCTTGGATGTGTTCTAT	55692	21	AGCCAGTAAGTCGTGATTTT	54991	20	250	3003	3253
scaffold3314	4	p3	(CAC)5	15	2533	2547	TACACCACCACCAACATATC	54750	20	TGGAGCCATGGGATCTATAA	55037	20	225	2487	2712
scaffold3316	1	p3	(ATA)5	15	571	585	TCAGAAAGCAGCCACATTAA	55256	20	GACTTACAAGGCCAGTATCT	54166	20	174	548	722
scaffold3319	2	p3	(GAA)4	12	213	224	CCCACTCCTCTCTCAAAATT	54636	20	ACTCTAGTGCTTTCTTCTTTA	51859	21	330	15	345
scaffold3319	3	p3	(TGA)4	12	293	304	GCAGAGACTACTGATGAGATA	53741	21	AACAACAACAGCAGGTTTTT	54704	20	236	257	493
scaffold3319	4	p3	(TGT)4	12	485	496	AAAGCCCTTGAAGAGCTTAA	54840	20	AACTTCTGCCTCTGGTTTTA	54474	20	212	371	583
scaffold3319	6	p3	(AAG)4	12	3001	3012	GAGCTATGGGGCAGAATTT	54887	19	GCAACAAACCCCATCATTTT	55288	20	270	2840	3110
scaffold3319	7	p3	(ATT)4	12	3170	3181	GGGTTTGTTGCTCTTCATTA	53781	20	CACAACTCTCATGCAGTAGTA	55093	21	222	3100	3322
scaffold3325	1	p3	(AGA)4	12	3646	3657	GAGCTTCGATCAGGTTAATG	53923	20	GGCTAAGTCAGGCCATATC	54811	19	184	3565	3749
scaffold3332	1	p3	(AAT)5	15	2780	2794	CAGGTCTTGAGGGAGAAAAT	54636	20	CTTGCCCGCATTTGAATTAT	54981	20	256	2658	2914
scaffold3337	1	p3	(AAT)4	12	1659	1670	TAGCAGCTGTGATGGTTTAG	55165	20	CGGGAAGTAACCAGGAATTA	54454	20	271	1493	1764
scaffold3339	1	p3	(TGG)4	12	2971	2982	GTGGTGGAAGTGAAACTAAA	53350	20	GGGAGTTGGGAAGTGATTTT	55514	20	332	2848	3180
scaffold3339	2	p3	(GTG)4	12	4365	4376	ACTGAGATTGGGGAGTTAAG	54043	20	AACCCTAACAATGGCGATAA	54715	20	208	4193	4401
scaffold3342	1	p3	(ATC)4	12	308	319	CACCAACAACCTCCCAATTA	55529	20	GGAGATTGGGAAGCCTTTTT	55879	20	199	266	465
scaffold3343	1	p3	(AAG)4	12	2537	2548	GGCCAAAAGTGCAAAATCTA	54739	20	AACCTCCCCAAATGCATAAG	55658	20	311	2363	2674
scaffold3343	2	p3	(CAC)4	12	3187	3198	CTCAGCCATTACATCACTACTA	54827	22	CTGTCTTGCATCTCATTGATAA	54277	22	332	3155	3487
scaffold3346	2	p3	(CAC)4	12	136	147	AATCCAAACACCGCCTTAA	54970	19	ACGGAGGGTTTGTTTGTTAT	55162	20	190	113	303
scaffold3346	3	p3	(TGG)4	12	643	654	CCGGGCTTTGAAGGATATAT	54650	20	AGATCCACTACCACCTTTATG	54420	21	174	516	690
scaffold3346	4	p3	(AAG)4	12	3359	3370	GGCCCTCATACACCAATTAA	55080	20	CTTCCACAACCTCAAGTTTAG	54431	21	210	3195	3405
scaffold3353	1	p3	(CAA)4	12	342	353	TTGAGGAGCAAAGCACATTA	55256	20	GCCATCTTCCAAGGTCTAAT	54790	20	312	117	429
scaffold3355	3	p3	(TGC)6	18	3996	4013	AGCCTTGTAGGAAGCTAATT	54002	20	TCAACAACGGAGTCTGTTAAT	55187	21	308	3727	4035
scaffold3360	4	p3	(TTA)4	12	2724	2735	ACCGGTTTGAGCTTAAGATTA	54942	21	TGCCCAATTAGCCCTAATG	54869	19	331	2676	3007
scaffold3362	1	p3	(TGC)5	15	325	339	TGAACATGGACGAGCTTTTA	55008	20	GTTGCCTTTGACCCATACTA	55042	20	260	251	511
scaffold3362	2	p3	(GGT)6	18	662	679	TGGGGTTGTTAGAGAGGATAA	55384	21	CCCAAAATTCCACCCCTAAT	55227	20	329	555	884
scaffold3364	1	p3	(CCT)4	12	4450	4461	CGAGGGATAGGAATGCTAAA	54324	20	GCCTTGGACTCACACTAAA	54719	19	267	4213	4480
scaffold3368	2	p3	(TGC)5	15	292	306	TTCAATGCCCTCTTCCTTAA	54211	20	AGTTTGTCACCATGAAGTTATG	54659	22	322	89	411
scaffold3368	3	p3	(TGG)4	12	4431	4442	GAAGAACTAGCACCCGTATT	54884	20	TCTCCCAAAAGGCCTAAATT	54470	20	310	4161	4471
scaffold3372	2	p3	(TTA)4	12	1560	1571	GTTTATGATGCCGGCTTAAA	54347	20	TCCATGTTTGGTACTGCATAT	54968	21	349	1282	1631
scaffold3378	2	p3	(ATA)4	12	4174	4185	CACTCGCTAATCCTGCTTAT	55044	20	GCTATGAACCTGCCTCAATA	54910	20	345	3953	4298
scaffold3379	1	p3	(GAA)6	18	554	571	CTTGGGGAGCTTTGGATAAT	55053	20	GCAGCCCCTTGGAAATTAT	55486	19	177	413	590
scaffold3379	2	p3	(TGA)4	12	739	750	AAATCCGATAGCCCGATAAA	54301	20	GATCAAGCGATCAGGATAGTA	54459	21	347	496	843
scaffold3391	1	p3	(TTA)8	24	218	241	TGGCTAGATTGATGGAAAAA	52407	20	TCTGCTGATGTGGCTAAAAT	55018	20	275	0	275
scaffold3395	1	p3	(TCT)5	15	3378	3392	CCTTTGCTTTCTTGCCATTA	54436	20	AGGGAAGAGTTGCAGATTAA	53934	20	204	3253	3457
scaffold3396	2	p3	(TAT)5	15	171	185	GACATAAGCAAGCCCAAATT	54503	20	GGGTTCTACCTGCAGTAATC	55242	20	224	125	349
scaffold3396	3	p3	(ATA)4	12	1015	1026	GTGTCCAAAAGAGGGCTAAT	55321	20	CCACATTGCAACTGGTAAAT	54436	20	226	860	1086
scaffold3399	2	p3	(ATT)4	12	775	786	AAACACCATGTCCCCATAAG	55292	20	CATGTTGTATGGTCCCATCTA	54786	21	271	562	833
scaffold3400	3	p3	(GGA)5	15	3662	3676	GCTAATTGGCTGTGGAGATA	54910	20	TTCCTCCTACCATGCCATAT	55337	20	304	3489	3793
scaffold3401	1	p3	(AGA)6	18	1760	1777	TGCGTGTAAAGAAGTGAATTT	54346	21	TGTGCTTTGTGCTCTCTTTA	55217	20	259	1710	1969
scaffold3407	1	p3	(ATT)5	15	523	537	ACCATCTGATTCTGCCTTTA	54006	20	CCGATAACACTCTGCTCTAT	54091	20	347	366	713
scaffold3408	1	p3	(TCA)4	12	1615	1626	TCACCGTCGTGTCATTAAAT	55121	20	TCTTCAGAAGCCCTCTAATC	53857	20	319	1479	1798
scaffold3409	2	p3	(AAT)5	15	3020	3034	TGGTAAGAGGCTCTGAAAAT	53934	20	CCGGATCAAGGCTGAATATT	55272	20	321	2954	3275
scaffold3414	1	p3	(CAT)4	12	1392	1403	ACACATACATGCCGGTATTT	55113	20	CCAAAACAACCTACCTTGATAT	54055	22	218	1312	1530
scaffold3414	2	p3	(AAT)4	12	2333	2344	GGGATTCACGCATACATTTT	54332	20	AATCCACACACAACCCTATT	54508	20	217	2240	2457
scaffold3417	1	p3	(AAG)4	12	3591	3602	CCCTGTCTACTCACCTAATG	54276	20	CCATGTAAGTTGGGCATCTA	54807	20	330	3550	3880
scaffold3448	2	p3	(ACC)4	12	389	400	GTCATCACCTCCGGTAAAG	55019	19	AAGTTGGACCAGCGTTTATC	56052	20	232	355	587
scaffold3451	1	p3	(AAG)4	12	3278	3289	GTGCTCACTCACGTCTATTG	56290	20	TGTGCTTTTCCCCTCAAATA	54823	20	163	3157	3320
scaffold3452	3	p3	(AAT)4	12	376	387	GCGCAATGTTAATGGCAATA	55393	20	ATCGTGGGAGATAGGCATAT	55243	20	334	287	621
scaffold3452	4	p3	(TTA)4	12	628	639	TCACAACCACAACCACATAA	55097	20	TCCAATGTCCATAGCCATAT	53508	20	283	404	687
scaffold3455	2	p3	(CAC)8	24	1941	1964	CAGTTCCTCTTGCACCATAT	55120	20	GACAAAGCAGGACAGAAAAT	54095	20	348	1898	2246
scaffold3466	2	p3	(GTT)4	12	3037	3048	TCACCCCACTAAGTTCTTAA	53168	20	GGGGGTTTGATGTAGTTTTT	53626	20	302	2899	3201
scaffold3467	2	p3	(TTA)5	15	1271	1285	GCTGAAGCTTGCTCTTTTT	54499	19	GCTCCTAATGGTCACTAGAT	53630	20	294	1125	1419
scaffold3468	2	p3	(GAA)4	12	1751	1762	GGCGATAGTGCTGTGTTAT	55092	19	AGGGCGAATCTTTGTATTTT	53132	20	263	1710	1973
scaffold3473	4	p3	(TCT)4	12	2832	2843	TCAACTTCTACGGGCAAAAT	55265	20	CGATGTCCCAGTTGAAGATA	54584	20	344	2531	2875
scaffold3473	5	p3	(TTC)4	12	3002	3013	TGCCTCTACTTCTGGTTTAG	54099	20	TCCTCTTCCGTTTCCAATTT	54854	20	312	2938	3250
scaffold3473	6	p3	(ATA)4	12	3968	3979	ATTCTTCTGCCACCATACTA	53408	20	GCCACATCACACTTCTACTA	54514	20	304	3795	4099
scaffold3473	7	p3	(ACT)5	15	4327	4341	GGTTCAAGAGGAGAAAGAGATA	54652	22	GCAACTTCGACCGTTAAAAT	54932	20	275	4199	4474
scaffold3480	1	p3	(TCT)5	15	144	158	TACTCAAAGTTGCACTTAAG	51043	20	ATCGAGTTGCAGAGGATAAG	54672	20	162	112	274
scaffold3484	3	p3	(AGA)6	18	3887	3904	GGCTTGATGGACTGGTAAAA	55628	20	ACAACATCGCTCTCCATATC	55044	20	324	3628	3952
scaffold3487	2	p3	(TTA)4	12	1476	1487	TTGTCAGACTTGCGCTTATA	54820	20	ATGCATGGGTGAACTAATTT	53071	20	342	1170	1512
scaffold3495	1	p3	(CTC)4	12	1143	1154	GCAATGCTAGTCTGCCTATA	54722	20	GGGGAGAGGCTGATTTAAAA	54995	20	195	1046	1241
scaffold3498	1	p3	(GAA)4	12	2759	2770	AGGTATCATTGACCCTAAAAA	52081	21	GTTTTTGGCCATCGTGAATA	54568	20	300	2731	3031
scaffold3499	1	p3	(CAT)4	12	713	724	ACACTTGTGAAGCCCTTTTT	55962	20	TCGCTGACTTTGGTTGTTAT	55297	20	276	483	759
scaffold3502	1	p3	(CCT)4	12	177	188	ACCTCCTCCTCATCACATAT	54667	20	TCAGTTGGGGTTTCCATATT	54171	20	220	137	357
scaffold3504	5	p3	(TGC)4	12	4218	4229	GTTCCACACCTTCACTACTA	54044	20	TATCATGCCCGTGTCATTAG	55028	20	201	4191	4392
scaffold3506	3	p3	(TCA)5	15	3142	3156	TGCTGTTGTGGTGTGTATAT	54668	20	TTGGTAGGCTGCAAGTTTAA	55165	20	217	3033	3250
scaffold3510	1	p3	(TCT)6	18	561	578	CGGCAGTTGGCTACTTTAA	55532	19	ACGTAGTAGTATGCCATAAA	51111	20	292	331	623
scaffold3512	1	p3	(CTA)4	12	1306	1317	AGGTTGCCCGTTTGTTATAT	55008	20	CATCCGATAACTGGCCTTAA	54923	20	246	1103	1349
scaffold3512	2	p3	(TTA)6	18	2046	2063	CGCTCCCAGTGTGTTATATA	54376	20	CAGCCAAACTGGAGAAGATA	54757	20	262	1894	2156
scaffold3522	2	p3	(GCA)4	12	4041	4052	TGCTCTGGCAAATCTTATTC	53653	20	CACAATCAGTTACGGCATAA	53728	20	178	3925	4103
scaffold3529	2	p3	(TTC)4	12	2457	2468	TCTTCTCAGCCCCTCTATAG	54823	20	CCAGCATCCCAGCTATAAAT	54933	20	319	2278	2597
scaffold3530	1	p3	(TCA)4	12	1098	1109	CAGCTCAGCTTGAACAAAAA	55014	20	AGGTGGAAGCAAATCGATTA	54736	20	341	854	1195
scaffold3534	1	p3	(AAG)7	21	838	858	GCCTCGAACCCAATTCATAT	55574	20	CTCATCTGACCGATCTTTTT	53026	20	322	705	1027
scaffold3539	1	p3	(TGT)4	12	119	130	ACTATGCCATTTATGTCTTTTT	52031	22	AGCCTTCAATTGCCTTAGTA	54318	20	235	67	302
scaffold3541	2	p3	(CAT)4	12	2224	2235	CTCAACCCACACAGGATTAG	55454	20	ATTGCAGTGACGATGATATG	53585	20	229	2160	2389
scaffold3546	1	p3	(AAC)4	12	199	210	ACACTTGCACAAACTCTAAAG	54641	21	CAACTTGAGAGCAAAGACTAAA	54628	22	308	22	330
scaffold3551	1	p3	(TTA)5	15	2859	2873	CCTCACTAGTGGCTTTGTAAT	55308	21	CCACGCTCATCTCTGATATT	54743	20	251	2803	3054
scaffold3551	2	p3	(GCA)4	12	3663	3674	GGCCAGATAGTCATGCTTAT	54672	20	CACTGCACCATTGAGAGTATA	55129	21	335	3502	3837
scaffold3555	1	p3	(ATT)6	18	3517	3534	CCTTTGAGGTGGCAGAAAAT	56201	20	GCTGTGTCCACTTTCTACTA	54443	20	323	3318	3641
scaffold3559	1	p3	(GAA)5	15	489	503	GAGGTCATTTTCGGGTAGAT	54544	20	TTGTAGCCACCTCCAATTTT	55118	20	204	369	573
scaffold3562	3	p3	(ATT)4	12	3603	3614	GAACAGTTGCCGAAGAAAAT	54805	20	ATCTCGACGAAACCGAAATT	55505	20	279	3466	3745
scaffold3564	1	p3	(ATT)4	12	252	263	GTTGCATCACGACTGTAGTA	55251	20	GGGGTTGCTTACATGAATTT	54103	20	281	49	330
scaffold3567	2	p3	(GGT)5	15	960	974	GTGGGATTTGAAGCCAATTT	54690	20	TGTGCCTTCTGATGTTCATTA	55215	21	238	893	1131
scaffold3568	2	p3	(ACA)7	21	217	237	ACCACCACTCCTGAATTATC	54424	20	CACCAGATCCAAACCCAATA	54998	20	327	87	414
scaffold3571	1	p3	(CAA)4	12	514	525	TCACCATATCCCATTGCTAAA	54652	21	TCACAATCAACAGTGCAATTT	54856	21	301	462	763
scaffold3572	1	p3	(GTT)4	12	186	197	TAGGGTTTGCTTTGCTATTT	53018	20	TCCCATGACCTAAGAGAATCTA	55147	22	192	76	268
scaffold3573	3	p3	(TTG)4	12	742	753	GGAATGGGTTTGGTGTTATG	54517	20	GTGGAAAGAGGAAACATTGATAA	54881	23	349	489	838
scaffold3573	5	p3	(GTG)4	12	3266	3277	TGTGTCTTGGGCCAAATATT	55191	20	CACCACCACTTCCTCTAATC	55162	20	274	3081	3355
scaffold3573	6	p3	(GTG)4	12	3348	3359	GGTCCCTGAGGTGTTAGTA	55002	19	ATGAGCTTGCCCACATAAAA	55589	20	206	3232	3438
scaffold3576	2	p3	(ACT)5	15	4049	4063	TTGCTCTCCTGTTCACAATA	54289	20	ACCTGGTATGTTGGTTGAATA	54514	21	306	3995	4301
scaffold3579	2	p3	(TTA)4	12	1078	1089	TGGAAAACGATTTGCCTTAT	53447	20	TCACGGTAGCATTCAAATTT	53491	20	336	1007	1343
scaffold3582	2	p3	(GCA)5	15	2834	2848	CCCGGATGGAGAACAAATTA	55113	20	CCAGGCCTTGATGATCATAT	54625	20	152	2766	2918
scaffold3594	1	p3	(AAT)5	15	265	279	CCTGAGCCAATCCAAAAATAG	54872	21	AGTAAAAATTGTGCCCTATTC	52066	21	257	220	477
scaffold3599	1	p3	(ATT)4	12	960	971	AGTTGTCCACAATCCAATTT	53228	20	AGGGTGAAAAAGAGCCAATA	54508	20	346	768	1114
scaffold3599	2	p3	(TGG)5	15	2518	2532	CGCCCTTTTGTGTTGTTTTA	55305	20	GAAACGCTTCCAGAGTTAAA	53875	20	316	2357	2673
scaffold3599	3	p3	(TGT)5	15	2592	2606	CGCCCTTTTGTGTTGTTTTA	55305	20	GAAACGCTTCCAGAGTTAAA	53875	20	316	2357	2673
scaffold3613	1	p3	(TCA)5	15	604	618	CCTGAGAGCATCTCCAATTT	55107	20	GTACGGACCCACCATTATTT	55123	20	308	368	676
scaffold3616	2	p3	(TGC)4	12	3110	3121	GAAGAAGAGATGGTGAAGTTAAG	54763	23	TCCCCAATGGAGAGCATAA	55313	19	342	2834	3176
scaffold3616	3	p3	(TGT)8	24	3211	3234	CAGATGATCAACAAAAGGAAAAT	53829	23	CTGGTATTACTAGCAACAATA	50411	21	349	2908	3257
scaffold3617	3	p3	(TGT)4	12	1291	1302	ATGCCAAGATGGGGTATTAG	54531	20	AGCAACAACAGCAACAATTT	55169	20	328	1006	1334
scaffold3620	2	p3	(TAT)4	12	191	202	GTTGTTTGTGAAACCCAAAAA	54153	21	CCGAAACAGCAACCAATTAT	54554	20	165	106	271
scaffold3621	2	p3	(TCA)5	15	4176	4190	CCACAACAAACCCATCATTA	53744	20	CTCCTCCTTCCTCTCCAATA	55016	20	268	4017	4285
scaffold3624	1	p3	(ATT)4	12	1260	1271	TGCAATTTGCCAAGGTTAAA	54533	20	TTTCTGGCGCTATTCCTTAT	54511	20	263	1127	1390
scaffold3626	2	p3	(TTA)5	15	3179	3193	CGGTTAGGCGAGGTATAAAA	54981	20	AAGCTCTCGAAACGTTTATG	54088	20	211	3113	3324
scaffold3632	3	p3	(ATT)4	12	763	774	TAAGTGGTCCTGTCCCTAAT	54817	20	ATACCAATGGCCTCTTATCT	53112	20	251	657	908
scaffold3633	2	p3	(TCA)4	12	2921	2932	TCCTCCATTTGCTCCATTAC	55100	20	TTCGGTTGGAAGGAGAAATT	54854	20	268	2838	3106
scaffold3640	1	p3	(GAT)7	21	729	749	GCTTTGGTTATTCGCAATCTA	54655	21	GGTAACGGCAAGTCCTTAAA	55677	20	270	621	891
scaffold3641	2	p3	(AGA)4	12	3222	3233	TCACTGTGGTGTCAAAGATTA	54799	21	GCACGAACATCATCCAAATT	54944	20	339	2917	3256
scaffold3643	2	p3	(AAC)6	18	2251	2268	AGGGATCTTCTCCTAGAAAAA	53248	21	ATTCATGTGCACCTGTTATG	53947	20	330	2087	2417
[truncated: 5,595 more rows]

## Sheet: TETRA
ID	SSR nr.	SSR type	SSR	size	start	end	FORWARD PRIMER1 (5'-3')	Tm(°C)	size	REVERSE PRIMER1 (5'-3')	Tm(°C)	size	PRODUCT1 size (bp)	start (bp)	end (bp)
[truncated: 8,791 more rows]

[truncated: 4 more sheets: PENTA, HEXA, HEPTA, OCTA]
